# Supplementary material for: Evidence from oyster suggests an ancient role for Pdx in regulating insulin gene expression in animals
Source: Nat Commun. 2021 May 25;12:3117. doi: 10.1038/s41467-021-23216-7 (PMC8149454; doi:10.1038/s41467-021-23216-7)
Supplement: Supplementary file 3 — Supplementary Data 1 [file 41467_2021_23216_MOESM3_ESM.xlsx]

## Sheet: Sheet1
Supplementary Data 1: Species and sequence accessions used for phylogenetic analysis of insulin-related peptides.
Group	Class	Species	abbreviation	IDs	NCBI accession
Lophotrochozoa
Mollusca	Bivalvia	Crassostrea gigas	Cgig	Cgig-gi-405950443-ILP1	XP_011415722.1
				Cgig-gi-762155252-ILP2	XP_011415724.1
				Cgig-gi-405951191-ILP3	XP_011435161.1
				Cgig-gi-762143804-ILP4	XP_011455161.1
	Gastropoda	Conus floridulus	Cflo	Cflo-tr-A0A0B5AC98-INS1	A0A0B5AC98.1
	Gastropoda	Conus geographus	Cgeo	Cgeo-tr-A0A0B5A8P4-INS3	A0A0B5A8P4.1
				Cgeo-tr-A0A0B5ABD9-INS2	A0A0B5ABD9.1
				Cgeo-tr-A0A0B5AC95-INS1	A0A0B5AC95.1
	Gastropoda	Conus marmoreus	Cmar	Cmar-tr-A0A0B5A8Q6-INS1	A0A0B5A8Q6.1
	Gastropoda	Conus memiae	Cmem	Cmem-tr-A0A0B5ADV0-INS1	A0A0B5ADV0.1
	Gastropoda	Conus quercinus	Cque	Cque-tr-A0A0B5ABE6-INS1	A0A0B5ABE6.1
	Gastropoda	Conus textile	Ctex	Ctex-tr-A0A0B5A7N8-INS1	A0A0B5A7N8.1
	Gastropoda	Conus tulipa	Ctul	Ctul-tr-A0A0B5ABD5-INS3	A0A0B5ABD5.1
	Gastropoda	Tritonia diomedea	Tdio	Tdio-tr-I1SKI3-INSL2	ABU82760.1
	Gastropoda	Aplysia californica	Acal	Acal-tr-Q8T7J6-INSL	NP_001191503.1
	Gastropoda	Lymnaea stagnalis	Lsta	Lsta-sp-P07223-MIP1	P07223.2
				Lsta-sp-P25289-MIP2	P25289.1
				Lsta-sp-P80090-MIP3	P80090.2
				Lsta-sp-P31241-MIP5	P31241.1
				Lsta-sp-P91797-MIP7	P91797.1
Ecdysozoa
Nematoda	Chromadorea; Rhabditida	Caenorhabditis elegans	Cele	Cele-sp-Q09626-ILB1	NP_495196.1
				Cele-sp-Q09627-ILB2	NP_495194.1
				Cele-sp-Q09628-ILB3	NP_495195.1
				Cele-sp-Q23430-ILB4	NP_001255418.1
				Cele-sp-P56174-ILB5	NP_495198.1
Arthropoda	Chelicerata	Stegodyphus mimosarum (spider)	Smim	Smim-20916-HG-9177	KFM83113.1
				Smim-20917-HG-9177	KFM83112.1
				Smim-62544-HG-9177	KFM70794.1
	Hexapoda	Zootermopsis nevadensis	Znev	Znev-05166-HG-18073	XP_021913547.1
	Hexapoda	Tribolium castaneum (beetle)	Tcas	Tcas-gi-642913252-ILP	XP_008201457.1
	Hexapoda	Bombyx mori	Bmor	Bmor-sp-O09209-BXRA	O09209.1
				Bmor-sp-O09210-BXRB	O09210.1
				Bmor-sp-O61271-BXG1	NP_001121634.1
				Bmor-sp-P15410-BXC1	NP_001119736.1
				Bmor-sp-P21808-BXE1	NP_001119733.1
				Bmor-sp-P26728-BXA5	P26728.1
				Bmor-sp-P26729-BXA6	P26729.1
				Bmor-sp-P26735-BXC2	NP_001119735.1
				Bmor-sp-P26736-BXD1	NP_001121635.1
				Bmor-sp-P26741-BXB7	P26741.1
				Bmor-sp-P26742-BXB8	NP_001121790.1
				Bmor-sp-P29519-BXB12	P29519.1
				Bmor-sp-P33718-BXA1	P33718.1
				Bmor-sp-P33719-BXA2	P33719.1
				Bmor-sp-P33720-BXA3	P33720.1
				Bmor-sp-P33721-BXB1	P33721.1
				Bmor-sp-P91896-BXF1	NP_001119734.1
				Bmor-sp-Q17194-BXB10	NP_001121788.1
				Bmor-sp-Q17196-BXB11	NP_001121606.1
	Hexapoda	Drosophila melanogaster	Dmel	Dmel-gi-24639541-ILP7	ADB27991.1
Deuterostomia
Chordata	Cephalochordata	Branchiostoma floridae	Bflo	Bflo-ge-100967-100967	XP_002587302.1
				Bflo-ge-121099-121099	XP_002593790.1
				Bflo-ge-97394-97394	XP_002589285.1
				Bflo-ge-77763-77763	*
	Cephalochordata	Branchiostoma belcheri tsingtauense	Bbel	Bbel-tr-B1A4F5-IGF	ACA00157.1
	Cephalochordata	Branchiostoma californiense	Bcal	Bcal-sp-P22334-ILP	P22334.1
	Vertebrata	Danio rerio	Drer	Drer-tr-A0ZYT5-INSL5b	NP_001122028.1
				Drer-tr-B1AAQ6-RLN3b	NP_001108535.1
				Drer-tr-B1AAR9-INSL5a	ACA13597.1
				Drer-tr-B2GSI0-INS	NP_571131.1
				Drer-tr-F1QAE3-INSb	XP_017214511.2
				Drer-tr-G1FKB6-RLN1	NP_001265763.1
				Drer-tr-Q2P9V5-INSL3	NP_001108525.2
				Drer-tr-Q2VT45-RLN3a	NP_001032892.1
				Drer-tr-Q5U3B4-IGF2a	AAH85623.1
				Drer-tr-Q8JIE4-IGF2b	NP_001001815.1
				Drer-tr-Q90VV9-IGF1	NP_571900.1
	Vertebrata	Xenopus (Silurana) tropicalis	Xtro	Xtro-005391-HG-8484	XP_002936875.1
				Xtro-030622-HG-8484	OCA36474.1
				Xtro-030638-HG-16439	NP_001093706.1
				Xtro-035854-HG-35155	OCA49847.1
				Xtro-058846-HG-35155	NP_001120307.1
				Xtro-061150-HG-14253	XP_004914375.1
				Xtro-061933-HG-8484	NP_001107144.1
				Xtro-062133-HG-14253	NP_001116073.1
	Vertebrata	Xenopus laevis	Xlae	Xlae-sp-P12706-INS1	NP_001079351.1
				Xlae-sp-P12707-INS2	NP_001079350.1
				Xlae-sp-P16501-IGF1A	NP_001156865.1
				Xlae-sp-Q90WW4-IGF2A	NP_001082128.1
				Xlae-tr-B1PT68-RLN3	NP_001121360.1
	Vertebrata	Gallus gallus	Ggal	Ggal-032073-HG-16439	CAA23707.1
				Ggal-032288-HG-14253	XP_004936930.1
				Ggal-sp-P18254-IGF1	NP_001004384.1
				Ggal-sp-P33717-IGF2	NP_001025513.1
				Ggal-sp-P67970-INS	NP_990553.1
				Ggal-tr-B1AC67-RLN3	NP_001106671.1
	Vertebrata	Anolis carolinensis	Acar	Acar-00009504-HG-8484	XP_008106134.1
				Acar-00009536-HG-16439	XP_003214805.1
				Acar-00015387-HG-14253	XP_003216816.1#
				Acar-00016240-HG-8484	XP_008108777.1
				Acar-00021294-HG-14253	XP_003216816.1#
	Vertebrata	Homo sapiens	Hsap	Hsap-sp-P01308-INS	NP_000198.1
				Hsap-sp-P01344-IGF2	NP_000603.1
				Hsap-sp-P04090-RLN2	NP_604390.1
				Hsap-sp-P04808-RLN1	NP_008842.1
				Hsap-sp-P05019-IGF1	NP_000609.1
				Hsap-sp-P51460-INSL3	NP_005534.2
				Hsap-sp-Q14641-INSL4	NP_002186.1
				Hsap-sp-Q8WXF3-RLN3	NP_543140.1
				Hsap-sp-Q9Y581-INSL6	NP_009110.2
				Hsap-sp-Q9Y5Q6-INSL5	NP_005469.2
Note: * This gene is present in the genome annotation provided by the genome paper, but removed from the NCBI database. # These are separate genes in the genome annotation provided by the genome paper, but here treated as one gene as their sequences are identical. Abbrevations in IDs: ge, sequences from genome data; gi, sequences from NCBI with GI number; tr, sequences from TrEMBL database; sp, s…
