# Supplementary material for: Evidence from oyster suggests an ancient role for Pdx in regulating insulin gene expression in animals
Source: Nat Commun. 2021 May 25;12:3117. doi: 10.1038/s41467-021-23216-7 (PMC8149454; doi:10.1038/s41467-021-23216-7)
Supplement: Supplementary file 4 — Supplementary Data 2 [file 41467_2021_23216_MOESM4_ESM.xlsx]

## Sheet: Sheet1
Supplementary Data 2: Oyster hepatopancreas-enriched genes.
gene_name	description	FPKM.Pan	FPKM.Dgl	FPKM.Amu	FPKM.Lpa	FPKM.Gil	FPKM.Hem	FPKM.Man1	FPKM.Mgo	FPKM.Fgo
LOC105328124	uncharacterized LOC105328124	513.646	145.159	0	0	0	0	0	12.6187	0
LOC105328888	uncharacterized LOC105328888	5.48383	1.19304	0.375049	0.513029	0.122225	0	0.597601	0.670106	0.281122
LOC105329467	uncharacterized LOC105329467	38.5643	58.5574	1.21726	23.3232	31.1026	1.74256	2.88131	9.09854	23.0793
LOC105333070	histidine-rich membrane protein KE4 homolog 2-like	8.26081	4.93174	4.21141	4.33767	7.22119	3.85072	4.83242	3.67943	6.31404
LOC105337449	four-jointed box protein 1-like	9.83743	2.63685	0	5.44019	0.033917	1.13677	0.027653	0.797524	6.77391
LOC105337540	dolichyl-diphosphooligosaccharide--protein glycosyltransferase subunit 2-like	49.0297	19.1729	1.80719	5.74506	13.703	10.1088	10.5825	18.8601	32.6617
LOC105337817	SCO-spondin-like	36.9804	8.17659	0.251399	0.176717	0.194956	0.106265	0.162765	1.49689	0.922997
LOC105338623	uncharacterized LOC105338623	17.4919	13.2884	4.16073	6.86939	11.4946	0	0.015072	0	0.050072
LOC105341749	arylsulfatase B-like	14.5765	23.6654	0.181096	1.76088	1.91324	0.167173	1.32476	3.29887	0.895117
LOC105341822	uncharacterized LOC105341822	60.5975	7.11892	0	0	0	0	0	1.75918	0
LOC105344266	CD109 antigen-like	613.687	391.921	0.039076	0.038622	0.426672	1.05487	0.2965	11.1136	1.16776
LOC105346920	uncharacterized LOC105346920	38.8177	25.7841	0.018027	0.01535	0	0	0.045622	1.002	0.250156
LOC105319483	T-box transcription factor TBX22-like	42.8581	35.4767	0	0.117988	5.95396	0.076656	1.64878	8.14677	0.407865
LOC105320250	mucin-5AC-like	94.4015	28.3963	0	0	0	0	0	1.57054	0
LOC105323106	aldose 1-epimerase-like	29.7451	16.1477	0.323683	1.2918	0.491075	1.23833	1.30857	3.09876	9.71793
LOC105324627	60S ribosomal protein L27a-like	534.844	286.891	123.805	424.788	205.863	238.049	373.309	199.327	488.186
LOC105325205	peroxisomal membrane protein PEX16-like	27.9324	16.4646	9.91796	25.0421	20.2282	17.0712	18.7972	19.2375	13.2008
LOC105326504	uncharacterized LOC105326504	92.7683	17.9398	0	0	0	0.155406	0	10.7616	0
LOC105326745	15-hydroxyprostaglandin dehydrogenase [NAD(+)]-like	11.8806	3.51738	1.07743	2.54772	1.97861	1.56114	1.96235	7.69766	4.92096
LOC105327206	solute carrier family 23 member 2-like	9.14986	12.4091	0	0.711109	0.400699	0.200431	1.22911	5.50402	6.72762
LOC105327369	deleted in malignant brain tumors 1 protein-like	22.4621	20.9993	0.07216	0.185453	0.145354	0.453417	0.014301	3.93597	0.073007
LOC105327588	organic cation transporter-like protein	15.7033	4.82521	0	0	0	0	0	1.75688	0.757922
LOC105327753	ectonucleotide pyrophosphatase/phosphodiesterase family member 5-like	9.43488	3.70483	0.079139	3.0001	0.729648	0.795146	0.400942	4.29252	1.38457
LOC105327894	uncharacterized LOC105327894	30.0187	0	0	0	0	0	0	4.48721	0
LOC105327878	uncharacterized LOC105327878	33.0541	0.000203	1.20478	1.22819	5.0307	1.13181	3.23319	0.381701	0.783889
LOC105328137	von Willebrand factor C domain-containing protein 2-like	21.0786	1.59861	0	0.109754	0	0	0	2.01457	0.325337
LOC105328184	calcium-dependent protein kinase 7-like	420.115	75.4404	0	0	0	0	0.131648	2.13142	0
LOC105328194	uncharacterized LOC105328194	467.714	62.4141	0	0	0	0	0	5.10691	0.262199
LOC105328203	calcium-dependent protein kinase 22-like	12.6594	22.6295	0	0	0	0	0	8.5149	0
LOC105328221	uncharacterized LOC105328221	126.361	59.0417	0	0	0	0	0.136822	4.14398	0
LOC105328290	hemicentin-2-like	7.2632	1.75681	0	0.588632	0.244869	3.66091	0.064476	0	0
LOC105329279	uncharacterized LOC105329279	33.8278	9.08363	0	0	0	0.200029	0.304538	2.32651	0.327838
LOC105329415	nose resistant to fluoxetine protein 6-like	20.605	12.8955	0.234317	0.176738	0.030616	0.564745	0.089043	1.07224	8.82519
LOC105329552	pancreatic triacylglycerol lipase-like	104.672	13.1487	0	0	0	0	0	0.94368	0
LOC105330228	uncharacterized LOC105330228	60.5436	11.7349	0	0	0	0	0	0.743959	0
LOC105330041	ganglioside GM2 activator-like	429.556	520.044	0	0	0	0	0.340288	81.4053	0.911333
LOC105330247	lambda-crystallin-like	15.0875	1.45676	0.527246	0.548331	0.436722	1.20004	0.927684	1.40818	1.79526
LOC105330880	dimethylaniline monooxygenase [N-oxide-forming] 5-like	35.1997	10.2463	0.364457	0.617279	0.116543	0.164957	0.566281	7.99026	0.932075
LOC105331201	endoglucanase 5-like	202.417	296.958	0.07268	0	0	0.143667	0.456828	19.8909	4.00876
LOC105330969	oxidoreductase HTATIP2-like	21.0199	8.09691	0.0175	5.53728	4.47854	0.377587	1.99709	6.62367	4.21944
LOC105331058	serine protease inhibitor Cvsi-2-like	294.991	47.748	0	0.016287	0	0	0	18.7615	0.722869
LOC105331275	uncharacterized LOC105331275	26.3246	28.1306	0	0	0	0	0	2.92362	0
LOC105331823	40S ribosomal protein S24-like	678.727	180.161	241.13	607.923	428.02	215.53	256.419	520.743	229.221
LOC105331896	calmodulin-like	6.72581	2.55382	0.573076	3.85478	3.66097	2.80044	5.19423	1.56816	1.36617
LOC105331993	placenta-specific gene 8 protein-like	41.279	28.8282	0	0.127439	0.046855	0	0	6.99259	15.9515
LOC105332573	beta-hexosaminidase subunit beta-like	5.19438	4.79166	0	0.210315	0.386167	1.03588	0.397186	1.92933	2.16616
LOC105333102	uncharacterized LOC105333102	720.955	168.575	0.387005	0.552155	10.8741	0	2.72358	26.8603	1.85806
LOC105333692	uncharacterized LOC105333692	5.88293	9.38404	0	1.78796	1.57467	0	0	0.321298	0
LOC105333749	apolipophorins-like	38.9217	0	0	4.44972	0	0	0	0	0
LOC105333786	uncharacterized LOC105333786	7.48997	0	0	0	0	0	0	0	0
LOC105333843	serine hydroxymethyltransferase, cytosolic-like	115.018	40.8865	59.8803	25.6841	25.1735	24.3604	27.1883	31.084	36.7137
LOC105334201	uncharacterized LOC105334201	9.40055	0.323956	0	0.345014	0	0	0.117274	1.86337	0.954557
LOC105334350	uncharacterized LOC105334350	16.4185	2.90027	0.072078	0.029665	0	0.180044	0	1.98499	0.66107
LOC105334429	phytanoyl-CoA dioxygenase, peroxisomal-like	6.29265	7.29341	0.201956	0	0.021673	0	0.282258	0.295343	1.33565
LOC105334955	peptidyl-prolyl cis-trans isomerase FKBP4-like	12.4586	5.08549	0.161157	3.75804	7.84583	3.36694	5.74521	8.48574	7.27737
LOC105334993	uncharacterized LOC105334993	4.53501	0.313749	0	0.827023	0.58643	2.19767	0.769252	1.54661	0.873027
LOC105335329	hypothetical protein	150.488	91.8717	0.313471	2.25773	2.55717	1.49389	1.41182	23.0717	3.07678
LOC105336023	uncharacterized LOC105336023	10.0829	0.797105	0	0.043588	0.337523	0.197479	0.180212	1.63955	0.396075
LOC105336115	sialin-like	5.13395	2.83994	0.060788	0.815089	0.18246	0.036357	0.77208	1.20009	1.10861
LOC105336201	allene oxide synthase-lipoxygenase protein-like	11.0321	0	0	0	0	0.320414	0	0.599834	1.46677
LOC105336310	yolk ferritin-like	188.736	179.733	0	0.116729	0	0	0.130706	34.3719	0.345876
LOC105336322	ferritin, lower subunit-like	90.0633	30.8651	0	0	0	0.106081	0.103025	6.23382	0.381891
LOC105336505	uncharacterized LOC105336505	36.6083	90.474	0.2076	0.026117	0.020862	2.00134	0.023132	6.397	3.77446
LOC105336494	uncharacterized LOC105336494	38.7511	24.3733	0	0	0	0	0	7.58628	0
LOC105336560	beta-1,3-galactosyl-O-glycosyl-glycoprotein beta-1,6-N-acetylglucosaminyltransferase-like	12.225	16.9729	0.459292	0.444747	0	0	0	1.65424	4.49461
LOC105336675	uncharacterized LOC105336675	55.871	7.02179	0	0.311526	0.165324	0	0.111871	1.52134	0.112397
LOC105337763	ectonucleoside triphosphate diphosphohydrolase 2-like	6.79684	2.35241	0.033554	2.11566	0.015632	3.8e-05	2.67741	4.42667	2.27041
LOC105338451	uncharacterized LOC105338451	5.12845	1.11376	0.157602	0.663303	0.275627	0.149169	0.434897	1.66831	0.044278
LOC105338459	uncharacterized LOC105338459	10.2024	3.06726	0	0.04078	0	0	0	1.20864	0.693293
LOC105338560	tyrosine-protein kinase receptor Tie-1-like	46.7701	37.5379	0.969485	0.460132	0.627016	0	0.255961	7.54063	0.801083
LOC105338630	uncharacterized LOC105338630	5.02622	1.51983	0.256293	0.320563	0.236489	0.333846	0.442325	0.524931	0.971468
LOC105339575	betaine--homocysteine S-methyltransferase 1-like	180.13	24.7389	16.3614	11.9724	4.8942	14.5458	16.0534	28.1244	22.5954
LOC105339672	E3 ubiquitin-protein ligase MARCH5-like	20.1453	12.1032	6.06156	10.123	2.62035	17.6279	9.4801	10.215	8.86393
LOC105339762	mannose-P-dolichol utilization defect 1 protein-like	53.9854	41.9679	0.63853	6.95311	1.32132	7.06845	6.56448	6.43397	4.66122
LOC105340049	lysosomal thioesterase PPT2-A-like	32.596	27.6715	0.153292	7.14945	6.53934	8.03104	0.940946	4.43712	1.96133
LOC105340121	porphobilinogen deaminase-like	4.78522	2.87094	2.14992	2.96121	2.85547	4.19031	3.30038	2.41279	1.06331
LOC105340850	regucalcin-like	159.301	0	0	0	0	0	0	2.58878	0
LOC105340682	putative phosphatidylglycerol/phosphatidylinositol transfer protein DDB_G0282107	25.4698	21.4734	12.1809	14.3578	9.04803	5.01429	24.2364	18.9142	11.2576
LOC105340693	serine protease inhibitor dipetalogastin-like	82.2865	68.968	0.224632	0.08505	0.541791	0	0.410229	7.82996	0.646069
LOC105340793	forkhead box protein F1-like	6.19242	6.31531	0	0.215707	0	0	0	0.138276	4.09289
LOC105340830	turripeptide Ici9.2-like	1101.26	60.7101	0.042921	0.165872	0	0	0.185391	19.7902	0.95926
LOC105340946	xylose isomerase-like	76.3985	48.5212	2.84948	1.37265	7.5146	15.0272	2.82788	14.8072	21.4695
LOC105341069	trichohyalin-like	4.54604	1.5737	0	1.34652	0.022158	0.050878	0	3.35406	4.94115
LOC105341086	uncharacterized LOC105341086	12.5747	2.71945	0	0.485102	0.094134	0.712055	0.164868	3.61342	0
LOC105341949	transmembrane protease serine 3-like	92.1441	32.0216	0	0	0	0.292554	0.04428	6.8696	0.841404
LOC105341969	uncharacterized LOC105341969	36.7182	9.88759	0.05214	0.237893	0.057391	0.672261	0.038481	1.39307	7.7707
LOC105342000	uncharacterized LOC105342000	14.6786	0.931161	0.006574	0.093056	0.070293	0.046314	0	1.02275	0.156571
LOC105342467	uncharacterized LOC105342467	4.72318	1.00496	0.088002	4.14222	1.42045	0	0.989271	0	0.481344
LOC105342764	mucin-5AC-like	455.675	368.884	0.164637	0.018856	0.04933	0.60957	0.448772	21.0766	90.7124
LOC105342874	alpha-amylase-like	7.57476	11.1599	0.736836	0.146608	0.122631	1.56454	0.483323	0.316832	6.71033
LOC105342880		351.199	384.015	28.4655	2.50384	1.46309	0.821682	11.5612	20.1972	38.1666
LOC105343648	isochorismatase domain-containing protein 2, mitochondrial-like	20.5862	10.7912	6.38901	8.71199	9.19021	6.5641	7.04944	7.21108	16.6374
LOC105343917	putative ferric-chelate reductase 1	7.61922	5.38399	0	0.020168	0	0.064485	0	5.23367	3.29405
LOC105344069	collagen alpha-6(VI) chain-like	31.274	13.3464	0	0	0	0	0.057295	6.89036	0
LOC105344305	uncharacterized LOC105344305	13.8732	2.5668	3.95697	11.8034	0.23176	2.48934	4.82921	5.47305	9.76678
LOC105344453	band 4.1-like protein 1	7.04965	3.01658	0	2.83968	3.28625	0.013416	2.36826	1.62835	1.30024
LOC105345734	uncharacterized LOC105345734	26.3674	4.41572	0	0	0	0	0	0.295766	4.39809
LOC105346070	Tripartite motif-containing protein 2	6.37087	0.651903	0	0.766642	1.32553	0.103526	0.150273	2.65429	0.074793
LOC105346194	clarin-1-like	5.02888	5.1771	0	0.791503	1.04022	1.25607	0	0.766596	1.73588
LOC105346662	acetylcholinesterase-like	18.9414	1.26553	0	0	0	0	0	0.773888	0.063563
LOC105346653	ganglioside GM2 activator-like	350.442	100.971	0	0	0	0	0	19.4792	0
LOC105346966	caspase-1-like	9.0399	3.71171	0	3.99858	0	0.32584	1.34937	0	0.405117
LOC105347287	uncharacterized LOC105347287	4.55514	0.023924	0	0.072222	0.124695	0	0	0.168609	0
LOC105347420	glucose dehydrogenase [FAD, quinone]-like	4.5883	3.69594	0.595208	0.584956	1.84795	0	1.79847	1.20806	0.940975
LOC105347835	cysteine-rich, acidic integral membrane protein-like	148.238	22.8656	0	0	0	0	0	3.76009	0
LOC105347452	uncharacterized LOC105347452	350.595	211.889	0	0	0	0	0.064552	20.8822	0.083744
LOC105347489	uncharacterized LOC105347489	85.9676	21.2698	0.043501	0.125774	0.078161	0.107465	0.113602	3.0385	0.358
LOC105347669	tenascin-like	13.5434	2.30781	0	0	0	0.021949	0	0.604668	0.015236
LOC105347902	uncharacterized LOC105347902	11.1749	0.987393	0	0	0	0	0	8.15696	1.77595
LOC105348165	uncharacterized LOC105348165	1544.08	1115.53	0.213068	0	0	0	1.23109	47.7507	1.49117
LOC105348497	uncharacterized LOC105348497	4.93727	4.12596	0.055842	0	0.041687	0.031272	0	1.09655	0.501687
LOC105348655	fumarylacetoacetate hydrolase domain-containing protein 2-like	17.9111	9.17362	0.370493	4.06879	2.53687	0.032362	2.27565	2.00441	10.2506
LOC105348861	sodium/glucose cotransporter 4-like	5.86436	2.34336	0.820784	0.524135	0.00722	1.6743	0.980919	2.13437	1.93056
LOC105348907	C-type lectin domain family 10 member A-like	94.4968	39.3721	0	0.183382	0.07155	0	0.199227	3.59941	0.277052
LOC105348931	malonyl-CoA decarboxylase, mitochondrial-like	5.05758	3.21786	0.002839	1.10963	0.527915	1.2375	1.40421	1.43873	1.38288
LOC105349099	perlucin-like protein	18.9865	12.8353	0	0	0	0	0	3.02468	0
LOC105317840	von Willebrand factor A domain-containing protein 7-like	55.9438	63.8779	0	0.038574	0	0.122157	0.117299	15.2671	46.9782
LOC105318407	calumenin-like	12.4888	7.12806	3.18635	4.67544	2.53847	2.36861	5.84969	8.22252	3.49978
LOC105318618	thaumatin-like protein 1b	19.6504	100.775	0	0	0	0	0	10.7963	0.167199
LOC105319249	DBH-like monooxygenase protein 1	67.5834	144.469	0.119509	0.682646	0.135438	0.549771	0.696506	19.1872	1.37718
LOC105318841	deleted in malignant brain tumors 1 protein-like	78.9812	65.7697	0	0	0	0	0	5.37326	0
LOC105319696	NADH-ubiquinone oxidoreductase 49 kDa subunit-like	56.6145	2.53708	3.93373	34.5797	39.1163	41.4354	47.4769	44.2062	3.66157
LOC105319576	uncharacterized LOC105319576	303.604	653.358	0	0.093707	0.023017	0.450695	0.555773	39.7565	1.32416
LOC105320224	complement C1q-like protein 2	9.22102	1.91295	0.035432	0.23332	0.232786	0	0.212105	0.995239	0.257332
LOC105320466	zinc-binding alcohol dehydrogenase domain-containing protein 2-like	48.1103	21.0849	5.60232	16.765	14.6626	21.1844	19.1167	23.5949	16.2624
LOC105320569	uncharacterized LOC105320569	11.3548	0	0	0	0	0	0	0	1.90556
LOC105321469	uncharacterized LOC105321469	13.5929	16.0849	0	0	0	0.144648	0.094362	1.64475	0
LOC105321755	phosphatidylinositol transfer protein alpha isoform-like	33.5303	12.622	10.3645	9.68031	12.6011	13.9662	11.6236	11.7297	14.7313
LOC105322334	phosphoinositide 3-kinase adapter protein 1-like	11.4467	8.99148	0	0	0.463665	6.43678	0	0	0
LOC105322463	collectin-11-like	24.5432	0.756234	0	0	0	0	0	2.63763	0.048926
LOC105322478	CD209 antigen-like protein D	9.29916	18.8768	0	0	0	0	0	1.74844	0
LOC105322649	redox-regulatory protein FAM213A-like	30.8733	1.74449	2.76281	4.98266	5.84873	4.5561	4.5616	9.55791	9.41583
LOC105323089	vacuolar protein sorting-associated protein 16 homolog	13.5704	6.589	2.84772	3.11104	4.79981	9.27489	3.74427	0.209656	2.81275
LOC105323170	contactin-like	64.5968	52.5087	0.376982	0	13.2611	2.01813	2.30017	6.85933	25.6276
LOC105323230	microsomal triglyceride transfer protein large subunit-like	8.07476	5.47414	1.53529	7.96938	2.8845	2.46906	5.23498	5.09327	5.16934
LOC105323351	sorbitol dehydrogenase-like	22.8868	10.7852	3.46258	2.657	4.03477	3.68472	4.85935	4.7877	2.0141
LOC105323364	cytochrome P450 4V2-like	5.0917	1.4638	0.283996	0.601094	0.623072	0.626946	1.27527	0.529017	0.569718
LOC105323575	probable imidazolonepropionase	23.3155	6.05824	0	0	0	0.370009	0.049999	2.9268	3.58897
LOC105323790	V-type proton ATPase 116 kDa subunit a isoform 1-like	14.6224	7.70414	0.141552	3.08383	0.741711	0.848977	2.3231	3.20268	9.2905
LOC105324366	40S ribosomal protein S3a-like	222.345	87.652	48.8789	84.9503	64.7551	59.8634	115.986	95.3563	111.776
LOC105324641	toll-like receptor 4	5.7725	0	0	0.025901	0.822699	0.350234	0.013786	0	0.352573
LOC105324771	cytoplasmic dynein 1 intermediate chain 2-like	10.2044	9.1115	0.727606	3.61589	9.86528	3.44838	2.93523	3.06039	7.72851
LOC105324919	turripeptide Gsp9.3-like	444.629	168.594	0	0	0	0	0.230317	22.7523	0.996175
LOC105324926	uncharacterized LOC105324926	190.564	51.5818	0.201764	12.6946	7.75442	0.23585	9.86778	18.1662	22.8904
LOC105324941	multiple epidermal growth factor-like domains protein 10	8.74486	5.39731	0	0	0	0	0	6.8746	0
LOC105325025	nidogen-2-like	1981.37	787.69	0.547897	0.329653	0.144197	3.84079	0.667252	66.8915	3.74654
LOC105325486	zinc transporter ZIP12-like	4.65391	1.52813	0.282576	0.260966	0	0.062018	0.14131	0	0.349967
LOC105325575	spermatogenesis-associated serine-rich protein 2-like	5.7259	8.98994	0	3.42468	0	0	4.29623	3.6713	0
LOC105325858	uncharacterized LOC105325858	6.77622	3.61471	0	0	0	0	0	1.07188	0
LOC105325890	17-beta-hydroxysteroid dehydrogenase 14-like	32.8897	24.253	7.38309	12.8345	8.14039	7.51241	16.9678	15.9182	10.3291
LOC105325892	ras-related protein Rab-32-like	9.54127	1.21079	0.302435	0	0.196944	1.09728	0.135675	0.468271	0.293792
LOC105325891	solute carrier family 22 member 18-like	5.08335	0.456834	0	0.029195	0	1.65598	0.487587	0.107346	1.51701
LOC105325895	uncharacterized LOC105325895	9.30209	7.51166	0.715936	8.49925	4.33017	0.789329	8.28496	2.70868	3.30301
LOC105326009	carboxypeptidase B-like	76.9716	11.2423	0.05416	0.899384	0.299743	18.2771	1.63128	1.60043	0.675942
LOC105325980	uncharacterized LOC105325980	18.3619	8.72864	0	0.060155	0.419197	0.013369	0.044947	5.3931	15.1522
LOC105325988	uncharacterized LOC105325988	115.483	37.7688	0.154276	3.063	1.86343	0.309163	0.300681	19.0333	4.9021
LOC105326012	neuropeptide FF receptor 2-like	20.5046	14.9768	0	0.105302	0.069779	8.75478	0.312096	0.888865	0.155357
LOC105326004	low affinity immunoglobulin epsilon Fc receptor-like	16.334	34.455	0.054517	0.045379	0.008109	0	0	2.00554	0.131394
LOC105326050	uncharacterized LOC105326050	25.8582	0	1.13823	0	3.85695	1.74989	0	16.4585	1.9684
LOC105326084	fibropellin-1-like	6.36437	29.7293	0.05155	0.023911	0.008124	0.129131	0.053317	1.63742	3.26053
LOC105326148	probable G-protein coupled receptor 157	7.88516	3.46652	0	0	0	0	0.399804	0	0.527163
LOC105326167	tumor necrosis factor ligand superfamily member 10-like	26.3851	23.1519	5.16307	24.5499	23.9071	7.31723	17.5059	2.53464	16.8782
LOC105326181	probable cytochrome P450 49a1	21.2677	10.6952	6.38101	10.4261	7.93132	4.41462	10.3001	3.72304	9.00858
LOC105326191	perlucin-like protein	19.3904	2.25612	0.310171	0.351751	0.598168	4.48999	0.409292	1.15298	0.249368
LOC105326192	C-type lectin domain family 17, member A-like	45.4377	1.22085	0	0.080486	0.107269	3.6794	0.371519	0.666911	0.997003
LOC105326247	N-acetylneuraminate lyase-like	28.3772	7.05386	0	0.55546	0	0	0.259907	3.2551	2.16842
LOC105326266	putative adenosylhomocysteinase 3	6.80647	1.03327	0	0	0	0.009376	0.00449	0.011323	1.02123
LOC105326282	zinc transporter ZIP3-like	9.6966	8.26215	0.037856	0.01558	0	0	0	1.21533	0.115157
LOC105326295	peroxisomal multifunctional enzyme type 2-like	69.6755	34.559	4.69609	10.2877	10.117	7.80954	7.01702	11.6443	15.8159
LOC105326315	mannan-binding lectin serine protease 2-like	5.88976	13.4812	3.0411	4.47718	4.76537	0	4.85129	2.84578	2.11913
LOC105326322	tetraspanin-33-like	43.5336	18.0432	2.33212	0	0	0	0	6.51783	12.8512
LOC105326403	lens fiber membrane intrinsic protein-like	342.249	26.4502	0	0.034019	0	0	0	5.9545	1.39946
LOC105326408	glutathione S-transferase omega-1-like	39.5061	2.80976	0.93877	1.19638	2.53287	11.0371	2.30469	6.50112	1.84192
LOC105326415	rho-related protein racA-like	13.956	0.18076	0	0.016687	0.022116	3.07361	0	0.022094	2.73805
LOC105326421	interferon-induced protein 44-like	5.28731	3.33544	6.1e-05	1.85707	2.02977	0.021384	0.00727	4.04185	0.012828
LOC105326483	trans-1,2-dihydrobenzene-1,2-diol dehydrogenase-like	5.34676	1.96193	0	0	0.070397	0	0	1.98735	1.97491
LOC105326486	trans-1,2-dihydrobenzene-1,2-diol dehydrogenase-like	26.3164	5.89413	0	0	0	0	0	2.10156	0.647137
LOC105326499	uncharacterized LOC105326499	5.51561	3.69859	1.06629	4.17796	1.98518	0.788274	2.79071	3.5589	2.20665
LOC105326506	cyclic AMP-responsive element-binding protein 3-like protein 2	99.3349	32.8143	38.3541	19.3899	27.5705	37.3816	45.7749	33.7711	36.7758
LOC105326510	uncharacterized LOC105326510	11.0818	7.84159	0	0	0	0	0.014388	1.97241	0.268006
LOC105326544	very long-chain acyl-CoA synthetase-like	16.2115	11.6896	1.48534	8.148	9.99903	1.46208	6.31565	6.69609	1.94645
LOC105326545	DAZ-associated protein 1-like	8.24715	0	0	0	0.316446	0.802838	0.130274	3.7707	0
LOC105326554	eukaryotic translation initiation factor 4 gamma 1-like	12.2724	4.37686	2.16921	8.03127	4.78237	5.89351	4.7661	0.1565	2.71118
LOC105326585	integrin beta-like protein 1	484.489	6.78862	0	0	0.053192	0	0.117303	5.02375	0
LOC105326607	galactose-1-phosphate uridylyltransferase-like	7.23846	2.31756	2.01303	1.91546	4.75542	2.62249	1.64654	3.1972	7.01327
LOC105326670	UPF0676 protein C1494.01-like	31.3888	0.078608	0.04392	0.100709	0.057536	0.13261	0.097678	0.870916	0.173969
LOC105326689	uncharacterized LOC105326689	19.8041	13.7703	0.129335	0.05151	0.071807	1.43975	0	1.95031	2.7095
LOC105326706	probable very-long-chain enoyl-CoA reductase art-1	47.3874	26.4399	15.6943	24.6931	20.6757	20.4031	17.5552	26.8361	41.105
LOC105326752	sodium/myo-inositol cotransporter 2-like	5.78205	1.05633	0.239669	0.311714	0.612599	0.038162	0.646378	0.333904	0.924434
LOC105326735	uncharacterized LOC105326735	8.87587	4.27107	3.31585	7.84538	5.55653	3.71335	7.18362	5.84015	5.4698
LOC105326783	tripartite motif-containing protein 45-like	5.9705	0.565783	0.019206	0.194367	0.145593	0.138152	0.053003	0.699757	0.315586
LOC105326828	perlucin-like protein	132.626	11.4596	0	0	0	0	0	2.83708	0
LOC105326833	perlucin-like protein	87.842	33.2856	0.148855	0.821816	0.662733	0.545387	0.884977	8.03196	1.33663
LOC105326841	uncharacterized LOC105326841	7.11432	0	0	0.237532	0	0	0	0	0
LOC105326855	sulfotransferase family cytosolic 1B member 1-like	8.16226	1.51369	0.124682	3.40392	2.30855	0.289181	1.38163	1.74843	0.1135
LOC105326961	deleted in malignant brain tumors 1 protein-like	71.7581	37.3144	0	0	0	0	0	4.45632	10.7141
LOC105327123	uncharacterized LOC105327123	9.3712	14.785	0.242985	4.58133	8.04297	0.410335	3.73998	6.79798	5.56223
LOC105327174	cytochrome P450 4F22-like	11.1387	10.8992	0	4.62207	6.83104	3.14438	2.67519	0	1.74987
LOC105327173	cytochrome P450 4F22-like	13.5981	6.05432	0.370655	4.00905	4.34459	0.762774	3.68058	0.580235	1.76165
LOC105327176	cytochrome P450 4F22-like	39.3308	6.10067	3.91288	0.661997	2.59036	1.55357	0.026654	3.65238	6.59424
LOC105327252	translocon-associated protein subunit beta-like	142.188	106.687	31.401	90.704	92.7162	50.7759	99.2326	94.9762	103.522
LOC105327286	transmembrane protein 254-like	30.9555	14.9221	3.57044	10.597	8.55451	12.2249	10.9473	6.3764	10.2958
LOC105327287	TBC1 domain family member 13-like	7.58448	4.38335	2.0498	3.63054	2.88963	3.77633	3.50101	0.495009	2.83929
LOC105327293	uncharacterized LOC105327293	235.637	22.2927	0	0.355153	0.069088	0	0.020622	6.66404	0.020444
LOC105327339	microtubule-actin cross-linking factor 1, isoforms 1/2/3/5-like	5.52245	1.65798	0	1.91534	0	0	0	0	0.448307
LOC105327340	fibrocystin-L-like	50.6894	4.53417	0	13.5031	0	0	1.22368	3.31549	3.53275
LOC105327347	NADH dehydrogenase [ubiquinone] iron-sulfur protein 3, mitochondrial-like	22.5629	6.55891	6.3027	2.86891	3.61632	3.78411	8.6949	2.87385	5.28397
LOC105327401	collagen alpha-1(XII) chain-like	9.18774	1.22109	0	0	0	0	0	7.19081	0
LOC105327429	protein O-glucosyltransferase 1-like	13.9445	2.93428	0.641662	2.59541	2.06444	1.53694	2.25306	2.64634	2.04389
LOC105327435	universal stress protein A-like protein	27.755	5.95917	5.89736	11.5555	5.05125	3.555	9.37445	14.5421	5.08167
LOC105327483	perlucin-like protein	9.04155	11.3375	0	0.061113	0	0.972225	0.136186	2.81602	0.419345
LOC105327561	COMM domain-containing protein 7-like	13.1513	6.95368	3.10879	5.07842	3.19614	7.74392	5.29334	4.56821	7.36956
LOC105327527	serine protease inhibitor Cvsi-2-like	152.822	59.7419	0	0	0	0	0.204407	35.0753	0
LOC105327552	uncharacterized LOC105327552	13.7548	3.63531	0.090186	0.127992	0.034307	0.580314	0.114251	1.11507	0.203109
LOC105327595	uncharacterized LOC105327595	14.1937	14.6431	0.1354	0.011871	0.116427	0.092407	0.069919	1.1823	0.403956
LOC105327611	filamin-A-like	36.8068	20.5721	0.037622	1.4362	0.026867	3.98224	0	7.31815	4.51889
LOC105327615	MFS-type transporter SLC18B1-like	4.77396	0.024942	0.334943	0.068103	0.03256	0	0.11231	2.47863	0.171751
LOC105327630	uncharacterized protein C167.05-like	19.7248	6.35719	2.21029	4.13124	3.73127	5.9717	5.67231	4.04594	10.4139
LOC105327631	uncharacterized LOC105327631	60.4838	6.3582	0.809546	4.92822	4.39459	6.66283	9.64007	9.02032	5.25538
LOC105327638	hypothetical protein	10.6447	3.23869	0.334654	5.53306	3.38352	0.053016	0.01967	7.35308	5.47232
LOC105327730	uncharacterized LOC105327730	628.054	65.2037	1.00687	0	0	0	0	58.9919	0
LOC105327805	fatty acid-binding protein homolog 6-like	17.9086	6.56344	0	0.053553	0.313954	0	0	2.70535	0.209433
LOC105327840	uncharacterized LOC105327840	2555.9	138.727	0.115502	0	0	0.264785	0.14287	0.064294	0.105445
LOC105327922	von Willebrand factor C domain-containing protein 2-like	674.17	239.182	0	0	0.064781	0	0.13965	15.0846	0.925391
LOC105327929	uncharacterized LOC105327929	82.2603	16.9203	0.410408	0.092928	0.076255	0.303363	0.659151	0	0.588561
LOC105327951	elongation of very long chain fatty acids protein 4-like	4.71779	5.03462	0	0.91486	1.65278	0.185764	0.658846	1.27051	1.3183
LOC105327984	coadhesin-like	38.5565	4.6127	0.01536	0.012643	0	0.097054	0	0.773123	0.108019
LOC105328050	uncharacterized LOC105328050	6.62252	8.91011	0	0	0	0	0	2.02723	0.061138
LOC105328059	uncharacterized LOC105328059	4.66497	2.41223	1.41401	1.37515	2.57544	2.40795	1.27392	1.00358	1.69998
LOC105328177	uncharacterized LOC105328177	18.4602	12.7892	3.36602	10.7836	9.26264	14.2206	15.9171	11.9513	9.90704
LOC105328183	uncharacterized LOC105328183	569.247	158.703	0	0	0	0	0	39.1431	0
LOC105328189	urocanate hydratase-like	12.5147	5.06494	0.011688	0.038808	0.06447	0.269955	0.085293	1.50886	0.304712
LOC105328192	uncharacterized LOC105328192	14.8531	3.20652	5.01198	2.43484	1.16702	5.43808	2.85945	1.04595	12.6698
LOC105328219	protocadherin Fat 4-like	8.56986	9.30731	0	0	0	0.011958	0	2.91094	7.2681
LOC105328298	sodium-dependent glucose transporter 1B-like	44.1179	8.20321	0.032642	0.055911	0	0.404818	0	3.31427	6.32477
LOC105328299	tetratricopeptide repeat protein 38-like	27.9269	7.37432	1.53554	3.80689	3.11676	3.88389	3.64678	10.6768	4.53761
LOC105328326	uncharacterized LOC105328326	128.906	20.1618	0	0.03806	0	0	0	3.66351	3.25102
LOC105328344	CAP-Gly domain-containing linker protein 3-like	7.26822	4.19884	0.407398	0.279767	0.37357	2.78062	0.509803	7.2e-05	0.540122
LOC105328377	biogenesis of lysosome-related organelles complex 1 subunit 3-like	10.6464	2.34153	2.35993	5.75219	3.05996	3.16891	5.5509	1.94409	3.63425
LOC105328411	uncharacterized LOC105328411	41.3323	29.399	0	0.041626	0	0.045802	0.022242	5.48497	0.219279
LOC105328423	heavy metal-binding protein HIP-like	6.09365	4.11207	0.132496	0.326379	0.316152	0	0.268614	1.6454	0.426389
LOC105328482	rho-related GTP-binding protein RhoJ-like	69.0776	64.5452	7.25905	60.7413	49.644	1.09798	27.1152	26.062	15.9613
LOC105328484	acid trehalase-like protein 1	7.90437	2.34016	0.023365	0.021141	0.039689	0.022784	0.033191	0.673901	0.594005
LOC105328492	ATP-binding cassette sub-family G member 5-like	32.7045	12.0517	0.506467	5.03639	6.43824	3.17769	3.41356	7.25202	10.4089
LOC105328504	peroxisome proliferator-activated receptor gamma coactivator 1-alpha-like	10.4582	6.83213	0	0.005593	0.043566	0.143731	0	0.276417	0.17827
LOC105328526	vesicle-associated membrane protein 7-like	7.77518	12.0796	1.2107	6.48785	4.63992	4.51469	4.88182	5.72159	3.12513
LOC105328640	uncharacterized LOC105328640	28.1541	39.9197	12.3376	0.099562	0.316218	0	0.048702	3.92183	0
LOC105328677	hypothetical protein	13.8239	6.22112	0.014492	0.033798	0	0.054656	0.078452	0.51366	0.140596
LOC105328700	putative GPI-anchored protein PB15E9.01c	63.0132	1.60073	0	0	0	0	0	6.63878	0.903137
LOC105328755	uncharacterized LOC105328755	14.8745	18.1215	0	6.66432	0	0	10.7256	8.25922	2.21276
LOC105328805	kynurenine--oxoglutarate transaminase 1-like	10.552	1.0084	0	0	0	0	0	1.39971	1.20347
LOC105328838	zinc-binding alcohol dehydrogenase domain-containing protein 2-like	57.1838	7.42187	1.88229	5.56257	3.62345	1.32619	0.926079	16.2998	8.55827
LOC105328860	peroxisomal sarcosine oxidase-like	10.0976	3.33154	1.89624	1.66794	1.75425	1.0937	1.58078	3.94947	2.68731
LOC105328887	sodium/glucose cotransporter 4-like	6.86256	2.52229	0.347322	0.358739	1.46583	0.030838	1.11293	1.15285	2.31323
LOC105328916	cathepsin B-like	338.052	240.898	50.5439	187.346	132.062	301.031	138.198	1.31584	81.8525
LOC105328919	myosin-2 heavy chain-like	20.8126	7.01329	0.374274	12.0717	8.15694	0.095018	2.18434	7.15939	6.01252
LOC105329001	rhotekin-like	8.2333	1.56051	0.986066	3.12391	3.2926	4.70134	3.53986	3.78966	2.72493
LOC105329014	perlucin-like	7.72803	1.29724	0	0	0	0	0	2.31069	0.191814
LOC105329031	low-density lipoprotein receptor-related protein 4-like	963.724	883.518	0	0	0	0	0.534688	34.3891	0.195851
LOC105329033	periostin-like	600.639	233.379	0	0	0.065037	0.033092	0.621762	27.6897	0.47549
LOC105329034	transforming growth factor-beta-induced protein ig-h3-like	526.624	207.492	0.542498	0	0.035389	0.036116	0.313925	75.2081	1.17992
LOC105329036	periostin-like	632.345	240.459	0.062136	0.051146	0.10282	0.70566	0.382158	18.8626	5.02559
LOC105329105	uncharacterized LOC105329105	578.295	659.106	0.051711	0.120179	0.064716	0.397582	1.08916	0.197743	2.02345
LOC105329078	uncharacterized LOC105329078	720.329	372.794	0	0	0	0	0	34.4487	0.00551
LOC105329093	sodium- and chloride-dependent glycine transporter 2-like	72.8513	32.2393	0.030263	0.036861	0	0	0.11147	3.38902	1.54799
LOC105329125	S-methylmethionine--homocysteine S-methyltransferase BHMT2-like	89.1916	43.4374	0.04768	1.50036	5.02096	0.765037	3.14914	21.944	6.49055
LOC105329140	organic cation transporter protein-like	6.14313	2.12317	0	0.011069	0	0.107135	0.063775	0.719098	0.098212
LOC105329168	peroxisomal membrane protein 11C-like	14.517	16.8997	2.64348	6.93658	5.64009	1.94308	4.35043	1.96216	7.55637
LOC105329171	uncharacterized LOC105329171	76.8638	25.6815	0	0	0	0	0	8.64414	4.80163
LOC105329180	countin-1-like	841.212	265.229	0.452337	0.614153	0.703423	1.73185	1.33969	98.7719	2.84943
LOC105329188	tetratricopeptide repeat protein 13-like	11.0631	7.42939	2.49548	7.22868	7.51829	4.72693	4.70323	6.17865	7.77838
LOC105329276	pancreatic triacylglycerol lipase-like	181.826	116.318	0	0.064569	0	0	0.106407	14.1095	0.463957
LOC105329326	uncharacterized LOC105329326	5.96676	4.02103	0.409617	1.8752	1.47707	0.063706	2.3164	2.02418	2.71609
LOC105329352	uncharacterized LOC105329352	30.1642	1e-06	0	0	0	0	0	7.12571	0
LOC105329358	peroxisomal membrane protein 2-like	12.7139	7.08469	1.47519	7.88592	5.53245	4.65984	5.84692	3.04814	5.95329
LOC105329442	translocon-associated protein subunit delta-like	118.874	6.02469	2.74841	3.03973	5.23706	5.58201	7.22754	45.3358	15.0773
LOC105329463	phosphotriesterase-related protein-like	15.6319	4.75431	3.67142	3.1048	4.92571	5.83165	3.28414	6.19542	7.62757
LOC105329549	dynein light chain 1, axonemal-like	8.51522	0	0	0.726369	3.2703	0	0	2.63178	0
LOC105329531	uncharacterized LOC105329531	7.17635	5.26666	0	0.050461	0	1.13815	0.198022	1.52647	0.64399
LOC105329541	cell death abnormality protein 1-like	5.64843	2.33443	0.085963	0.164028	0.534221	0.930969	0.659463	0.772381	0.555221
LOC105329543	uncharacterized LOC105329543	254.324	64.1431	0.030483	0.252887	0	0	0.037917	9.32855	0.413504
LOC105329598	uncharacterized LOC105329598	122.5	22.1486	0	0.064892	0	0.162555	0	3.88253	0.045399
LOC105329621	uncharacterized LOC105329621	14.8845	10.2165	0	0.21194	0.086644	0.091185	0.067627	2.20245	0.143139
LOC105329648	insoluble matrix shell protein 5-like	928.169	529.714	0	0.098521	0	0	0.543671	34.7358	1.00094
LOC105329661	poly(U)-specific endoribonuclease-A-like	27.1117	8.12448	0	0	0	0	0	2.20235	0
LOC105329683	calcium and integrin-binding protein 1-like	41.3048	22.0778	0	0	0	0	0	2.8546	3.15251
LOC105329691	ras-related protein Rab-13-like	6.99789	7.17389	0	0.039349	0	0.061547	0.0917	2.54174	0.030304
LOC105329695	ras-related protein Rab-31-like	12.3307	6.58283	3.68003	6.24569	5.12444	6.70261	5.47527	5.94582	3.70887
LOC105329702	uncharacterized LOC105329702	516.702	264.614	0	0	0	0.955133	0	9.27019	3.5787
LOC105329712	microtubule-associated protein 1B-like	7.5781	2.03285	2.72111	0.672105	5.50685	4.84189	2.00134	3.18465	2.94581
LOC105329729	uncharacterized LOC105329729	10.3827	2.50318	0.212948	4.63229	4.75993	0.504088	2.69138	2.84294	1.77345
LOC105329740	uncharacterized LOC105329740	79.0549	4.13885	0	0	0	0	0	1.35923	0.552083
LOC105329741	BPTI/Kunitz domain-containing protein 4-like	141.184	54.9476	0	0	0	0	0	8.05925	0.377759
LOC105329759	uncharacterized LOC105329759	16.111	14.9704	0.083595	0.019114	0.076565	0.058821	0.027929	5.8231	3.54321
LOC105329760	uncharacterized LOC105329760	24.8253	10.2027	0	0	0.293419	0	0	9.06598	0.711636
LOC105329791	uncharacterized LOC105329791	16.0477	2.23065	0	0.045569	0.023141	0	0	2.19927	0.655837
LOC105329817	inorganic pyrophosphatase-like	23.8238	0.019	0.058614	0.06167	0.054451	0.031867	0.020632	3.767	0.081821
LOC105329822	cell number regulator 3-like	80.8125	0.261622	9.77018	26.1373	23.121	0.042493	13.8141	9.99835	24.3696
LOC105329845	uncharacterized LOC105329845	6.57935	3.86396	2.52117	3.04227	3.15834	4.52768	2.9463	2.69452	5.77374
LOC105329872	ovomucoid-like	491.96	240.894	0	0	0	0	0.262532	84.5169	1.21535
LOC105329876	uncharacterized LOC105329876	14.5356	8.0037	0.069998	0.057618	0.018233	0.085208	0.043051	0.529875	3.75331
LOC105329916	uncharacterized LOC105329916	6.36139	2.52067	0.195459	0.185619	0.14375	1.25681	0.560108	1.07374	0.235273
LOC105329912	60S acidic ribosomal protein P1-like	2162.91	859.484	408.064	760.58	545.309	556.619	969.424	904.731	1178.86
LOC105329926	cytochrome P450 2B19-like	6.48747	1.78278	0.181363	1.95288	1.49967	0.911344	0.82488	1.95606	1.01206
LOC105329937	hypothetical protein	93.2793	8.78986	0.097856	0	0	1.39707	0.020396	0.457086	0.302869
LOC105329989	uncharacterized LOC105329989	11.359	14.384	0	0	0	1.96221	1.64839	3.79175	8.70601
LOC105329999	uncharacterized LOC105329999	9.98724	3.70067	1.15096	5.18889	2.61009	7.95622	5.23369	1.27572	2.92129
LOC105330038	7-methylguanosine phosphate-specific 5'-nucleotidase A-like	10.2642	5.04412	4.09167	6.43722	6.59262	4.09906	6.19797	4.43526	3.59533
LOC105330067	uncharacterized LOC105330067	6.22991	3.42628	1.93139	2.96476	1.56829	1.62867	2.85619	1.65536	6.40931
LOC105330072	uncharacterized LOC105330072	5.25527	51.3525	0	0	0	0.117469	0	1.31161	0.112477
LOC105330076	colipase-like	407.668	342.281	0.115509	0.919634	0.254854	7.87283	1.42084	104.501	6.01567
LOC105330091	dimethylaniline monooxygenase [N-oxide-forming] 2-like	5.87485	3.26641	0	0.025238	0.033824	0.827565	0.132	0.465709	0.652459
LOC105330108	putative aminopeptidase W07G4.4	158.069	72.1307	14.6919	36.268	36.353	62.6458	0	64.6114	35.4218
LOC105330146	alkaline phosphatase-like	10.0251	4.86154	0	0	0.377068	0	0	1.39	0.097075
LOC105330147	allantoinase, mitochondrial-like	8.26082	4.74791	0.499339	4.43906	5.76025	1.94658	2.00494	2.15674	2.84104
LOC105330197	monocarboxylate transporter 5-like	5.96105	15.8671	0	0	0	0	0	2.27372	0
LOC105330227	isocitrate dehydrogenase [NADP] cytoplasmic-like	47.9035	16.0173	1.94844	6.25408	10.7841	16.4758	7.85248	8.45	10.3906
LOC105330234	aldehyde dehydrogenase family 3 member B1-like	18.7766	35.1841	7.19633	10.1855	14.2564	6.76379	12.6704	6.71511	16.4302
LOC105330239	putative cuticle collagen 75	54.796	14.4197	0.021321	0.077026	0.081539	0.030005	0.132617	3.73877	0.256835
LOC105330289	uncharacterized LOC105330289	25.009	14.1503	0	0	0	0	0.054709	1.34614	0.059362
LOC105330290	uncharacterized LOC105330290	24.8396	13.6522	0	0	0	0	0.054787	1.38028	0.059446
LOC105330307	nucleoredoxin-like protein 2	6.59832	3.34045	0.079239	4.60758	1.81416	1.23852	6.10342	3.68667	1.60757
LOC105330333	glutathione S-transferase theta-1-like	17.4549	12.8178	0.132825	3.81997	1.12877	1.05788	1.17487	1.71181	6.67191
LOC105330357	serine protease inhibitor Cvsi-2-like	132.089	139.015	0	0	0	0.077177	0.231093	26.7287	0.075472
LOC105330358	serine protease inhibitor Cvsi-2-like	58.061	71.3108	0.257856	0.100017	0.29	0.085337	0.283109	9.66077	0.132498
LOC105330394	uncharacterized LOC105330394	4.62578	1.98143	0	0	0	0	0	1.37598	0
LOC105330398	tubulin polyglutamylase complex subunit 2-like	4.79901	0.977727	0	0.952741	0.315738	0.144533	0.06846	0.056802	0
LOC105330455	protein IMPACT-like	6.24859	2.29694	2.54358	4.63927	3.85996	0	3.40675	3.20899	4.29386
LOC105330480	perlucin-like protein	153.447	56.6913	0	0	0	0.093154	0.137794	8.07969	0.068305
LOC105330515	protein hunchback-like	5.41594	2.51071	0	0	0	0.005685	0	0.565763	0
LOC105330521	sodium- and chloride-dependent GABA transporter ine-like	35.4905	17.9824	0.089647	0.581715	0.759193	5.01432	1.14498	2.57889	0.859683
LOC105330532	receptor-transporting protein 3-like	16.6506	2.18118	0	0	1.53481	0	2.46743	0.967435	6.65526
LOC105330582	uncharacterized LOC105330582	7.28761	1.91361	2.62698	1.27764	1.89172	4.15836	1.69623	3.37568	4.97991
LOC105330585	peroxisomal acyl-coenzyme A oxidase 1-like	8.73155	8.64044	3.83628	5.9769	5.07894	4.82085	4.225	0.958749	6.3638
LOC105330579	epidermal retinol dehydrogenase 2-like	39.0101	34.2136	4.29681	13.2854	7.05505	9.15776	8.67812	13.0664	6.1555
LOC105330605	60S ribosomal protein L30	889.591	312.035	181.188	288.818	187.177	174.13	380.461	94.5329	499.118
LOC105330631	low affinity immunoglobulin epsilon Fc receptor-like	71.5318	0.004144	0	0	0	0	0	2.4559	1.08166
LOC105330644	uncharacterized LOC105330644	9.05012	1.64776	0	0	0	0	0	1.90425	6.07218
LOC105330675	solute carrier family 2, facilitated glucose transporter member 1-like	14.4468	28.7232	0	0	0.030067	0	0.033525	5.56972	0.099713
LOC105330701	cathepsin L1-like	2291.17	436.879	0.392826	0.099899	0	0.13302	0.419506	224.771	41.1791
LOC105330707	cathepsin L1-like	32.24	4.51135	0	0.040647	0	1.03125	0.061424	1.31414	0.272679
LOC105330708	cathepsin L1-like	1037.39	108.189	0	0	0	0	0	0.136095	12.5665
LOC105330703	uncharacterized LOC105330703	1853.58	588.449	0	0.025055	0.067157	0	0.145189	40.3312	0.65949
LOC105330813	uncharacterized LOC105330813	5.01397	0.161086	0.022511	0.382801	0.203051	0.146917	0.057335	0	0.110778
LOC105330834	protein catecholamines up-like	12.9526	5.50562	4.10702	4.33926	6.47097	5.49454	6.36763	9.28691	8.20751
LOC105330848	complement C1q-like protein 2	17.9445	1.3432	0.057225	0.020832	0	0	0.060878	1.08475	0.185181
LOC105330975	uncharacterized LOC105330975	8.45641	1.62356	0.649961	2.09104	2.39586	1.07397	1.34306	3.12839	1.8431
LOC105330981	microsomal glutathione S-transferase 2-like	32.1672	5.2336	0.267876	1.52882	4.73385	3.07689	0.726355	1.60252	10.1706
LOC105330983	delta-aminolevulinic acid dehydratase-like	58.1939	42.3761	19.4651	22.6907	26.637	26.5316	32.3938	38.2252	33.746
LOC105331104	uncharacterized LOC105331104	714	441.041	0	0	0	0.016767	0.681585	135.46	23.9568
LOC105331111	uncharacterized LOC105331111	15.8492	2.30729	0.460474	12.0051	12.4701	1.71463	7.36475	2.83663	9.13687
LOC105331123	sushi domain-containing protein 2-like	42.076	3.1553	0.02213	0.01944	0.409541	0.041789	6.89019	2.04292	6.07304
LOC105331124	sushi domain-containing protein 2-like	97.2255	33.5258	0.046867	0.050444	0.087032	1.35587	0.097587	22.6759	17.4273
LOC105331132	nose resistant to fluoxetine protein 6-like	25.5506	10.3467	0.079901	0.18793	0.195361	0.233205	0.216776	2.55282	5.02862
LOC105331140	cysteine proteinase inhibitor 1-like	90.7428	8.20306	0	0	0	0.146298	0	13.69	0.768491
LOC105331156	uncharacterized LOC105331156	13.5583	8.10442	0.213412	3.53498	2.9666	0.727682	1.34978	4.04389	2.11896
LOC105331182	nuclear receptor ROR-beta-like	14.4476	8.65699	0.031534	0.025957	0	0	0	0.935588	2.42816
LOC105331206	UDP-N-acetylhexosamine pyrophosphorylase-like	9.54627	5.76342	0	6.68037	8.03114	0.593791	8.16464	3.28427	2.17695
LOC105331217	DNA-binding protein RFX6-like	12.2301	8.47688	0	0.209723	0.101455	0	0.076479	1.13313	0.563134
LOC105331223	uncharacterized LOC105331223	11.1114	7.24578	0.167823	0.082885	0.109232	0.170045	0.185791	1.64353	0.215906
LOC105331236	uncharacterized LOC105331236	267.949	70.6164	0	0	0	0	0	11.9168	0.161726
LOC105331265	heat shock 70 kDa protein 12A-like	19.6419	10.1417	0.79762	15.2459	14.13	3.78973	7.4959	6.47527	6.12843
LOC105331268	heat shock 70 kDa protein 12B-like	4.5231	0.447586	0.060354	0.843753	0.62918	0.180309	0.266357	0.033408	0.379692
LOC105331283	uncharacterized LOC105331283	43.1406	24.4091	0.092189	1.14298	0.024689	0.434196	0.161894	25.9462	32.8083
LOC105331301	protocadherin-20-like	19.5302	3.16988	0	0.155282	0.337933	0	0.953795	3.01446	7.70589
LOC105331317	uncharacterized LOC105331317	11.3666	12.2064	1.3504	1.64464	1.12832	0.81085	0.908781	1.95418	7.62206
LOC105331316	uncharacterized LOC105331316	6.21471	6.45054	0	0	0	0.089954	0	1.62661	1.50802
LOC105331343	influenza virus NS1A-binding protein homolog	15.7491	2.39119	0	2.10077	1.18405	0	1.44261	0.428966	0
LOC105331373	uncharacterized LOC105331373	27.0903	36.4003	0	0.054674	0.022075	0.149094	0.036865	5.18255	0.613991
LOC105331361	diacylglycerol O-acyltransferase 1-like	7.46206	2.78715	0.030127	0.127385	0.011162	0.42384	0.012586	0.037032	0.822804
LOC105331423	pancreatic lipase-related protein 2-like	131.118	168.595	0	0	0.372371	0	0	4.23988	0.043692
LOC105331427	pancreatic lipase-related protein 2-like	14.3319	3.11757	0	0	0.021238	0.046057	0.164712	1.75464	0.022173
LOC105331424	pancreatic lipase-related protein 2-like	33.2317	10.2704	0	0.017099	0	0	0	2.38789	0.076
LOC105331511	retinol dehydrogenase 2-like	6.80666	1.07805	0.597544	0.407726	0	0.359036	1.30563	2.91629	0.426764
LOC105331516	MAM and LDL-receptor class A domain-containing protein 1-like	52.5185	39.7975	0	5.59939	0.240721	0.020097	0	5.83967	0.528252
LOC105331521	glucosidase 2 subunit beta-like	7.38812	7.95905	1.26533	0.254879	0.540166	0.26852	3.70282	0.913676	1.89616
LOC105331575	chymotrypsin-like protease CTRL-1	789.054	460.858	0.02539	0	0	0	0.296001	47.0221	0.660541
LOC105331625	probable glutathione S-transferase 8	6.98608	17.3274	0	0.587227	0.635601	0.052626	0.311532	2.84078	0.420308
LOC105331651	protein dcd1A-like	23.4092	11.1201	0	0	0	0	0	0.088382	1.30123
LOC105331727	UNC5C-like protein	9.07857	11.66	0.070232	6.73978	4.56106	0.574169	3.36815	4.5949	4.92855
LOC105331760	cathepsin L1-like	1414.8	514.504	0	0	0	0	0.37195	279.753	33.7161
LOC105331761	cathepsin L1-like	31.8371	7.95002	0	0.046014	0	1.87749	0	2.48332	0.275482
LOC105331752	cathepsin L1-like	1779.74	266.168	0.23123	0	0	0	0.035554	86.0806	25.6029
LOC105331753	cathepsin L1-like	425.523	346.908	0.664481	11.2306	9.8322	3.21404	3.29133	21.3766	21.6516
LOC105331789	iron/zinc purple acid phosphatase-like protein	7.29826	2.7627	0.667982	2.42099	2.70337	0.113063	4.6515	1.88204	1.50168
LOC105331807	epididymal secretory protein E1-like	124.931	66.3803	0	0	0	0	0	8.53708	0.07442
LOC105331826	carboxypeptidase B-like	470.542	128.139	0	0	0	0	0	4.74215	0
LOC105331827	uncharacterized LOC105331827	12.2178	0.803564	0	0	0	0.028293	0	1.40544	0.221638
LOC105331840	mucin-like protein	151.966	8.74305	0	0	0	0	0	0.000175	14.9923
LOC105331844	uncharacterized LOC105331844	6.33421	0.087297	0	0.124585	0.075063	2.09977	0.086378	0	0
LOC105331857	polypeptide N-acetylgalactosaminyltransferase 5-like	7.96355	4.41079	0.557542	2.21952	1.31857	1.1406	0.915583	2.00557	1.49401
LOC105331897	uncharacterized LOC105331897	12.6356	39.4586	0	0.157787	0.014596	0.345221	0.174986	2.94834	0.305423
LOC105331903	atrial natriuretic peptide receptor 2-like	19.6437	5.91408	0	8.67236	0.061762	0.237929	0.017313	1.4469	0.479065
LOC105331916	serine--pyruvate aminotransferase-like	27.71	3.75932	0.03185	3.76012	2.86265	1.37702	6.35051	0.761174	5.57783
LOC105331921	slit homolog 2 protein-like	10.7164	5.60227	0	3.46393	0.769413	0.080369	3.8493	1.61	0.402974
LOC105331948	uncharacterized LOC105331948	68.3353	25.8379	1.95802	24.2854	15.2635	6.96536	10.1815	29.3604	3.60438
LOC105331949	uncharacterized LOC105331949	58.4021	6.91946	0	3.59112	0.639	0	0	9.19711	2.71724
LOC105331950	uncharacterized LOC105331950	178.902	64.331	0.434057	13.6262	17.5569	0.973161	10.164	8.89749	9.72568
LOC105331955	mannose-1-phosphate guanyltransferase beta-like	5.30716	3.45994	0	3.18857	4.40381	2.30336	3.21136	3.50845	3.09608
LOC105332027	major vault protein-like	78.271	36.7815	3.14342	37.4894	46.8737	44.3256	37.6896	9.78875	19.9565
LOC105332051	hepatic lectin-like	23.2089	24.799	0	0.04586	0	0	0	2.41532	0.305367
LOC105332081	4-coumarate--CoA ligase-like 1	12.1094	15.2415	0.175203	3.99459	0.288865	1.28714	0.094456	7.29973	0.212059
LOC105332084	transforming growth factor-beta-induced protein ig-h3-like	46.4678	17.3162	0.079607	0.080144	0	0	0	1.3325	0.110661
LOC105332135	uncharacterized LOC105332135	52.0726	60.5988	0.40456	0.131568	0.197244	0	0.498748	5.36063	0.70819
LOC105332166	major facilitator superfamily domain-containing protein 8-like	6.31056	2.86903	0.467146	0.449004	1.7945	0.069688	0.008035	1.57014	1.5494
LOC105332167	alpha-glucosidase-like	18.4513	7.63953	1.59076	0	2.25382	1.07086	3.81953	0	3.89236
LOC105332191	40S ribosomal protein S2	2429.79	1029.55	595.862	1005.94	757.928	371.128	1100.74	1661.37	1268.66
LOC105332207	uncharacterized LOC105332207	14.3226	7.2922	1.66938	2.97731	1.80444	1.38724	3.72495	5.02004	3.4842
LOC105332241	uncharacterized LOC105332241	988.003	1342.71	0	0	0	0	0	89.8884	23.7401
LOC105332247	von Willebrand factor A domain-containing protein 7-like	31.8752	23.0773	1.27526	2.96027	0.208394	0.054726	0.400517	9.53468	27.6768
LOC105332252	T-complex protein 1 subunit eta-like	12.4852	6.5141	5.82575	11.595	11.9395	0.966483	6.04721	4.98865	9.47763
LOC105332289	twisted gastrulation protein homolog 1-B-like	15.8059	11.7484	1.01078	5.64767	12.2424	3.12089	6.1402	3.64202	9.60576
LOC105332331	prostaglandin reductase 1-like	61.6556	5.6982	0	0.124337	0.281256	0.175322	0.090052	1.66989	2.02331
LOC105332367	uncharacterized LOC105332367	39.1129	4.75011	0	0	0	0	3.04315	0	0
LOC105332369	mucin-2-like	4.67975	3.68398	0	0	0.014411	0	0.015087	0.726265	0.095139
LOC105332379	deleted in malignant brain tumors 1 protein-like	65.5483	92.0829	0	0	0.005244	0.355142	0	10.5437	0.274645
LOC105332386	beta-1,3-glucan-binding protein-like	41.2077	65.4546	0	0	0	0	0.15362	3.3573	0.125789
LOC105332385	beta-1,3-glucan-binding protein-like	156.917	75.4171	0	0	0	0	0	0.851614	0
LOC105332390	adapter protein CIKS-like	11.6384	4.30684	0	2.31192	0	1.56452	3.00029	0	0
LOC105332438	alpha-L-fucosidase-like	9.06229	3.95887	0.684555	0.338331	0.463107	0.444424	0.164672	0.651795	1.46368
LOC105332441	zinc finger MYND domain-containing protein 10-like	7.01144	2.11979	0.31782	2.78614	4.41655	1.12937	1.67493	3.35723	3.14526
LOC105332455	uncharacterized LOC105332455	112.371	87.1941	0	1.13362	0	0	0	3.16039	0.750629
LOC105332540	MIP18 family protein FAM96A-like	4.77617	3.66855	2.11903	3.32748	3.28145	3.71289	2.70898	1.81712	4.79979
LOC105332578	chitotriosidase-1-like	1296.51	104.369	0	0	0	0	0	33.8979	0.040764
LOC105332622	probable chitinase 3	32.5149	3.92653	0.786833	0.092036	0.014603	0.847665	0.735182	3.70911	3.34549
LOC105332625	uncharacterized protein C167.05-like	13.7318	5.34551	1.28423	4.02386	1.91874	4.80521	3.73733	2.64383	6.47254
LOC105332603	solute carrier family 35 member B1-like	13.3482	11.9098	3.68334	8.81013	11.9129	9.08342	9.47193	8.69526	14.8648
LOC105332684	endoplasmic reticulum-Golgi intermediate compartment protein 1-like	15.9991	5.67771	1.21068	1.82815	5.56339	5.48217	2.24091	4.91096	5.56627
LOC105332698	xylulose kinase-like	10.1454	4.49395	1.71566	2.30661	2.51687	0	3.21337	0.887545	2.61587
LOC105332705	cation-dependent mannose-6-phosphate receptor-like	124.13	35.45	0.073361	0.323731	0.224355	0.506551	0.532901	5.9514	0.334714
LOC105332731	uncharacterized LOC105332731	187.698	53.2249	0.02485	0.163409	0.108435	3.32195	0.182381	26.2538	1.56049
LOC105332739	dehydrogenase/reductase SDR family member 11-like	14.0941	4.46882	0.277892	0.45015	0	2.12887	0.747327	0.113259	7.74892
LOC105332769	uncharacterized LOC105332769	39.5129	22.2923	2.35566	18.296	19.5068	14.7297	25.9874	16.7586	12.0884
LOC105332771	uncharacterized LOC105332771	83.4697	65.7228	0	0	0	0	0	7.91696	0.253834
LOC105332781	lipopolysaccharide-induced tumor necrosis factor-alpha factor homolog	272.549	168.982	4.15823	62.3822	67.9872	12.4917	34.8816	49.3227	122.544
LOC105332842	dipeptidase 1-like	28.5969	17.132	0	0	0	0.018991	0.146387	4.21789	0.621719
LOC105332908	neural/ectodermal development factor IMP-L2-like	64.7137	37.3889	10.3739	15.8698	12.415	1.02187	24.5509	8.06285	12.241
LOC105332925	organic cation transporter protein-like	11.3773	6.54737	0.026674	0	0.029925	0.068713	0.016684	1.20186	0.384375
LOC105332954	uncharacterized LOC105332954	194.866	80.3352	0	0.290832	0.194888	0.22375	0.152114	13.5817	1.076
LOC105332999	long-chain-fatty-acid--CoA ligase 1-like	6.47638	4.50474	1.13221	4.71941	1.37489	0.012805	2.05452	0.658064	2.46059
LOC105333050	dolichyl-diphosphooligosaccharide--protein glycosyltransferase subunit STT3A	82.4574	50.5433	30.2428	25.4895	40.7853	21.209	40.4556	53.1639	54.48
LOC105333069	flocculation protein FLO11-like	220.239	38.3453	0	0	0	0.431682	0	3.37319	0.290293
LOC105333087	uncharacterized protein YMR315W-like	11.4603	4.48545	0	0	0	0	1.24954	5.7413	0.422824
LOC105333123	acetyl-coenzyme A transporter 1-like	7.70765	3.87159	1.14287	4.37645	4.23016	3.43529	3.61537	2.21078	4.29514
LOC105333134	transducin beta-like protein 2	11.6433	6.89772	4.82366	4.1833	8.1257	8.55926	6.7239	8.45269	11.8534
LOC105333157	uncharacterized LOC105333157	148.973	15.5143	0	0	0	0	0	3.92138	2.39338
LOC105333163	tetraspanin-9-like	41.585	21.9687	0.506251	4.30817	35.6111	11.2386	9.69686	16.8445	10.1738
LOC105333214	battenin-like	6.99015	2.00924	0	0.152216	1.86301	0.242742	0.139738	0.98139	1.29591
LOC105333254	period circadian protein-like	10.1899	3.54667	0.099038	2.74851	2.988	1.93366	1.71969	2.26184	4.60886
LOC105333259	protein RER1-like	28.5204	23.4174	10.4465	18.8073	19.4649	24.4739	17.9849	8.19868	30.8387
LOC105333290	uncharacterized LOC105333290	10.6609	5.7121	1.45483	3.46674	3.35356	9.3661	3.91873	1.57554	2.91812
LOC105333322	prostaglandin reductase 1-like	76.6972	31.6825	2.65505	28.8659	68.3354	19.3337	29.0826	10.9617	10.6036
LOC105333371	uncharacterized LOC105333371	15.4146	14.5672	0	0	0	0	0.597436	4.09234	0
LOC105333377	uncharacterized LOC105333377	18.8009	4.3453	3.65242	2.6377	1.80439	0	12.7843	0.798979	0
LOC105333379	N-acetylglucosamine-6-sulfatase-like	9.38032	10.6472	2.71763	4.21383	4.80149	5.35042	6.60008	4.46539	10.2787
LOC105333489	uncharacterized LOC105333489	20.3869	6.52136	0	0	0	0	0	0	18.0927
LOC105333446	uncharacterized LOC105333446	536.994	416.237	0	0.373431	0.297437	0.233409	0.475832	119.765	1.0858
LOC105333455	uncharacterized LOC105333455	472.265	164.264	0.055714	0.228281	0.061462	0.125205	0.274127	67.1284	1.5939
LOC105333463	alkyl/aryl-sulfatase BDS1-like	4.975	11.5098	0.137437	0.436081	3.16267	0	1.13782	1.15652	2.25791
LOC105333469	60S ribosomal protein L35a-like	1474.65	945.214	590.308	1072.86	689.148	710.255	1099.32	1174.73	1133.32
LOC105333478	putative maltase-glucoamylase-like protein FLJ16351	33.6356	29.9848	5.80177	8.91409	5.23547	2.55447	4.74712	10.2716	25.7526
LOC105333571	P protein-like	36.3899	44.9474	3.554	4.06023	2.43332	6.28222	4.64716	5.30668	1.46637
LOC105333595	uncharacterized LOC105333595	58.4113	25.8487	12.2394	29.6428	47.948	30.5717	32.2108	27.9764	21.2485
LOC105333602	proline iminopeptidase-like	26.2956	3.00222	2.08473	3.90044	4.49845	1.38724	5.22314	3.62907	0.804646
LOC105333603	protein white-like	5.13859	5.39909	0.432326	0.454788	0.881934	0.172257	1.91547	0.656354	0.029089
LOC105333688	uncharacterized LOC105333688	8.26873	4.39175	0	1.63792	0.007618	0	0.261321	2.26899	1.53943
LOC105333823	ceroid-lipofuscinosis neuronal protein 6-like	17.9864	12.6776	0.16856	0.282583	0.140011	1.9656	0.940605	3.74169	3.0079
LOC105333758	phytanoyl-CoA hydroxylase interacting protein-like	4.79835	0.773383	0	0.435429	0	0	0.186732	0.707671	0
LOC105333792	uncharacterized LOC105333792	199.536	41.1173	0	0	0	0	0.130555	10.6878	0.550483
LOC105333814	cytochrome P450 2C14-like	6.93435	2.59566	0.058703	0.344576	0.164759	0.1702	0.27608	1.50114	4.56565
LOC105333869	carbonic anhydrase-like	17.788	24.7513	0	0.579854	0	0.124256	1.8702	4.64539	3.0713
LOC105333880	glutathione S-transferase Y1-like	36.5709	11.6694	4.05872	4.29098	4.58604	2.59689	7.34874	4.15963	10.1668
LOC105333951	E3 ubiquitin-protein ligase ZNRF3-like	6.84948	4.24466	0.236283	2.45528	6.34212	2.81561	3.30965	2.75839	2.38558
LOC105333958	peroxisomal membrane protein 2-like	24.0995	13.0726	2.39382	11.7421	11.4093	6.63511	8.68834	1.64175	8.6819
LOC105333978	uncharacterized LOC105333978	85.2374	29.1959	0	0	0	0	0	2.7337	0
LOC105333980	uncharacterized LOC105333980	168.632	23.6106	0	0	0	0	0	2.25109	0
LOC105333981	uncharacterized LOC105333981	74.3558	173.332	0	0	0	0	0	5.99784	0
LOC105333982	uncharacterized LOC105333982	73.1717	21.9344	0	0.185942	0	0.374145	0	3.46781	0.090018
LOC105334000	uncharacterized LOC105334000	53.3807	0.29942	0	0	0	0	0	1.17441	0.043601
LOC105334022	hypothetical protein	11.6545	3.60733	0	0	0	0	0	0	1.24365
LOC105334043	uncharacterized LOC105334043	6.67288	4.01552	0	0.050138	0.512876	0	0.074096	1.32215	0.128554
LOC105334044	acetylcholinesterase-like	4.5316	2.51089	0	0.086863	0	0	0.007443	0.951916	0.145789
LOC105334046	carboxylesterase 1C-like	15.8071	5.7318	0	0.053536	0	0	0.040113	0.695058	3.2906
LOC105334047	liver carboxylesterase 2-like	10.8564	3.14668	0.032368	0.012945	0.018156	0.452803	0.080979	1.84122	2.37528
LOC105334085	formimidoyltransferase-cyclodeaminase-like	7.91172	3.59438	0.014795	1.13019	1.35998	0	0.554616	0.475439	1.28294
LOC105334106	probable protein ariadne-2	12.1531	7.33399	5.24515	6.98179	4.59307	7.11431	8.55184	3.8791	6.78751
LOC105334194	uncharacterized LOC105334194	5.05618	2.67449	0	2.34435	0.30382	0	0.238495	0.67735	1.89535
LOC105334329	solute carrier family 28 member 3-like	7.56532	7.92694	0.22576	1.16897	0.797077	0	0.080953	1.81491	1.34256
LOC105334468	transmembrane channel-like protein 3	4.50493	15.6718	0.163822	0.301098	0.870864	2.5686	1.76442	1.66859	1.39934
LOC105334481	uncharacterized LOC105334481	9.16329	2.29747	0	0	0	0	0	0.464585	0.516226
LOC105334489	glutamyl-tRNA(Gln) amidotransferase subunit A, chloroplastic/mitochondrial-like	6.36836	0.01437	0.302518	1.73068	0	0.000158	0	4.25506	0.023899
LOC105334514	steroid 17-alpha-hydroxylase/17,20 lyase-like	14.2004	3.52543	0.215026	2.63001	3.59441	1.87068	1.65203	3.22232	6.14793
LOC105334550	sulfite oxidase-like	33.5844	14.698	9.50438	8.58111	10.4938	5.48778	6.1218	9.87392	7.16951
LOC105334558	methionine aminopeptidase 1D, mitochondrial-like	15.97	1.18835	0.346589	0	0	0.093325	0.222072	0.082684	0.193531
LOC105334560	MAM and LDL-receptor class A domain-containing protein 1-like	26.2314	30.3222	0	0.171742	0.263008	0.015565	0.135881	4.13484	1.03643
LOC105334561	uncharacterized LOC105334561	22.9066	15.2253	0	0.111237	0	0	0	5.5152	0
LOC105334563	uncharacterized LOC105334563	23.3191	30.6796	0	0	0	0	0	2.38969	0.017352
LOC105334660	glucose dehydrogenase [FAD, quinone]-like	8.20322	0	0	0.226959	0.853693	0	0	0.323454	0
LOC105334645	glucose dehydrogenase [FAD, quinone]-like	8.18784	0.157422	0	0	0.047682	0	0.116368	0	0.646479
LOC105334653	cathepsin L1-like	7.39721	4.20978	0.979017	3.87543	1.75267	0.202126	3.79019	5.7246	1.19622
LOC105334676	complement C1q-like protein 4	767.716	590.747	0.10324	0.114728	0.177212	0.979585	0.796912	23.2966	0.762951
LOC105334733		94.3543	28.3661	2.89137	80.9994	73.7497	2.59245	34.4582	23.2478	33.9871
LOC105334906	retinal dehydrogenase 1-like	196.444	0	13.3216	1.90037	0	0	12.7181	0	0
LOC105334938	Kv channel-interacting protein 4-like	284.362	193.269	0	0	0	0	0.582457	18.8726	0
LOC105334952	perlucin-like	47.1464	4.46561	0.025652	0.468845	0	0.033966	0.049481	1.81403	0
LOC105334959	MAM and LDL-receptor class A domain-containing protein 1-like	58.6265	13.3996	0.131066	0.381161	0.035329	2.03287	0.351036	1.93048	0.567688
LOC105334960	macrophage mannose receptor 1-like	11.3344	5.88353	0.054254	0.059353	0	0.070932	0.304819	3.08664	0.799936
LOC105335021	sorting nexin-2-like	107.623	76.8046	21.4686	42.5076	55.4403	63.4038	47.5793	49.7093	49.1523
LOC105335030	purine nucleoside phosphorylase-like	11.715	5.44374	0.170888	0.161952	6.14421	0.155187	1.66264	1.99093	3.1015
LOC105335045	tyrosine-protein phosphatase 10D-like	7.69643	4.88673	2.50861	0.498905	1.88604	0.752787	0.028969	0.567762	1.15518
LOC105335076	ADP,ATP carrier protein-like	941.659	13.3447	7.79322	12.1218	9.72278	5.48431	17.3704	0	1.15567
LOC105335098	splicing regulatory glutamine/lysine-rich protein 1-like	13.4939	1.62774	2.61587	4.34246	2.05679	6.13739	5.26469	10.8882	3.56186
LOC105335152	sodium/glucose cotransporter 5-like	8.48613	4.39644	0	0.015144	0.020296	0.023302	0.011315	0.668481	0.031909
LOC105335215	prion-like-(Q/N-rich) domain-bearing protein 25	5.54901	0.374062	0.050614	0.583256	0.617292	0.065253	0.68091	1.3283	0.126368
LOC105335274	homeobox protein Nkx-2.2a-like	33.9113	13.6761	0	0.704217	0	0	0	6.44146	0.000297
LOC105335281	uncharacterized LOC105335281	65.0069	1.69894	0	0	0	0	0	1.43271	0.280666
LOC105335282	coadhesin-like	30.2426	0	0	0.011455	0	0	0	3.29244	0
LOC105335283	semaphorin-5A-like	9.16577	0.083229	0	0	0	0.030675	0	1.42699	0.113713
LOC105335359	perlucin-like protein	46.7218	2.42467	0	0	0	0	0	1.90948	0.47612
LOC105335360	hepatic lectin-like	382.353	300.48	0	0	0	0	0.543835	47.0919	0.421221
LOC105335361	perlucin-like protein	49.9895	103.302	0	0	0	0	0.119423	37.4959	0.185863
LOC105335383	aldose 1-epimerase-like	6.46801	5.60946	0.146329	0.649757	0.161427	0.087519	0.179995	0.873878	2.97751
LOC105335391	uncharacterized LOC105335391	4.72429	4.4788	0.036163	0.533821	0.11946	0.045548	0.440874	1.89594	3.96886
LOC105335463	uncharacterized oxidoreductase C663.06c-like	9.35498	0.306301	0	0	0	0.299385	0	6.89342	0.231136
LOC105335491	cytochrome P450 3A9-like	31.7931	5.41273	0.401184	0.396742	0.181272	0.323479	0.483327	2.64565	4.74677
LOC105335481	uncharacterized LOC105335481	52.4038	6.91319	0	2.90921	1.0606	0	1.44658	6.27275	0.217631
LOC105335484	cytochrome P450 4F22-like	11.7309	17.4848	3.82439	0.574242	0.770254	8.83094	1.51903	0.398124	1.89349
LOC105335487	basic phospholipase A2 3-like	102.635	18.9334	39.965	3.31468	1.62497	0.36475	3.84939	8.05318	26.0939
LOC105335512	suppressor of tumorigenicity 14 protein homolog	41.148	1.00513	0.651961	0.045347	0	0.037136	0.06641	3.50705	0.622449
LOC105335522	uncharacterized LOC105335522	57.6793	23.5076	0	0.117818	0.1554	0	0.13854	3.21214	0.569365
LOC105335542	alpha-N-acetylgalactosamine-specific lectin-like	11.6643	2.63402	0.039228	0.010577	0.062117	0.099827	0.076367	0.614837	0
LOC105335543	perlucin-like protein	477.351	261.987	0.119418	0.263434	0.067353	0.139408	0.066906	7.95124	0.503533
LOC105335544	C-type lectin domain family 4 member E-like	630.469	177.598	0.241203	0.449209	0.134224	0.192423	0.411259	39.2986	0.579194
LOC105335552	hypothetical protein	44.1156	12.976	0	0	0	0.521438	0.056338	2.80697	0.544087
LOC105335573	hypothetical protein	17.8787	2.0941	0.035194	0.344336	0.203833	0.80143	0.689414	1.27045	0.222438
LOC105335615	uncharacterized LOC105335615	106.417	46.4251	0	0	0	0.073283	0	7.85192	0.211684
LOC105335621	enoyl-CoA delta isomerase 1, mitochondrial-like	16.9786	13.4738	1.74002	4.79468	6.98304	6.73862	1.53581	4.68777	11.8702
LOC105335622	enoyl-CoA delta isomerase 1, mitochondrial-like	18.1096	10.4684	0.398945	0	2.63803	0	1.64016	0.874278	6.06745
LOC105335692	transmembrane prolyl 4-hydroxylase-like	13.4828	14.0349	4.58318	5.98078	2.10043	3.81248	4.86279	6.3727	8.16253
LOC105335694	uncharacterized LOC105335694	8.16778	0.089855	0.078443	0	0.043268	0.231888	0.09649	1.49355	0.142429
LOC105335715	plancitoxin-1-like	177.125	27.3618	0.239432	0.407496	1.23178	0.566951	0	10.7823	1.10535
LOC105335748	plancitoxin-1-like	6.38222	0	0	0	0	0.209516	0	0	0
LOC105335721	FK506-binding protein 15-like	5.1541	5.53454	2.29289	0	0	0	0.545046	0.148998	0
LOC105335739	uncharacterized LOC105335739	11.7275	1.90558	0	0	0	0	0	0.640684	0
LOC105335784	cGMP-dependent protein kinase 1-like	6.77945	2.30747	0.095758	0.752528	0.898079	0.903243	2.09611	0.973468	1.64732
LOC105335803	60S ribosomal protein L13a-like	1992.4	1037.22	695.979	1171.32	835.869	809.982	1492.77	873.308	1455.97
LOC105335812	uncharacterized LOC105335812	18.4414	5.09223	1.40698	2.14857	5.52463	4.3567	3.75877	5.43203	3.7142
LOC105335826	uncharacterized LOC105335826	16.4891	4.83773	2.73314	9.87296	8.06616	6.05134	6.32426	1.51798	6.08951
LOC105335868	acid sphingomyelinase-like phosphodiesterase 3b	57.664	34.4643	1.90942	0.144104	0.048417	0.305111	0.188052	7.19179	0.547118
LOC105335930	glutathione S-transferase theta-1-like	6.70062	3.4699	1.73278	2.98955	4.8972	1.86652	2.20458	2.08182	1.01858
LOC105335903	uncharacterized LOC105335903	24.6925	69.1426	0	0	0	0	0.886052	3.34633	0.06929
LOC105335906	uncharacterized LOC105335906	36.2556	10.1765	0.176168	0	0.125244	0.073549	0	4.38304	0.157356
LOC105335947	uncharacterized LOC105335947	491.108	79.895	0.090145	0.289425	0.207759	0.249621	0.181824	15.2281	2.36877
LOC105335952	endoglucanase-like	170.391	75.5795	0	0	0	0	0	13.2956	0
LOC105335998	peptidoglycan-recognition protein SC2-like	40.7976	41.9516	0	0	0	0	0.109111	14.653	0.108174
LOC105335999	uncharacterized LOC105335999	21.0531	8.3596	0	0.022016	0	0	0	2.07487	0.097852
LOC105336044	prokineticin Bm8-f-like	329.662	53.3371	0	0.107928	0	0	0.241928	28.627	0.156346
LOC105336049	carboxylesterase 5A-like	16.2125	7.95587	0	0	0.029912	0	0.081714	1.45014	0.184619
LOC105336051	liver carboxylesterase 2-like	14.1417	10.098	0.03081	0.02522	0.033989	0.078044	0.20802	1.81463	1.86654
LOC105336087	lysosome-associated membrane glycoprotein 1-like	73.8001	43.9363	0.020227	0.112414	0.064181	6.85737	0.338769	14.0491	0.193225
LOC105336096	nuclear receptor subfamily 2 group E member 1-like	6.02285	2.93	0	0.322233	0.158105	0	0.262834	2.63497	5.58884
LOC105336151	beta-galactosidase-1-like protein 2	91.689	17.7884	0	0	0	0	0	8.56625	0
LOC105336173	hemagglutinin/amebocyte aggregation factor-like	35.2371	27.4394	0	0	0	0	0	2.59486	0.613688
LOC105336204	estrogen sulfotransferase-like	8.91825	2.70079	1.61509	3.0627	3.2547	3.89021	3.3338	4.22285	4.0955
LOC105336206	putative beta-hexosaminidase	30.1581	14.0962	0	0	0	0	0	7.1516	0
LOC105336220	uncharacterized LOC105336220	6.88476	0	0	0	0.079718	0	0	0	0
LOC105336237	acyl-CoA dehydrogenase family member 10-like	27.2959	9.50146	5.00369	10.1543	15.5587	10.3922	10.1402	6.88953	8.13231
LOC105336246	kunitz-type serine protease inhibitor 6-like	99.4898	14.3877	0	0.540379	0.010241	0	0.029363	5.94671	0.393775
LOC105336324	uncharacterized LOC105336324	8.82953	3.70213	0.523028	5.39721	4.96323	0.939772	0.499735	3.88499	2.07886
LOC105336341	uncharacterized LOC105336341	59.7327	12.2768	1.04341	0.043087	0.086056	1.45449	0.321762	4.01055	0.080016
LOC105336349	acetolactate synthase-like protein	21.2447	16.2762	3.44503	17.4847	13.2297	8.99668	10.9224	12.7351	12.3935
LOC105336445	glucose transporter type 1-like	14.5437	0	0	0	0	0	5.07762	2.42904	0
LOC105336446	uncharacterized LOC105336446	39.7564	1.90363	0	0.011808	0	0.073927	0.018254	1.02896	0.162872
LOC105336430	uncharacterized LOC105336430	11.0628	1.92539	0.094061	0.437709	0.739225	0.762756	0.034711	0	2.1927
LOC105336456	15-hydroxyprostaglandin dehydrogenase [NAD(+)]-like	5.88532	0.543753	2.612	0	0	0	2.67459	0.261493	0
LOC105336470	alcohol dehydrogenase class-3-like	74.137	12.5541	2.75146	4.42345	9.46969	1.05571	11.4391	30.3906	27.0189
LOC105336473	uncharacterized LOC105336473	1597.98	858.706	0	0	0	0	0	65.2633	3.541
LOC105336475	uncharacterized LOC105336475	218.988	858.178	0.087111	0.071704	0	0.11033	0.683392	10.8962	1.69735
LOC105336479	sorting nexin-29-like	8.36072	0	0	0	0	0	0	3.0813	0
LOC105336489	uncharacterized LOC105336489	73.8631	1.45879	0	0	0	0	0	25.5292	0.234572
LOC105336510	aquaporin AQPAe.a-like	21.5634	8.0426	0.319112	2.075	9.59582	0.877605	7.08169	0.935026	1.56539
LOC105336555	uncharacterized LOC105336555	54.9768	11.5684	3.96034	8.86006	10.8842	9.11738	9.58976	24.6118	16.6323
LOC105336525	large neutral amino acids transporter small subunit 1-like	5.06302	0.659383	0.198637	0.871336	3.21819	0.173661	0.776993	0.658846	1.03777
LOC105336540	uncharacterized LOC105336540	50.5754	12.9205	0.860825	33.458	36.9155	0.776214	16.5075	7.90982	8.80782
LOC105336545	cytochrome P450 2A1-like	5.52055	0.629185	0.079033	1.5658	0.333295	0	0.18903	0.937607	0.297234
LOC105336546	uncharacterized LOC105336546	2728.41	38.5315	0	0	0	0	0.150637	69.0938	0.442221
LOC105336621	uncharacterized LOC105336621	12.4595	1.1374	0	0	0.063837	0	0.140795	3.21595	0.101275
LOC105336643	regucalcin-like	20.3895	3.01999	0.407496	1.28591	0.06268	0.143925	0	8.67403	5.99875
LOC105336646	regucalcin-like	37.1982	8.08741	0	0.039572	0	0	0	1.21331	0.744735
LOC105336648	regucalcin-like	32.8374	5.99098	0.052339	0.128527	0.057739	0.002608	0	4.51208	1.7534
LOC105336659	galectin-4-like	66.5842	36.5411	0.600017	8.52846	11.4593	5.66758	9.27011	21.9025	43.3461
LOC105336684	collagen alpha-4(VI) chain-like	11.2754	2.25177	0.032348	0.191475	0.319567	0.165723	0	1.06557	0.558487
LOC105336752	kielin/chordin-like protein	230.135	62.2862	0	0	0	0	0.038427	18.0059	0
LOC105336770	V-type proton ATPase subunit D-like	58.0688	27.6285	10.4687	17.2493	12.5436	15.1083	20.5975	10.8713	16.0634
LOC105336832	transmembrane emp24 domain-containing protein 10-like	27.6502	16.0519	7.91164	12.3594	22.3491	22.5846	14.5401	19.6494	18.1089
LOC105336868	uncharacterized LOC105336868	92.8548	127.049	0	0	0	0	0	6.01394	0
LOC105336870	threonine synthase-like 2	8.75217	3.05563	0.335504	0.517895	5.4169	0.489077	2.60539	2.69699	1.75668
LOC105336878	uncharacterized LOC105336878	5.07411	0	0	0	0	0	0	1.21735	0
LOC105336885	prostaglandin reductase 1-like	27.7915	8.12803	0.50278	1.72095	1.7144	8.1181	0.879269	13.1728	22.3147
LOC105336886	cysteine-rich motor neuron 1 protein-like	44.1913	6.94512	0	0.039934	0	0	0	1.88162	0.176831
LOC105336888	cysteine-rich motor neuron 1 protein-like	89.6908	36.5089	0	0	0	0	0	7.35925	0.211287
LOC105336965	disabled homolog 1-like	5.29112	4.84731	0.453859	1.44581	0	0.205644	0.170997	1.09121	0.596505
LOC105336977	ectin-like	38.3299	8.41251	0	0	0	0.16545	0	12.6689	0.121503
LOC105336995	dehydrogenase/reductase SDR family member 4-like	27.8897	14.2452	5.27668	18.8901	13.5804	12.8154	15.3352	4.72499	10.1125
LOC105336999	uncharacterized LOC105336999	17.389	10.2185	0	0	0.037629	0.043201	0	1.93441	0.18649
LOC105337141	uncharacterized LOC105337141	112.654	6.34775	0	0.135192	0.047543	0.140073	0.590935	1.97401	0.165425
LOC105337175	caffeoyl-CoA O-methyltransferase-like	35.1332	1.78588	1.80687	2.5124	2.1662	1.28469	1.62698	10.6863	1.94494
LOC105337194	ras-related protein Rab-32B-like	13.0468	8.23377	0	0	0	2.2022	1.09317	1.2214	0.320899
LOC105337218	uncharacterized LOC105337218	340.569	105.43	2.55665	0.182931	0.061462	0.564513	0.034266	17.2043	0.338961
LOC105337281		86.1568	61.2944	0.007203	2.61504	7.41197	0	0.115813	2.38616	0.285884
LOC105337284	ectonucleotide pyrophosphatase/phosphodiesterase family member 6-like	24.5692	5.4826	0	2.69169	0.497564	2.97766	1.69036	1.36047	1.3395
LOC105337302	uncharacterized LOC105337302	14.4874	4.80232	0	0.05905	0	0	0	6.72121	0.547198
LOC105337327	gamma-secretase-activating protein-like	6.15573	8.25713	2.51533	3.87289	3.03176	2.49986	2.85577	3.45021	2.33857
LOC105337318	uncharacterized LOC105337318	14.5707	2.10735	0	0	0.019932	0	0	2.10222	0.075305
LOC105337320	uncharacterized LOC105337320	37.8979	18.2956	0	0	0	0	0	5.96508	0
LOC105337319	uncharacterized LOC105337319	118.612	44.6109	0	0.037108	0	0.057097	0.052988	2.68479	0.109036
LOC105337393	uncharacterized LOC105337393	54.2472	6.34907	0.020072	0	0.022143	0.073161	0.012345	7.42319	0.418658
LOC105337384	pituitary homeobox x-like	5.27917	5.50503	0	0.407778	0.503637	0	1.01488	3.10066	1.81245
LOC105337488	cytochrome P450 2D9-like	11.1744	0	3.6812	11.201	8.62616	3.29568	8.98594	5.51493	0
LOC105337486	steroid 17-alpha-hydroxylase/17,20 lyase-like	25.267	4.60442	1.10145	4.88549	3.6767	2.96742	1.95287	1.02505	1.57682
LOC105337485	steroid 17-alpha-hydroxylase/17,20 lyase-like	5.79572	2.93348	0	0.01257	0	0	0.02636	0.626652	0
LOC105337511	poly [ADP-ribose] polymerase 14-like	6.52884	0	0	0	0	0	0	0	0
LOC105337519	uncharacterized LOC105337519	29.7503	5.3756	0	0	0	0	0.672109	3.69442	2.86596
LOC105337527	uncharacterized LOC105337527	6.40339	13.9093	0.418707	3.36106	2.63404	0.740027	1.28453	0.802168	1.32126
LOC105337550	uncharacterized LOC105337550	805.205	395.649	0	0	0	0	0	38.7753	0
LOC105337636	unconventional myosin-VI-like	12.4524	2.29142	0	0	0	0	0	1.55673	0
LOC105337670	temptin-like	237.676	16.9171	0	0	0	0	0	4.06658	0.330997
LOC105337671	temptin-like	197.643	4.11449	0	0	0	0	0	3.44469	0.120551
LOC105337691	lysosomal aspartic protease-like	129.721	42.354	0	0.4424	1.56077	0	2.20221	10.6477	0.876066
LOC105337695	uncharacterized LOC105337695	14.0708	4.11775	0.090755	0.037456	0	0	0.131536	1.35581	0.197921
LOC105337719	heavy metal-binding protein HIP-like	37.9649	27.5842	0	0	0	0	0	3.44496	0
LOC105337782	perlucin-like protein	62.3866	8.68795	0.07526	0.010669	0	0.03601	0	4.62785	0.567145
LOC105337836	mitochondrial carrier homolog 2-like	41.7101	9.14521	2.87913	9.38819	12.0471	15.7033	11.6558	1.06139	12.927
LOC105337863	uncharacterized LOC105337863	14.4497	0.310429	0	0.317951	0.659392	0.122759	0.049951	1.32999	1.53847
LOC105337864	collagen alpha-4(VI) chain-like	85.9314	101.447	0.016003	0.026126	0	0.236805	0	8.88946	0.816013
LOC105337884	uncharacterized LOC105337884	1387.61	213.094	0	0	0	0	0	27.5002	0.395262
LOC105338016	uncharacterized LOC105338016	2883.56	256.195	0	0	0	0	0	52.3692	1.31937
LOC105338037	peptidylglycine alpha-hydroxylating monooxygenase-like	112.125	111.33	3.19037	7.23455	10.7798	10.0708	25.4389	9.69969	39.8855
LOC105338069	phytanoyl-CoA dioxygenase, peroxisomal-like	58.7281	50.1178	12.4217	18.4145	13.0686	11.6751	16.8562	14.6615	27.4572
LOC105338110	uncharacterized LOC105338110	78.6219	95.0972	0	0.236653	0.316106	0.145897	0.176332	21.59	0.384285
LOC105338115	synaptotagmin-3-like	18.7059	6.09634	0.283135	5.34378	14.7344	1.06794	7.00077	8.5863	1.52513
LOC105338176	transmembrane protease serine 9-like	7.82616	1.72856	0.087513	0	0	0.539927	0.017874	0.834765	0.01573
LOC105338218	PR domain zinc finger protein 1-like	4.51746	11.0898	0.017031	1.66799	1.20928	0.021813	0.998749	0.698899	0.033021
LOC105338259	serine protease inhibitor Cvsi-2-like	317.651	40.7227	0.074198	0	0	0	0	43.508	0.089479
LOC105338270	nitrogen regulatory protein GLN3-like	6.54609	2.91953	0	1.14703	0	0	0	0.554791	0.292722
LOC105338283	uncharacterized LOC105338283	479.86	97.0736	0	0.030832	0.054235	0	0.345559	29.4294	0.640455
LOC105338284	uncharacterized LOC105338284	991.327	244.185	0	0.16325	0	0	1.04811	164.722	0.705315
LOC105338312	uncharacterized LOC105338312	9.56838	4.27368	0	2.30959	0.048152	0	0	1.01472	0.025151
LOC105338367	uncharacterized LOC105338367	8.26173	0.890275	0.055714	0.273122	1.22788	0.547264	1.55491	1.07815	0.407659
LOC105338416	proton-coupled folate transporter-like	5.66643	4.06938	0.916571	0.859965	0.62038	1.46465	1.23639	0.311281	1.16937
LOC105338450	protocadherin-9-like	9.25496	8.09353	0.320544	8.44203	8.61551	0	6.23889	4.58549	4.13385
LOC105338460	protocadherin beta-12-like	5.14948	0	0	0	0	0	0	0.407559	0
LOC105338466	spore coat protein SP96-like	15.1	0.689865	0	0.067486	0.49766	1.58421	0.159927	2.64338	2.29453
LOC105338493	UPF0764 protein C16orf89 homolog	585.138	152.134	0	0.461788	0.110661	0.064784	0.377159	35.9885	12.7062
LOC105338518	uncharacterized LOC105338518	859.077	280.928	0.550986	0.307408	0	0.512482	0.999746	127.862	1.64916
LOC105338554	transforming growth factor-beta-induced protein ig-h3-like	83.918	37.9334	0	0.059506	0	0	0.180572	3.51203	11.1344
LOC105338588	COMM domain-containing protein 8-like	27.4983	17.7493	12.7058	17.1278	7.51417	13.119	20.9483	13.7093	19.7615
LOC105338592	uncharacterized LOC105338592	6.74351	1.68413	0.44675	0.183663	1.30738	1.77934	0.936414	2.90585	3.24277
LOC105338602	uncharacterized LOC105338602	4.79695	1.21847	0.199364	2.97198	2.08186	1.11094	1.33144	2.15152	2.05013
LOC105338606	60S ribosomal protein L5-like	245.692	230.574	18.3119	79.9736	233.933	36.9794	0.001949	2.00673	0.513943
LOC105338608	uncharacterized LOC105338608	149.199	50.5851	0	0	0	0	0	11.304	0
LOC105338610	uncharacterized LOC105338610	746.844	394.693	0.275999	0.227691	0.122061	0	0.669168	17.2596	0.48276
LOC105338611	uncharacterized LOC105338611	4748.75	1923.58	0.104009	0.007174	0.142304	0	1.29217	218.677	1.90331
LOC105338629	S-formylglutathione hydrolase-like	44.6475	15.2342	6.93961	9.38535	15.6627	11.0433	9.65642	15.1718	20.7077
LOC105338656	uncharacterized LOC105338656	21.3949	12.0157	0.229124	3.77615	11.1505	3.19055	5.171	2.44229	4.53723
LOC105338790	trithorax group protein osa-like	41.6306	29.2417	2.22933	28.4177	32.4798	9.40603	25.4711	12.1581	30.4697
LOC105338874	L-rhamnono-gamma-lactonase-like	13.8147	9.06768	5.57914	12.4236	3.88338	7.07375	7.22954	5.10832	8.95475
LOC105338893	perlucin-like	191.485	43.9556	0.307144	0.066727	0.089428	0	0.349002	7.76024	2.52583
LOC105338921	protein henna-like	17.4396	8.0641	3.31145	16.2532	5.01402	1.80994	14.9337	8.08714	12.5571
LOC105338902	sodium- and chloride-dependent glycine transporter 1-like	151.253	25.4915	0	0.168333	0.31277	0.890207	0	26.8353	19.946
LOC105338903	sodium- and chloride-dependent glycine transporter 1-like	16.3063	4.24438	0	0	0.025639	0.246117	0	5.46727	4.31561
LOC105338906	complement C1q-like protein 4	80.2959	32.3938	0	0	0	0	0	5.97762	0
LOC105338904		10.9943	1.40496	0	0	0	0	0	3.08323	0.341399
LOC105338914	chitinase-3-like protein 1	15.2513	0.278541	0	0	0	0	0.04044	7.74019	0.540646
LOC105338926	cysteine-rich and transmembrane domain-containing protein 1-like	132.473	149.94	0.063366	31.3695	34.6014	11.0717	54.1053	3.84393	0.397306
LOC105338951	alkyldihydroxyacetonephosphate synthase, peroxisomal-like	8.28055	0	0	2.59247	2.80409	0.756609	0.680462	0	0.837054
LOC105338976	uncharacterized LOC105338976	5.7612	8.27332	0.399704	0.706649	0.711687	1.07882	0.576958	1.91888	1.62109
LOC105339010	S-acyl fatty acid synthase thioesterase, medium chain-like	6.2254	2.375	1.41368	0	0	0	0	3.86628	1.32186
LOC105339056	non-specific lipid-transfer protein-like	82.8258	83.16	23.3186	48.0149	30.675	24.1914	32.7485	55.0605	36.783
LOC105339060	integumentary mucin C.1-like	86.7892	26.0821	0.165701	0.214052	0.0605	0	0.059175	6.0315	0.393317
LOC105339066	probable Xaa-Pro aminopeptidase P	13.1159	0	0	0	0.003089	0	0	0	0
LOC105339106	ovoinhibitor-like	122.836	77.0901	0.248803	0.056367	0	2.87415	0.084233	5.12934	4.82774
LOC105339139	uncharacterized LOC105339139	6.14642	3.54829	0.884939	4.49258	2.02413	1.67508	3.50665	3.87289	3.31797
LOC105339150	uncharacterized LOC105339150	12.5053	27.0394	0.791874	1.14659	0.257712	0	1.72891	1.2637	0
LOC105339153	uncharacterized LOC105339153	20.9368	2.01764	0	0	0.201057	0	0	2.64229	0
LOC105339154	uncharacterized LOC105339154	46.9969	15.738	0	0	0.419648	0	0.181145	6.42182	0
LOC105339196	clavaminate synthase-like protein At3g21360	19.3486	6.81609	0	0	0	0	0.088425	13.4492	0
LOC105339231	calcium-activated chloride channel regulator 4-like	6.83958	7.72227	0	0	0	0	0	1.36341	0
LOC105339245	aldose 1-epimerase-like	52.9076	8.93899	1.10225	3.28648	2.72246	2.32049	3.34185	16.9661	7.88717
LOC105339264	Parkinson disease 7 domain-containing protein 1-like	7.54436	9.80269	0.633926	5.83862	0.381793	6.17455	1.17375	3.62287	7.34936
LOC105339281	uncharacterized LOC105339281	522.615	228.061	0.077143	0.202748	0.212145	0.195411	0.243998	56.8887	0.567088
LOC105339286	pyridine nucleotide-disulfide oxidoreductase domain-containing protein 2-like	8.5509	4.58611	0	0	2.81275	3.05686	0.965772	3.74181	4.73057
LOC105339342	hydroxylysine kinase-like	5.474	4.16993	0	0	0	0	0	3.66212	0
LOC105339366	uncharacterized LOC105339366	13.494	9.91783	0	0.177727	0.712446	0.109874	0.21342	0.087916	0.947437
LOC105339411	aromatic-L-amino-acid decarboxylase-like	7.45361	3.22466	0.208528	2.1127	2.09211	1.59297	2.77847	0.564286	0.726956
LOC105339452	proton myo-inositol cotransporter-like	51.856	23.9492	0.248126	0	0	0	0	4.87715	15.5722
LOC105339461	cysteine and tyrosine-rich protein 1-like	40.5551	15.4227	0	0.042939	0	0	0	13.0705	19.0136
LOC105339464	leucine-rich repeat transmembrane neuronal protein 3-like	46.6194	17.5436	0	4.43778	1.41366	0	0	9.96264	1.90487
LOC105339468	intraflagellar transport protein 46 homolog	6.34275	1.01951	0.292951	1.90756	3.79604	3.38116	1.82702	2.4302	4.63937
LOC105339526	uncharacterized LOC105339526	3747.66	2253.62	2.08634	0.872261	0.478233	2.21344	3.16983	86.8699	5.65895
LOC105339566	dipeptidyl peptidase 1-like	79.3941	41.5523	18.395	20.9178	15.997	47.4995	33.3422	18.4505	28.799
LOC105339559	uncharacterized LOC105339559	47.5378	28.4126	0.020692	0.008351	0.00453	0.010489	0.035513	4.19063	19.9098
LOC105339560	uncharacterized LOC105339560	87.9658	36.991	0.045154	0.96949	0	0	0	9.11976	25.3091
LOC105339669	uncharacterized LOC105339669	12.2168	2.66886	0.364093	0.896013	1.31255	1.26396	1.98752	2.51665	2.78778
LOC105339789	peroxisomal acyl-coenzyme A oxidase 1-like	23.9048	35.4264	1.47241	5.01422	11.9195	11.3454	6.12053	1.98752	18.0013
LOC105339840	sodium-independent sulfate anion transporter-like	29.9962	3.23068	0.668308	2.53569	1.73012	0.979743	0.590081	1.96949	7.64455
LOC105339850	short-chain collagen C4-like	24.885	1.74368	0.060526	0.372685	0.335164	0	0	0.984097	0
LOC105339876	L-galactose dehydrogenase-like	4.70545	6.34637	0.147205	0.171147	0.872797	0.240714	1.29602	0.065834	0.339948
LOC105339902	catalase-like	86.9848	57.6795	22.8319	34.2266	24.377	17.8954	26.6526	37.87	38.6583
LOC105339921	acyl-CoA synthetase family member 2, mitochondrial-like	23.8661	11.8954	3.84954	6.60991	6.83367	4.17981	3.74374	6.75021	10.0831
LOC105339928	uncharacterized LOC105339928	49.8352	33.4982	0	0	0	0	0	2.9175	0
LOC105340054	uncharacterized LOC105340054	20.9432	18.9616	3.94418	8.74855	7.00146	9.38535	8.45486	9.29036	2.90358
LOC105340059	clathrin heavy chain 1	49.8633	54.6005	14.259	0.037597	0.006949	0.027961	0.060506	3.12645	4.64379
LOC105340123	peptidyl-glycine alpha-amidating monooxygenase A-like	262.642	98.1723	15.1355	15.2235	19.4863	10.4955	62.9402	33.8382	23.3146
LOC105340184	uncharacterized LOC105340184	25.9325	51.8994	0	1.48692	0.652782	0.428179	0.048669	12.5851	0.093821
LOC105340187	uncharacterized family 31 glucosidase KIAA1161-like	28.2941	6.15524	0	0	0	0.10139	0	3.02865	9.00217
LOC105340192	5'-3' exoribonuclease 1-like	9.96311	3.85665	4.97785	6.48017	7.99551	9.06916	5.07442	7.27673	3.66812
LOC105340228	uncharacterized LOC105340228	36.5625	7.30519	0.016893	0.828488	0	0.045308	0	0.553154	0.528648
LOC105340287	uncharacterized LOC105340287	5.97448	1.40677	0.100161	1.04487	1.27023	0.70826	0.325646	2.86034	1.30283
LOC105340289	meprin A subunit beta-like	11.1422	0.187171	0	0	0	0	0	5.77642	0.163036
LOC105340290	retinol dehydrogenase 2-like	19.7094	5.00504	5.28266	3.1139	0.855337	0.331804	1.16956	2.9396	1.12435
LOC105340372	oligosaccharyltransferase complex subunit OSTC-like	83.3542	44.4129	13.7086	28.7768	42.049	20.5207	35.4069	34.9797	41.8342
LOC105340397	uncharacterized LOC105340397	7.86552	6.72398	0	0.275204	0.065439	0.015026	0.057481	1.39567	0.159148
LOC105340378	CD109 antigen-like	161.222	202.449	0	0	0	0	0	36.0594	2.58643
LOC105340391	uncharacterized LOC105340391	13.8136	4.8041	1.60824	6.63595	4.68053	1.90064	1.53538	3.94293	3.78383
LOC105340507	uncharacterized LOC105340507	64.7825	103.555	0	0.146099	0.082949	1.46117	0.273228	14.3821	0
LOC105340488	glutathione S-transferase-like	41.4623	3.09262	0	0.858503	3.4439	7.02708	0	0	10.611
LOC105340544	uncharacterized LOC105340544	74.5982	38.0598	0	0.043479	0	0	0.064973	8.22452	0.322076
LOC105340547	uncharacterized LOC105340547	61.7573	4.60973	0	0.073118	0.130657	0.056253	0	13.3259	0.21565
LOC105340608	beta-1,3-glucan-binding protein-like	1731.08	249.851	0	0	0	0.294516	0.14857	65.8496	1.26416
LOC105340609	uncharacterized LOC105340609	341.587	333.03	0	0	0	0	0.38781	55.968	0
LOC105340611	uncharacterized LOC105340611	16.3541	6.1536	0	0.196543	0	0.37452	0.067255	5.85973	4.63888
LOC105340624	uncharacterized LOC105340624	7.19214	5.26169	0.006763	0.088678	0.00371	0.100545	0.020796	4.83428	2.05172
LOC105340631	uncharacterized LOC105340631	299.655	127.661	2.39948	3.95553	0.779982	12.8201	4.16752	5.11145	1.94863
LOC105340645	uncharacterized LOC105340645	8.58548	6.09064	0.051442	3.23954	1.71345	0	0.491454	1.54289	2.92932
LOC105340689	epididymal secretory protein E1-like	29.0283	162.62	1.06825	0.422243	0.518693	9.37292	0.17434	1.3449	23.0503
LOC105340692	methionine synthase-like	8.51997	3.03629	0.843239	1.90668	3.71261	5.09068	2.24466	4.20023	5.59376
LOC105340694	uncharacterized LOC105340694	16.405	4.30886	4.33112	7.71237	5.44294	0.902684	10.4176	2.58391	4.58034
LOC105340702	fibropellin-1-like	7.02776	5.96551	0.093089	2.80296	0	0.13133	0	0.377642	3.40311
LOC105340724	uncharacterized LOC105340724	65.0771	10.3367	8.22936	8.82997	3.7805	6.71238	10.227	11.1516	15.5608
LOC105340735	poly [ADP-ribose] polymerase 1-like	30.7985	12.6784	6.94953	14.3034	19.0717	17.4964	14.6484	0.879827	10.7887
LOC105340772	uncharacterized LOC105340772	5517.3	1395.22	0	0	0	0	1.18342	52.7589	0
LOC105340779	uncharacterized LOC105340779	152.583	226.718	0	0.06908	0	0	0.113984	20.0147	0.645195
LOC105340782	THAP domain-containing protein 4-like	10.2301	8.04376	1.22965	6.08539	7.15591	6.42195	4.7782	3.94234	10.1381
LOC105340809	uncharacterized LOC105340809	10.861	177.104	0.138741	0.412029	0	0	0	2.50925	0
LOC105340822	transmembrane emp24 domain-containing protein 9-like	19.1947	13.4394	6.35996	8.79729	16.567	14.4964	11.4308	10.1049	15.258
LOC105340847	peroxisomal sarcosine oxidase-like	21.9138	3.33159	0.853089	0.607055	1.66506	0.231395	0.940588	1.73123	1.25353
LOC105340853	pancreatic triacylglycerol lipase-like	10.02	0.362991	0	1.21889	0	0	0	1.98336	2.35294
LOC105340884	rRNA 2'-O-methyltransferase fibrillarin-like	17.0145	0	0.848092	0	1.72218	0	0	0.921998	4.01855
LOC105340904	E3 ubiquitin-protein ligase TRIM36-like	5.39835	2.00909	0.073392	3.21261	2.0495	0.667501	1.57878	4.41531	1.40906
LOC105340925	maltase A3-like	31.7605	22.4143	0	0.154699	0.112568	0.025606	0.109972	7.12972	23.339
LOC105340955	insoluble matrix shell protein 5-like	426.409	188.1	0.102146	0.08455	0	0.148995	0.189523	45.2176	1.1616
LOC105340966	uncharacterized LOC105340966	12.4269	6.30791	0	0	0	0	0	3.59143	1.17909
LOC105340983	cholesterol desaturase daf-36-like	7.99858	7.13422	0.273544	1.44442	2.8074	7.21377	1.57685	5.48514	5.75442
LOC105341101	40S ribosomal protein S9	1024.28	515.626	274.934	658.58	473.959	383.064	711.874	641.946	668.378
LOC105341114	uncharacterized LOC105341114	27.6108	2.40003	0.026675	0.066613	0	0.391139	0	2.01771	0.464175
LOC105341124	uncharacterized LOC105341124	36.6235	12.9857	5.74066	2.74247	3.41181	4.41385	7.08573	3.42881	2.04515
LOC105341147	uncharacterized LOC105341147	12.6367	0.655834	0.145711	0.143968	0.615998	0	9.07556	2.00996	4.64941
LOC105341161	protein ITFG3-like	55.3298	5.7505	0	0	0	0	0.026663	2.02177	0.064343
LOC105341228	guanine nucleotide-binding protein subunit beta-2-like 1	1452.73	830.895	355.545	621.664	651.748	410.104	690.709	764.761	845.738
LOC105341231	serine/threonine-protein phosphatase 2A catalytic subunit beta isoform	14.0807	9.96076	4.72346	6.67093	9.56274	9.12428	4.57644	7.24765	11.5502
LOC105341247	retinol dehydrogenase 13-like	5.05111	5.73894	0	0	0	0	0	2.68138	0
LOC105341251	polypeptide N-acetylgalactosaminyltransferase 2-like	44.6883	15.5872	4.24271	1.88684	4.64379	2.48248	2.02614	2.32412	3.98676
LOC105341256	uncharacterized LOC105341256	31.8941	11.7425	0.556813	0.310372	0.069715	0.080039	0.381758	13.018	0.69188
LOC105341287	uncharacterized LOC105341287	46.8369	18.8687	0	0	0.074571	0	0.082687	3.5299	0.531246
LOC105341299	alkaline phosphatase-like	350.035	159.698	0	0.271068	0.160659	0.507301	0.382934	22.14	0.241331
LOC105341308	uncharacterized LOC105341308	6.33934	0.169488	0.085715	0.285515	0.012037	0.193478	0.093654	1.08983	0.21162
LOC105341316	uncharacterized LOC105341316	61.751	53.563	0.147252	0.285573	0.059491	0.051226	0.132669	14.6003	14.377
LOC105341323	ATP-binding cassette sub-family D member 3-like	13.3284	3.43589	2.21335	2.10906	4.99232	6.6602	2.86929	4.31354	9.81956
LOC105341368	glutathione S-transferase A-like	31.5179	25.6695	5.43797	11.3543	20.1022	18.0039	15.4808	15.8818	29.6037
LOC105341397	beta-1,3-glucan-binding protein-like	963.068	150.194	0.040222	0.265692	0	0	0.295755	25.705	0.486965
LOC105341427	fatty acid-binding protein, heart-like	93.9173	79.3198	6.89859	10.6724	5.48772	6.42149	7.50696	22.2467	24.5857
LOC105341510	E3 ubiquitin-protein ligase TRIM36-like	5.46339	1.69471	0.264021	2.40211	2.69769	1.87094	1.54405	2.38901	1.12034
LOC105341536	uncharacterized LOC105341536	453.47	211.154	0	0.117452	0.15741	0.180721	0.351032	30.8341	0.512358
LOC105341552	membrane metallo-endopeptidase-like 1	181.348	72.0102	1.19148	5.76603	12.5855	35.1701	22.8103	11.0322	23.5906
LOC105341555	mammalian ependymin-related protein 1-like	246.778	30.5934	0.699154	2.5602	2.40044	0.663373	1.6952	7.18229	2.8139
LOC105341557	uncharacterized LOC105341557	46.4847	25.0344	2.52171	29.2047	42.7298	33.7469	26.6762	16.1831	25.349
LOC105341558	membrane metallo-endopeptidase-like 1	51.5415	11.5492	0	0.127393	0.0501	0.001285	0.069751	2.37034	0.653897
LOC105341564	estradiol 17-beta-dehydrogenase 12-like	12.1052	2.03724	0.123995	2.7138	1.0244	5.29755	4.96253	8.90536	7.216
LOC105341580	toll-like receptor 13	10.0585	0	0.566958	0	0	0	0	5.21193	0
LOC105341582	probable protein phosphatase 2C T23F11.1	6.90692	4.00867	2.9846	6.30559	5.64196	6.15953	1.92972	3.87889	0.866114
LOC105341635	lysine--tRNA ligase-like	54.075	19.9113	4.28341	0.699946	0	2.87487	9.34408	1.82445	30.1222
LOC105341690	uncharacterized LOC105341690	6.27691	2.2655	0.227442	1.89561	4.32257	1.45378	1.44527	2.24136	0.958699
LOC105341717	latrophilin-2-like	12.0593	2.00034	0.92706	1.8292	0.550424	1.04195	1.23529	0.851118	0.473091
LOC105341721	CKLF-like MARVEL transmembrane domain-containing protein 4	11.4443	0.732233	0	0	0	1.22776	0.815025	2.13311	0.687481
LOC105341735	sorting nexin-16-like	15.3461	13.3592	1.84806	13.3332	9.77631	5.31471	12.9507	9.30709	10.6601
LOC105341754	thyroid receptor-interacting protein 11-like	9.67053	2.44621	0	0.676496	0.003444	1.38154	0.161028	3.18721	2.01473
LOC105341759	mitochondrial import receptor subunit TOM20 homolog	17.5702	9.70807	4.81538	7.09984	8.62281	11.1609	13.8148	10.4278	12.298
LOC105341798	probable ATP-dependent RNA helicase DDX58	5.87385	4.15052	2.30069	0.057106	2.21408	0	0.183077	1.04493	1.02269
LOC105341799	probable ATP-dependent RNA helicase DDX58	8.29705	0	0	5.1e-05	2.79366	0	0	1.74584	7.4e-05
LOC105341804	sialin-like	6.1744	0	0	0	1.88589	0	3.40898	2.91713	4.93798
LOC105341872	WASH complex subunit FAM21-like	5.53956	4.64146	1.46868	0	0	0	3.0248	0.010494	0
LOC105341858	uncharacterized LOC105341858	283.309	12.62	0	0	0.197097	0	0.132471	2.99275	0.432129
LOC105341859	uncharacterized LOC105341859	443.309	79.5655	0	0	0	0	0.215495	16.8883	0
LOC105341891	uncharacterized LOC105341891	42.2383	4.60373	0	0.035101	0.023521	0.157225	0.025644	1.19253	0.539959
LOC105341893	transmembrane protein 147-like	11.3649	3.01927	1.45297	3.18458	4.00695	5.73998	4.45324	3.1691	8.18951
LOC105341953	muscle M-line assembly protein unc-89-like	6.56933	5.14616	0.01754	3.25393	2.97375	2.47699	1.7524	2.55628	2.8386
LOC105341993	probable thiopurine S-methyltransferase	34.5058	23.375	5.55294	8.09794	12.2388	25.9723	9.08249	12.894	35.7233
LOC105341992	acyl-coenzyme A thioesterase 13-like	5.83081	3.48388	0.480876	0.699097	0.92919	0	0.417356	1.09825	1.71693
LOC105341991	tolloid-like protein 2	92.9117	3.63904	0	0	0	1.5225	0	1.15522	0.009585
LOC105342011	tolloid-like protein 2	17.2062	27.6961	0	1.80744	14.5629	1.12598	0	0	0.236888
LOC105342001	peroxisomal 2,4-dienoyl-CoA reductase-like	39.4929	12.9103	3.8118	5.32566	7.40011	2.43405	4.50032	6.55894	5.67121
LOC105342034	latrophilin-3-like	8.22791	0	0	0	0	0	0.556757	0	1.82992
LOC105342125	C-type mannose receptor 2-like	69.7853	76.511	0	0	0.071824	0.041345	0.100386	7.02744	0.099523
LOC105342104	uroplakin-1b-like	108.942	36.9613	0	0	0	0.644365	0.240952	14.8375	29.3664
LOC105342149	uncharacterized LOC105342149	5.81323	8.27657	0.681406	0.680065	0.508891	0.392128	0.827125	3.50398	0.932952
LOC105342156	uncharacterized LOC105342156	700.376	139.901	0	0	0	0	0.117365	50.7443	0.465426
LOC105342157	uncharacterized LOC105342157	22.3795	2.62877	0	0.025566	0.082627	0.428742	0.077269	4.29823	0
LOC105342161	uncharacterized LOC105342161	7.62744	0.299816	0	0.091203	0	0.137156	0	2.03268	0.085795
LOC105342238	uncharacterized LOC105342238	480.943	422.274	0	0	0	0	0	15.9485	0
LOC105342262	disintegrin and metalloproteinase domain-containing protein 10-like	43.7613	25.3302	0.380249	6.22571	6.73296	0.778396	4.70811	8.45966	13.2813
LOC105342291	protein C-ets-2-like	7.49061	0.020383	0	0.026809	0.039379	0	0	4.17625	0.014935
LOC105342301	uncharacterized LOC105342301	7.31531	31.011	0	0	0	0	0	1.93014	0
LOC105342307	orcokinin peptides type A-like	17.559	7.7679	0.133383	16.6962	7.86673	0	2.92828	6.74976	0.600569
LOC105342309	RING-box protein 2-like	18.3466	10.2695	2.75109	9.1921	3.57597	7.2269	4.6126	10.3782	19.8583
LOC105342393	solute carrier family 25 member 45-like	5.24951	1.08733	0.057242	0.961619	0.565701	1.85728	0.966981	0.361527	1.70491
LOC105342419	uncharacterized LOC105342419	10.876	4.33604	0.052821	0	0	0	3.00321	0.598912	0.181078
LOC105342421	uncharacterized LOC105342421	136.096	101.279	0	0	0	0	0.055572	29.7494	0.164977
LOC105342515	dolichyl-diphosphooligosaccharide--protein glycosyltransferase subunit 1-like	128.796	55.4359	31.7751	31.7572	51.9109	56.0104	81.8261	59.5161	92.6615
LOC105342529	mitochondrial carnitine/acylcarnitine carrier protein-like	44.8652	7.12967	2.92545	3.47131	3.3843	6.89584	3.11447	6.98674	13.0294
LOC105342545	uncharacterized LOC105342545	14.6691	16.9065	0.833372	10.9824	13.4117	5.1673	12.0977	9.65239	13.1742
LOC105342548	N-acylglucosamine 2-epimerase-like	56.9181	20.1961	0	0	0	0	0	0	3.31799
LOC105342557	pleckstrin homology domain-containing family G member 5-like	5.05832	0.036638	0	0	1.69747	0	0	0	0
LOC105342618	uncharacterized LOC105342618	10.0672	3.53371	0	0	0.013521	0	0	0.886099	0.260445
LOC105342647	uncharacterized LOC105342647	15305.6	9642.86	0.176661	0	0.19164	0	9.43732	945.01	13.0168
LOC105342657	uncharacterized LOC105342657	329.921	113.627	0	0.148083	0	0	0.168309	21.7711	0.33585
LOC105342700	equistatin-like	701.561	677.936	0	0	0	0.14391	0.460343	15.3903	4.51261
LOC105342706	sulfotransferase 1C2-like	48.0004	13.0476	0.867301	1.15407	2.33964	2.21725	5.29686	2.84137	3.38976
LOC105342778	uncharacterized LOC105342778	8.41614	1.84385	0.039206	4.22787	4.10975	0.932266	1.68411	2.74392	3.57833
LOC105342811	galectin-4-like	100.73	94.1453	6.97609	17.3072	56.6947	16.6083	20.073	78.2008	46.0669
LOC105342867	uncharacterized LOC105342867	462.475	369.763	3.98921	5.3732	4.31234	8.12085	10.8276	34.3856	11.1863
LOC105342869	uncharacterized LOC105342869	32.9043	2.34307	0.050094	0.223585	0.108314	0	0.091059	0.357581	0.689406
LOC105342870	multidrug resistance protein 1-like	22.7802	6.66914	0.315024	2.08625	1.10246	5.92166	0.865053	1.62585	2.6235
LOC105342989	kinesin heavy chain-like	6.80545	3.78389	1.25707	4.34268	3.33437	1.65356	5.87796	1.07797	3.33949
LOC105343033	leucine-rich repeat-containing protein 40-like	204.268	107.385	0	0	0	0	0	3.30046	0
LOC105343032	leucine-rich repeat and death domain-containing protein 1-like	48.4271	156.618	0	0	0	0	0.096851	18.05	0
LOC105343034	leucine-rich repeats and immunoglobulin-like domains protein 3	26.1224	63.6762	0	0	0	0	0.143486	15.8902	10.9391
LOC105343043	MLX-interacting protein-like	6.45539	1.13699	0	2.45624	1.66238	2.92265	0	2.26655	2.15008
LOC105343092	monocarboxylate transporter 12-like	14.9803	3.20353	0	2.7171	1.21544	0.537676	0	1.75886	0
LOC105343093	monocarboxylate transporter 12-like	5.05532	1.05437	0	0	0.582269	0.22865	0.633057	0.366553	0
LOC105343112	uncharacterized LOC105343112	12.4789	5.58335	0	0	0	0	0	1.85885	0.85209
LOC105343143	b(0,+)-type amino acid transporter 1-like	8.22389	0.238029	0.61287	1.16393	0	0	0.237101	1.06393	1.05061
LOC105343145	apolipoprotein D-like	44.7197	12.717	0.447936	0.244327	0	0	0.219069	2.42842	0.455132
LOC105343184	uncharacterized LOC105343184	13.0151	13.6857	0	0	0.439709	0.504826	1.46074	7.14464	6.15767
LOC105343210	DNA damage-regulated autophagy modulator protein 1-like	9.46535	4.57181	0	0	0	0	0	1.81956	1.20366
LOC105343237	venom protein 164-like	53.5849	15.6851	0	0.149341	0	0	0	1.961	0
LOC105343285	macrophage mannose receptor 1-like	15.0069	1.06963	0	0.082219	0.044175	0.075511	0.133538	0	0.263569
LOC105343298	uncharacterized LOC105343298	122.653	17.4466	0	0.058264	0	0	0.087068	6.22434	0.214843
LOC105343330	uncharacterized LOC105343330	50.9683	72.3435	0	0	0	0	0.152353	23.6253	0.120219
LOC105343350	beta-lactamase domain-containing protein 2-like	18.0279	3.74836	0.609875	1.44252	1.35781	0.524987	0.608606	2.28226	3.11458
LOC105343353	coiled-coil domain-containing protein 33-like	4.58408	1.50687	0	0.959702	0.755385	0.032532	0	0.371068	0
LOC105343373	alkylglycerol monooxygenase-like	4.86364	4.97947	2.41845	3.99129	3.63249	2.27928	2.37888	1.57041	3.89628
LOC105343430	protein PRRC2C-like	12.112	0.559415	0	7.17097	0	8.16602	3.75122	0	0
LOC105343438	D-beta-hydroxybutyrate dehydrogenase, mitochondrial-like	16.0703	0	0	0	0	0.011716	0	0.960752	0.061529
LOC105343439	sulfotransferase family cytosolic 1B member 1-like	12.9531	9.29596	2.58015	4.68927	7.34713	2.40069	1.52666	1.45127	7.42122
LOC105343472	uncharacterized LOC105343472	5.93555	0.973893	0.493922	1.21765	0.85929	1.2055	0.804406	0.425244	0.830027
LOC105343479	eukaryotic translation initiation factor 3 subunit C-like	8.12794	3.69165	0.004564	2.28786	1.098	0.004016	2.23994	4.10112	0.010357
LOC105343480	cob(I)yrinic acid a,c-diamide adenosyltransferase, mitochondrial-like	10.8479	4.70193	5.33153	5.87463	3.89046	3.1174	7.49704	2.27245	7.30178
LOC105343538	uncharacterized LOC105343538	29.7496	22.8383	0	0	0	0	0.075612	5.40214	0.14118
LOC105343569	mitogen-activated protein kinase kinase kinase 13-A-like	4.93537	1.16959	0	2.84039	0.45958	0.000249	0.41656	2.83074	1.962
LOC105343573	uncharacterized LOC105343573	12.5944	20.1455	0	0	0	0	0.038433	2.93167	0.066681
LOC105343582	low-density lipoprotein receptor 1-like	45.5395	12.7147	0.038712	0.626056	1.32245	0	0.701232	1.55424	0.507037
LOC105343621	uncharacterized LOC105343621	321.2	55.0689	0	0	0	0.044725	0	4.90862	0.022926
LOC105343616	adenosine deaminase AGSA-like	32.8304	24.3204	0	0	0	0	0	1.59603	0
LOC105343645	glyoxylate reductase/hydroxypyruvate reductase-like	6.28651	1.14584	0.533626	0.752563	0.617073	0.893271	0.257759	1.76252	1.03632
LOC105343680	probable serine carboxypeptidase CPVL	22.1878	11.6129	4.52245	8.53513	12.5398	19.3318	15.3881	12.0518	9.63226
LOC105343688	protein IWS1 homolog	7.86675	0	0	0	0	0	0	0	0
LOC105343712	filamin-interacting protein FAM101B-like	6.73969	3.76968	0.180858	6.59833	2.8219	0.51696	5.22743	2.00138	0
LOC105343751	zinc transporter ZIP14-like	98.198	25.9142	5.33475	9.99698	16.1509	3.8003	12.3774	10.4741	6.53835
LOC105343778	biogenesis of lysosome-related organelles complex 1 subunit 5-like	30.2914	17.4397	4.86518	14.3492	11.9249	21.2643	14.8232	21.6698	10.2248
LOC105343794	PI-PLC X domain-containing protein 3-like	4.69709	3.67264	0.753777	0.242584	0.262479	0.60214	0.602817	1.30478	1.90097
LOC105343801		1652.84	866.902	584.792	933.149	724.917	698.677	1147.31	1260.38	1090.43
LOC105343805	interferon regulatory factor 1-like	31.5712	22.131	11.4366	16.9019	12.3939	23.809	26.5265	24.9479	19.2462
LOC105343817	exonuclease 3'-5' domain-containing protein 1-like	19.9658	12.4052	0.053491	4.94678	4.62998	0.763175	2.28572	9.27629	14.163
LOC105343860	uncharacterized LOC105343860	29.4508	5.46579	0	0	0	0	0.046426	0.02383	0.091032
LOC105343896	peroxisomal bifunctional enzyme-like	16.3118	17.3253	0.605719	4.19203	7.1625	0.881532	1.48532	6.20128	7.27066
LOC105343906	uncharacterized LOC105343906	11.5601	8.01169	4.35081	4.48083	7.97003	3.38523	5.99748	0.480393	3.5516
LOC105343972	uncharacterized LOC105343972	403.785	299.706	0.601031	0.172747	0.792305	0.205773	0.337781	80.7304	0.720011
LOC105343973	uncharacterized LOC105343973	202.789	2542.97	0	0	0	0.916545	2.53382	122.917	4.55738
LOC105343975	atrial natriuretic peptide receptor 2-like	4.67143	1.82616	0	0.034019	0.025957	0.3255	0.099415	1.99619	0.326206
LOC105343978	dopamine beta-hydroxylase-like	42.0119	7.77742	0	1.26523	0.261375	5.69478	0	6.26701	1.00091
LOC105344014		10.8263	5.51771	0.29101	6.92696	3.58978	0.452246	4.79733	2.79229	4.43614
LOC105344090	mesenchyme-specific cell surface glycoprotein-like	1122.73	658.395	0	0	0	0	0	19.4098	1.7541
LOC105344089	mesenchyme-specific cell surface glycoprotein-like	15.6828	0.344642	0	0	0	0	0	0.740628	0.285965
LOC105344101	calcium and integrin-binding protein 1-like	16.3881	6.15182	0.550894	5.99396	11.0471	0.573083	7.92385	4.92885	2.10269
LOC105344154	uncharacterized LOC105344154	36.457	14.9129	6.86882	20.4537	21.6025	19.4354	15.9135	23.3872	8.26216
LOC105344176	pancreatic triacylglycerol lipase-like	885.276	433.97	0.182007	0.219163	0.187267	0.025294	0.708307	73.6487	0.666909
LOC105344193	uncharacterized LOC105344193	13.7815	10.8015	0.055701	9.95261	12.8264	4.10978	6.16744	4.25222	6.41917
LOC105344204	4-coumarate--CoA ligase-like	15.6935	5.33078	2.75474	7.3361	10.4814	6.20998	6.10343	2.25146	13.5309
LOC105344265	SNARE-associated protein Snapin-like	14.4458	9.21222	4.33981	7.51778	5.09848	6.36786	7.81731	5.56832	7.57188
LOC105344274	asialoglycoprotein receptor 2-like	25.3621	10.3838	0	1.71389	0.280202	0.064627	1.88559	3.91794	1.72436
LOC105344275	perlucin-like	61.2349	12.7144	0	0	0	0.014427	0	12.8594	0.603655
LOC105344292	hypothetical protein	16.3871	1.44975	0	9.73958	0	0	0	2.41919	0
LOC105344300	uncharacterized LOC105344300	14.1476	7.45543	0.172317	0.406352	0.888311	0.416979	0.719774	0.367766	1.04027
LOC105344340	uncharacterized LOC105344340	20.8912	7.51348	6.24611	9.45487	10.2755	10.9512	8.64936	9.30545	8.90176
LOC105344391	D-tyrosyl-tRNA(Tyr) deacylase 1-like	12.1601	0	0	0	0	0	0.007039	0	0
LOC105344392	poly(A) polymerase type 3-like	4.84387	1.84953	0.343984	1.59018	0.642187	0.869191	0.812653	0.261131	0.989533
LOC105344449	uncharacterized LOC105344449	5.01715	0	0	0	0	0	0	0	0
LOC105344450	alpha-glucosidase-like	22.3882	27.3364	0.251446	0.129304	0.034496	0.302588	0.191328	14.133	4.4731
LOC105344524	acylpyruvase FAHD1, mitochondrial-like	9.73664	7.16018	1.71772	3.46484	4.21555	2.00244	3.26756	7.23009	5.15332
LOC105344541	synaptotagmin-2-like	5.35716	0.786486	0	1.88071	1.97817	0	2.3838	0.988038	0.181239
LOC105344543	peroxisomal NADH pyrophosphatase NUDT12-like	5.26476	3.07814	1.45439	2.91353	1.94142	1.74789	3.2967	2.1033	5.08513
LOC105344545	high-affinity lysophosphatidic acid receptor-like	11.0369	5.36105	0	0.067838	0	0.051594	0.077625	1.01026	0.103376
LOC105344580	glutathione reductase, mitochondrial-like	13.8848	6.23707	1.89901	4.7194	8.18492	8.52044	4.19114	11.3896	10.9285
LOC105344603	probable voltage-gated potassium channel subunit beta	14.0791	12.2833	2.04332	2.92092	3.13027	3.93613	3.938	3.03164	6.49279
LOC105344604	probable voltage-gated potassium channel subunit beta	20.502	3.76099	0	0	0.097937	0.336989	0.136648	1.54907	1.24517
LOC105344605	probable voltage-gated potassium channel subunit beta	5.64625	2.26466	1.85367	0.483528	0.12809	0.268125	0.40482	1.03857	1.96571
LOC105344615	ragulator complex protein LAMTOR2-like	7.58569	3.57181	3.42258	3.55072	1.60001	3.03478	3.14857	2.30524	3.64114
LOC105344623	uncharacterized LOC105344623	5.53061	1.35413	1.51603	3.29078	3.97085	2.69326	1.91184	3.65463	3.46535
LOC105344628	40S ribosomal protein S16	1436.32	531.977	300.204	477.112	393.857	362.303	583.019	676.646	670.511
LOC105344634	cytochrome P450 3A11-like	7.40422	3.55687	0.195111	4.98455	4.21428	1.27723	2.34653	1.75743	1.5269
LOC105344644	hydroxyacid-oxoacid transhydrogenase, mitochondrial-like	27.0297	7.83702	6.34678	3.99547	2.64929	5.54154	4.68621	10.9523	4.95134
LOC105344671	neuroendocrine convertase 1-like	32.1787	16.6647	0	1.30239	5.13534	0	2.57261	1.71428	0
LOC105344684	X-box-binding protein 1-like	15.5462	0.116077	0.021215	0.141545	0.782987	0.03296	0.314119	6.49859	0.02696
LOC105344691	uncharacterized LOC105344691	5.08784	1.83297	0.30944	1.91975	2.83413	0.646974	2.63296	1.36446	1.85231
LOC105344701	intraflagellar transport protein 27 homolog	6.61923	2.10059	1.17374	3.70353	3.2658	4.90443	1.76617	4.37573	5.10264
LOC105344732	uncharacterized LOC105344732	10.3091	1.14135	0.034691	0	0	0	0	1.22839	0.082731
LOC105344750	multiple epidermal growth factor-like domains protein 10	10.6533	4.07877	0	0	0	0.01532	0.014796	0.370464	0.080885
LOC105344755	perlucin-like	149.762	8.24441	0	0	0	0	0	2.32345	0.058449
LOC105344754	perlucin-like	71.6269	66.7823	0.018414	0	0	0	0	1.81641	0.394765
LOC105344760	phospholipase B1, membrane-associated-like	227.525	13.9611	0.044103	0	0	0	0	34.812	0.29432
LOC105344830	NADH-cytochrome b5 reductase-like	5.93025	2.38771	2.24214	0	0	0	0.787259	4.3955	3.91489
LOC105344848	lipopolysaccharide-binding protein-like	13.3599	0.96205	0	1.68213	0.624328	0	0.095687	2.3033	0.273211
LOC105344861	uncharacterized LOC105344861	6.69337	2.56266	0.594061	5.26839	6.55513	0.809393	3.37476	5.19322	1.91236
LOC105344865	uncharacterized LOC105344865	4.59922	5.17127	0.133525	0.018387	0	0	0	2.06393	0.110189
LOC105344942	quinone oxidoreductase-like protein 1	21.2934	12.1524	5.87256	8.02009	8.06013	8.34733	11.802	9.01275	9.39534
LOC105344950	toll-interacting protein-like	25.086	14.2281	8.93067	9.48397	21.5102	15.1306	7.55874	18.7802	11.2721
LOC105344973	cystathionine gamma-lyase-like	12.9199	0.190909	0	0	0	0.047655	0.053063	1.06049	0.019874
LOC105344977	coactosin-like protein	21.1363	9.19141	1.091	3.82703	6.3923	3.91368	5.39072	6.79138	5.46365
LOC105344999	U1 small nuclear ribonucleoprotein 70 kDa-like	10.6277	0.163234	0	3.34069	0	0	0	2.37686	2.00678
LOC105345003	uncharacterized LOC105345003	36.9656	18.388	0.70021	9.86563	18.7756	3.65394	3.74344	17.5344	9.14611
LOC105345009	hemagglutinin/amebocyte aggregation factor-like	20.4094	33.8732	0.137151	0	0	0	0	0.001375	5.2807
LOC105345008	hemagglutinin/amebocyte aggregation factor-like	19.1819	0	0	0	0	0	0	2.91763	0
LOC105345007	hemagglutinin/amebocyte aggregation factor-like	156.497	20.8927	0	0	0	0	0	9.16294	0.121312
LOC105345005	dermatopontin-like	76.4308	5.06564	0.021688	0	0	0	0.026677	14.4505	0.065552
LOC105345010	hemagglutinin/amebocyte aggregation factor-like	148.382	36.5198	0	0	0	0	0	8.66588	0
LOC105345021	uncharacterized LOC105345021	392.149	136.522	0	0.429464	0.041169	0.023633	0.068601	15.3571	1.32333
LOC105345022	IgGFc-binding protein-like	151.613	20.8505	0	0.063971	0.086698	0	0	1.23323	0.19168
LOC105345071	rab9 effector protein with kelch motifs-like	5.18776	4.8413	0.024566	0.336496	1.34797	0	0.834544	0.459596	0.092126
LOC105345082	uncharacterized LOC105345082	26.7424	128.861	0	0.17035	0	0	0.134918	9.69443	0.168686
LOC105345083	fibrillin-2-like	282.267	85.1974	0	0	0	0	0	12.9211	0.532569
LOC105345088	ribonuclease Oy-like	619.343	219.735	0.138459	0.084845	0.075524	0.043841	0.127736	25.0784	0.168851
LOC105345185	inactive pancreatic lipase-related protein 1-like	94.0629	94.0272	0	0.128084	0.059012	0	0.238512	3.63924	0.032617
LOC105345243	uncharacterized LOC105345243	27.4595	14.1898	0	0	0	0	0	1.80828	0.084343
LOC105345325	fibropellin-1-like	10.5123	2.89733	0.106577	0.014648	0.002181	0	0.049946	0.549271	0.069688
LOC105345362	uncharacterized LOC105345362	12.6857	8.6246	0.096481	3.1241	0.765981	0	0.101254	0.097065	2e-06
LOC105345376	complement C1q-like protein 4	15.2555	5.21707	0	0.09772	0	0	0	0.097643	0.491564
LOC105345381	AP-2 complex subunit mu	8.93178	0.665575	0.17869	0.405729	0.534726	1.19227	1.13081	0.973493	1.76678
LOC105345392	gamma-interferon-inducible lysosomal thiol reductase-like	31.1822	15.7228	11.4645	13.4793	9.01421	6.97612	19.4574	17.8002	13.0581
LOC105345405	uncharacterized LOC105345405	15.6229	14.6724	0.222827	2.64856	3.12715	2.27702	2.52791	5.49388	2.27117
LOC105345409	uncharacterized LOC105345409	1085.96	339.938	0.072506	0	0.079987	0.046172	0.447432	41.429	0.4462
LOC105345443	integumentary mucin C.1-like	6.93645	3.3762	0	0.022719	0.134257	0.034958	0.033762	3.66021	0.361881
LOC105345484	uncharacterized LOC105345484	150.198	22.5362	0	0	0.176955	0	0	4.93063	0.08113
LOC105345533	uncharacterized LOC105345533	11.6515	4.36201	0.070783	8.69341	2.49899	0.041339	3.93042	4.88834	7.18747
LOC105345542	uncharacterized LOC105345542	7.08283	1.05331	0.727745	4.50212	1.52241	0.898735	0.999442	0.648868	0.746192
LOC105345553	laccase-3-like	59.2828	346.865	0	0	8.49512	2.24022	0	0	23.7537
LOC105345569	elongation factor 1-delta-like	36.5586	20.6069	15.9393	13.9269	13.8371	12.148	20.968	16.8181	34.886
LOC105345592	3-hydroxybutyrate dehydrogenase type 2-like	17.4055	0.770937	0.229018	0.094257	0	0	0.071832	0.312197	0.309166
LOC105345594	cerebellin-3-like	44.6436	3.38259	0	0	0	0	0	1.83383	0
LOC105345645	coatomer subunit beta'-like	24.8803	14.8913	10.8804	12.3752	17.8573	19.4443	16.0289	17.0748	16.2241
LOC105345652	uncharacterized LOC105345652	366.107	111.517	0	0.087692	0.352576	0	0.053146	21.6629	3.23858
LOC105345659	uncharacterized LOC105345659	6.56313	0.654455	0.039231	2.14756	1.64268	0	0.020523	0.293454	0.489428
LOC105345725	pyruvate dehydrogenase phosphatase regulatory subunit, mitochondrial-like	33.0427	12.203	4.65157	8.36102	7.81621	6.88037	11.1709	7.40012	10.1397
LOC105345685	mucin-2-like	55.3486	49.2906	0	0	0	0	0	3.43981	0
LOC105345686	uncharacterized LOC105345686	344.077	45.3754	0.108667	0	0	0.20998	0.160096	35.6186	0.247854
LOC105345701	translocon-associated protein subunit gamma-like	100.864	45.9145	16.377	38.8268	36.8349	27.1405	53.7565	41.854	57.6321
LOC105345728	receptor-type tyrosine-protein phosphatase epsilon-like	11.6113	0.781064	0.024578	1.36472	1.12491	0.08209	0.311345	0.761946	0.404197
LOC105345761	1,5-anhydro-D-fructose reductase-like	17.1974	3.37049	1.16	2.4256	2.37314	1.34155	2.0798	4.65433	2.66386
LOC105345829	uncharacterized LOC105345829	204.44	83.4571	0	0	0	0	0	5.23206	0
LOC105345866	arylacetamide deacetylase-like	23.5914	1.17468	0	0	0	0	0	2.33833	3.96973
LOC105345895	uncharacterized LOC105345895	269.578	13.875	0	0	0	0	0	10.2438	0
LOC105345937	C-1-tetrahydrofolate synthase, cytoplasmic-like	27.4978	15.001	3.71122	8.08866	7.33976	9.55407	10.1436	18.3387	23.2881
LOC105345965	uncharacterized LOC105345965	14.5261	2.06074	0.662138	5.19962	3.86738	3.38856	4.52839	4.54154	1.56859
LOC105345996	transforming growth factor-beta-induced protein ig-h3-like	8.18264	0	0	0	0	0	0	0	0
LOC105346005	monocarboxylate transporter 12-like	42.3862	3.62653	3.65141	3.65073	5.1144	2.15953	4.67905	1.16276	0
LOC105346017	ganglioside GM2 activator-like	21.9868	7.04683	0	0.137558	0.216833	0.165649	0	2.19553	0.256258
LOC105346018	ganglioside GM2 activator-like	478.701	90.7955	0.224409	0.458708	0.257686	0.189659	0.363776	5.98876	0.274176
LOC105346053	protein eyes shut-like	23.574	0	0	0	0	0	0	5.88227	0
LOC105346072	uncharacterized LOC105346072	4.5766	11.1752	0	0.061219	0	0	0	2.2737	1.07154
LOC105346073	uncharacterized LOC105346073	60.4388	93.229	0.095125	0.313204	0.780053	0.141899	1.27639	10.8904	0.526792
LOC105346076	uncharacterized LOC105346076	97.2072	43.8253	0.05865	0.112856	0	0	0.161152	11.651	1.994
LOC105346082	thioredoxin-1-like	52.9185	25.2221	17.3476	28.6663	49.7865	39.1063	28.682	35.4169	48.2577
LOC105346088	mammalian ependymin-related protein 1-like	667.183	209.641	0	0.347225	0.115476	0	0.665761	25.436	0.711454
LOC105346120	dolichyl-diphosphooligosaccharide--protein glycosyltransferase 48 kDa subunit-like	50.6626	18.8071	2.99717	6.60847	17.3604	14.352	9.82572	15.9455	31.1666
LOC105346157	solute carrier organic anion transporter family member 2A1-like	10.3455	10.0073	0.148518	0.228218	0.590077	0.571307	0.23135	2.00436	2.70253
LOC105346163	peptidyl-prolyl cis-trans isomerase FKBP2-like	64.3054	25.7152	8.4296	30.116	26.4167	35.2203	28.2607	33.683	36.816
LOC105346187	steroid 17-alpha-hydroxylase/17,20 lyase-like	26.0836	6.11864	2.64961	5.27218	3.67671	2.25684	1.09174	4.38894	7.71781
LOC105346200	astacin-like	70.7151	46.267	0	0	0	0	1.39758	0	0
LOC105346215	uncharacterized LOC105346215	5.68931	1.21087	1.31439	2.00627	1.43134	0	1.40939	0.367936	1.63332
LOC105346236	brorin-like	83.8979	25.1454	0	0	0.052848	0.013405	0	12.7219	0.122276
LOC105346258	uncharacterized LOC105346258	39.165	10.2352	10.7066	1.74721	4.29111	0.742993	13.649	2.65178	14.4879
LOC105346284	mucin-2-like	230.579	202.679	0.34469	0.870589	0.819738	0.14583	0.315312	18.2226	1.2431
LOC105346320	hemicentin-2-like	505.395	482.255	0	0	0	0	0	4.56034	0.218578
LOC105346373	heparan-alpha-glucosaminide N-acetyltransferase-like	11.9528	4.15783	0.177409	0.423388	2.63868	0.186796	9.64558	1.30198	2.93234
LOC105346368	perlucin-like protein	45.021	10.7292	0	0	0	0.070316	0	5.64168	0.505958
LOC105346402	putative voltage-gated potassium channel subunit beta	13.1456	6.3326	3.59911	4.42638	6.21419	4.06307	4.14775	7.64546	7.02378
LOC105346424	chorion class high-cysteine HCB protein 13-like	4.60218	4.48081	0.440589	0.749661	0.948319	0.416083	1.08846	1.92117	1.33931
LOC105346453	succinate-semialdehyde dehydrogenase, mitochondrial-like	6.84736	2.05591	0	1.51504	0	0.281861	0	1.40873	0
LOC105346455	uncharacterized LOC105346455	82.1793	41.8867	0	0	0	0	0	11.2988	0.104656
LOC105346494	carboxypeptidase B-like	118.534	164.161	0	0	0	0	0	19.3616	3.43545
LOC105346495	chlorophyllase-2, chloroplastic-like	26.7949	26.3251	0.068592	0	0	0.109475	0	4.7804	0.29814
LOC105346497	protein NOV-like	438.782	2250.43	0.099477	0.325301	1.63269	1.37121	2.73447	276.675	2.44645
LOC105346498	putative per-hexamer repeat protein 5	57.2509	18.539	0.026533	0.121392	0.092689	0	0.754031	1.28461	0
LOC105346528	beta-galactosidase-1-like protein 2	19.6241	5.98328	0.095152	0.069172	0	0.170648	0.134149	1.4275	1.83859
LOC105346568	glutathione S-transferase-like	70.5868	4.60182	0.26058	0	6.48426	0	0	0.953906	0
LOC105346570	nose resistant to fluoxetine protein 6-like	12.5063	14.1876	0	0	0	0	0	0.897643	0.309399
LOC105346617	uncharacterized LOC105346617	36.3492	3.10364	0.031534	1.38061	0.347102	0	0.116367	0.683661	0.115368
LOC105346618	uncharacterized LOC105346618	4.95074	0.1712	0.093573	0.90181	0.326979	0.088886	0.309069	0.192743	0.114112
LOC105346656	peroxisomal acyl-coenzyme A oxidase 3-like	11.8686	0.661099	0.12317	0.366207	0.228835	0.299492	2.64684	0.165073	0.385731
LOC105346677	fibroblast growth factor 18-like	6.6347	1.21963	0	0.690741	0	0.738924	0.529763	0	0.006284
LOC105346696	heavy metal-binding protein HIP-like	33.8723	13.0839	0.250216	0.053964	0.243489	0	0.040321	2.62474	0.157234
LOC105346705	sulfatase-modifying factor 1-like	17.68	14.9394	5.19425	12.1721	14.1754	8.92689	10.2552	7.49603	11.8393
LOC105346717	lysosomal acid lipase/cholesteryl ester hydrolase-like	17.2521	20.1004	0	0	0	0	0	4.16055	0
LOC105346734	interferon alpha-inducible protein 27-like protein 2B	15.6078	8.22282	2.22568	13.0333	7.16484	9.28468	10.8771	7.19129	7.54444
LOC105346766	proline-rich transmembrane protein 1-like	206.847	109.601	0.097908	0.244944	0.109223	0.187401	0.415428	36.8023	13.1216
LOC105346770	sugar transporter SWEET1-like	6.37726	2.54159	1.66187	1.75217	1.9697	3.4075	2.91555	2.94516	2.92412
LOC105346799	uncharacterized LOC105346799	70.3229	141.66	0	0	0	0	0	39.6919	0.160119
LOC105346805	uncharacterized LOC105346805	6.02026	0	0	0	0	0	0	0.443238	0
LOC105346820	uncharacterized LOC105346820	95.7063	3.20394	0	0	0	0	0	1.07387	0
LOC105346858	uncharacterized LOC105346858	4.8928	0.297776	0.272288	0.529455	0.508098	0.690866	1.11401	1.97549	1.16596
LOC105346880	collagen alpha-3(VI) chain-like	17.7223	12.6029	3.60429	14.1505	4.48078	6.22387	4.30067	3.3325	13.4915
LOC105346905	peroxisomal membrane protein 11B-like	6.20467	1.31509	1.27794	1.56625	1.71748	2.37214	1.56805	1.88993	3.50004
LOC105346939	protocadherin Fat 4-like	10.5509	25.2491	0.035353	0.100554	0.11606	0.156385	0.136765	1.10126	0.807744
LOC105346974	glucose dehydrogenase [FAD, quinone]-like	67.0197	4.17605	0	0	0	0.009431	0	0.676384	0
LOC105346977	uncharacterized LOC105346977	19.8258	17.5324	0.313645	0	0.137155	0.120337	0.189209	3.80147	0.653207
LOC105346979	proton-coupled folate transporter-like	7.11921	2.38752	0	0	0	0	0	1.17691	0.199917
LOC105346999	transmembrane emp24 domain-containing protein 5-like	7.71194	6.32252	0	0.099623	0.063078	0	0.207484	1.56142	0.978925
LOC105347014	tomoregulin-2-like	33.5919	43.7312	0	0	0	0	0	5.53269	0
LOC105347025	uncharacterized LOC105347025	8.96355	1.31866	0	0.994824	0.48566	0.170239	1.8043	2.77272	0.53457
LOC105347059	prosaposin-like	200.824	109.881	0	0	0	0.088055	3.76148	10.9778	0
LOC105347112	uncharacterized LOC105347112	67.7518	32.6976	0	0	0	0.59629	0.205349	2.80618	0
LOC105347061	uncharacterized LOC105347061	318.623	184.009	0	0	0	0	0.722541	29.6785	0.667779
LOC105347062	uncharacterized LOC105347062	512.137	150.616	0	0	0	0	0.107004	16.3193	0.159128
LOC105347064	uncharacterized LOC105347064	39.4265	22.8892	0	0	0	0	0.115272	3.0026	0
LOC105347065	uncharacterized LOC105347065	514.244	368.062	0	0	0	0	0	27.4171	0
LOC105347066	uncharacterized LOC105347066	133.709	101.712	0	0	0	0	0.28947	9.83339	0.070152
LOC105347067	uncharacterized LOC105347067	1484.79	858.54	0	0	0.11132	0	0	28.9134	0.857992
LOC105347069	uncharacterized LOC105347069	19.8101	9.06202	0	0.053908	0.166364	0	0	0.917337	0.159734
LOC105347070	uncharacterized LOC105347070	152.624	52.1517	0.933609	4.25742	1.03599	0.052863	0.540426	6.69438	0.241102
LOC105347133	uncharacterized LOC105347133	6.69148	1.04041	0.181397	0.25548	0.410877	0.117931	0.267247	0.776869	0.566071
LOC105347147	probable chaperone protein HSP31	4.73342	0	0	0	0	0	0	0.818759	0
LOC105347229	uncharacterized LOC105347229	24.3726	9.79348	7.20648	7.157	5.67325	0.144356	21.5831	3.34878	11.8857
LOC105347236	peroxidasin homolog	61.5491	16.9251	0	0	0	0	0	3.64788	0.006209
LOC105347245	fatty-acid amide hydrolase 2-A-like	8.48187	2.46653	0.815996	0.355504	0.603656	2.87091	0.633511	0.629748	1.45276
LOC105347299	regucalcin-like	224.204	0.031465	0	0	0	0	0	6.24256	0
LOC105347325	disintegrin and metalloproteinase domain-containing protein 10-like	27.711	40.7915	0.224793	6.79861	15.4574	1.53824	4.63628	13.421	5.44941
LOC105347338	lysosomal alpha-mannosidase-like	12.0203	3.40946	1.45101	1.15508	1.38825	0.636078	1.31204	2.11425	1.80393
LOC105347362	mitochondrial sodium/hydrogen exchanger 9B2-like	5.15563	2.63003	0	4.09284	0	2.88151	1.83976	1.57261	0.920111
LOC105347364	adenosine kinase 1-like	37.3514	43.2684	5.13761	14.3949	10.6431	10.4466	23.1645	29.0615	30.5381
LOC105347365	uncharacterized LOC105347365	20.7665	12.7039	0.22	1.30071	4.18692	0.642355	1.89895	2.92044	4.23569
LOC105347384	serine protease inhibitor Cvsi-2-like	112.512	4.18022	0	0.157959	0	3.46004	0.641486	4.5794	0.180968
LOC105347386	serine protease inhibitor Cvsi-2-like	183.441	192.107	0	0	0	0	0.457767	45.0966	0.419702
LOC105347387	uncharacterized LOC105347387	117.99	230.73	0	0	0	0	0.438315	35.1814	3.76327
LOC105347428	uroporphyrinogen decarboxylase-like	11.4094	6.99065	2.92817	3.23632	3.21088	4.9262	2.98915	4.57776	10.0355
LOC105347449	phosphatidylinositol-glycan-specific phospholipase D-like	68.6818	17.7892	0.065076	0.276775	0.207054	0.601871	0.191929	6.43569	0.750855
LOC105347454	plasminogen receptor (KT)-like	36.9259	13.4901	5.38555	18.0522	15.2386	7.95414	7.60881	15.8707	16.6076
LOC105347514	interferon-induced protein 44-like	5.26976	0.80214	0.040979	0.151263	0.568481	0.023241	0.906348	0	0.348607
LOC105347568	putative serine protease K12H4.7	18.5816	18.6982	4.49137	13.5397	11.1414	7.6756	14.7751	11.1973	14.7803
LOC105347592	uncharacterized LOC105347592	96.8895	11.6277	10.8388	0.906911	3.60389	10.925	7.74461	37.2916	25.5179
LOC105347630	poly [ADP-ribose] polymerase 15-like	16.4534	0.04443	0	0.030508	0	0	0	5.57239	0
LOC105347643	putative glycerol kinase 5	4.90004	0	0	0	0	0.001535	0	0.19767	0
LOC105347653	uncharacterized LOC105347653	4.64391	3.72525	0	0.72164	0.19851	0.196527	0.705591	2.5205	1.19603
LOC105347663	peptidase M20 domain-containing protein 2-like	6.01316	1.04545	0.027465	0.205491	0.240509	0.233609	0.130032	0.836369	0.659015
LOC105347687	insulin-like peptide	7.34938	7.41069	0	0.04595	0.062983	0	0.949633	5.04919	0.369525
LOC105347695	mitochondrial amidoxime-reducing component 1-like	5.07904	1.35279	0.098347	0.040589	0	0.135664	0.178596	0.704367	0.773059
LOC105347732	zinc metalloproteinase nas-15-like	86.1424	19.6248	0	0	0	0	0	15.5808	0
LOC105347735	very long-chain acyl-CoA synthetase-like	22.2901	4.79504	0	0.112878	0	0.087334	0.361583	2.91316	1.09841
LOC105347760	putative polypeptide N-acetylgalactosaminyltransferase 9	4.52208	8.23094	0	2.7222	1.53735	0	0.63936	2.70408	1.96054
LOC105347814	valine--tRNA ligase-like	13.2051	3.45777	3.73594	0.822274	7.28507	6.70693	3.59633	9.66077	8.09478
LOC105347828		1249.91	423.571	237.874	380.32	375.534	357.405	533.923	362.01	562.722
LOC105347845	ribonuclease Oy-like	31.1533	5.58849	1.19338	28.9855	17.4748	3.37153	2.97503	14.2154	0
LOC105347890	kyphoscoliosis peptidase-like	7.28599	2.15225	0	4.51908	0	0	0	2.42146	4.03005
LOC105347906	sodium/glucose cotransporter 4-like	33.0694	2.58658	3.56774	0.930456	0.625482	0.586773	1.5595	2.948	6.81171
LOC105347914	15-hydroxyprostaglandin dehydrogenase [NAD(+)]-like	24.8087	8.9461	0.269435	2.76566	2.69102	1.8072	2.05884	5.83263	3.52838
LOC105347931	perlucin-like	576.408	267.171	0	0.119135	0.110965	0	1.18849	15.8972	1.11967
LOC105347932	perlucin-like	411.178	90.4479	0	0	0	0	0.118639	6.62161	0
LOC105348187	uncharacterized LOC105348187	23.7603	1.7057	0.057871	0.098663	0.039757	0.090782	0.014777	0.609583	1.65584
LOC105348190	sphingomyelin phosphodiesterase-like	29.3519	46.9859	7.57362	13.6698	14.3829	20.4125	12.6934	16.5114	14.0082
LOC105348214	allantoinase, mitochondrial-like	4.89264	2.29908	0.154001	2.42773	2.7438	1.31975	1.44161	0.700539	2.27991
LOC105348215	uncharacterized LOC105348215	22.2995	0.887051	0	0	0	0	0	0.663608	0
LOC105348230	laccase-4-like	456.472	55.3578	0.038963	0.021381	0.028337	0.081882	0.358389	13.1068	14.3867
LOC105348320	uncharacterized LOC105348320	9.5825	5.87945	1.1343	0.855797	0.760409	1.13313	1.31295	0.753489	4.62065
LOC105348329	fumarylacetoacetate hydrolase domain-containing protein 2-like	86.3784	29.6312	7.12076	11.8725	9.71145	8.86522	11.509	11.8353	15.5137
LOC105348366	ceroid-lipofuscinosis neuronal protein 6 homolog	39.523	6.279	0.402482	0.037294	0.049982	0.897104	0.486102	2.22801	3.3198
LOC105348367	Penicillin-binding protein 4	31.2966	15.7696	0.04486	0.139057	0.438777	0.805376	0.165134	1.79461	0.825972
LOC105348386	ETS-related transcription factor Elf-3-like	34.0053	0	0.006666	5.6619	6.14326	9.60181	0.004107	0.03289	0.003031
LOC105348414	steroid 17-alpha-hydroxylase/17,20 lyase-like	21.3036	6.32149	0	5.15147	5.4454	0.430962	3.16729	2.99638	5.17918
LOC105348430	40S ribosomal protein S23	1244.08	479.174	295.883	436.9	334.01	326.677	602.065	594.674	587.275
LOC105348455	beta-hexosaminidase subunit alpha-like	16.9744	22.6977	0.092952	0.507638	0.576232	1.0347	0.885799	10.0153	9.52217
LOC105348512	CUB and peptidase domain-containing protein 1-like	154.141	39.5642	0	0	0	0	0	10.9765	0.203246
LOC105348513	trypsin-1-like	1710.82	616.702	0.258732	0.110455	0	0	0.330119	67.7446	0.531382
LOC105348542	di-N-acetylchitobiase-like	9.08039	7.31818	2.54508	7.77986	4.36038	3.97409	5.70833	4.09817	6.13018
LOC105348593	uncharacterized LOC105348593	6.18019	0	0	0.112329	0	0	0	0.317703	0
LOC105348565	endo-1,6-beta-D-glucanase BGN16.3-like	25.6293	4.76866	0.325651	1.30229	4.23281	1.05308	1.87359	4.93856	1.88496
LOC105348599	perlucin-like protein	234.258	24.995	0	0.380427	0.204969	0	0	2.77102	0.227213
LOC105348617	uncharacterized LOC105348617	8.41437	0	0	0.889347	0	0	0	4.35027	0
LOC105348623	60 kDa heat shock protein, mitochondrial-like	23.3391	4.2701	8.66139	3.29646	15.5032	5.0997	5.43258	16.4093	9.24309
LOC105348641	uncharacterized LOC105348641	6.61677	11.5229	0	0	0	0	0	1.09779	0.650256
LOC105348705	CD82 antigen-like	13.7152	8.97831	0.068935	2.56343	1.07305	2.94426	3.27442	0.158533	1.04964
LOC105348713	uncharacterized LOC105348713	7.31571	4.95865	0	0.350438	0	0	0.850103	0	0.234632
LOC105348751	alpha-amylase-like	106.016	15.1612	0.055009	0.026334	0.060516	0	0.033833	2.80885	0.313268
LOC105348748	alpha-amylase-like	40.0949	8.2771	0.027279	0.013098	0.015046	0	0.099359	3.04754	0.687134
LOC105348777	adenosine deaminase CECR1-like	39.3689	23.9243	4.70128	19.2877	16.2519	5.29821	13.479	12.2089	10.2554
LOC105348787	uncharacterized LOC105348787	572.434	0	0	0	0	0	0	2.76906	0
LOC105348808	uncharacterized LOC105348808	119.134	131.797	0.079934	0	0	0	0	3.32142	0
LOC105348823	mitochondrial carrier homolog 2-like	45.1186	15.8091	6.06231	10.2151	16.0137	18.7743	13.6745	24.3919	18.6774
LOC105348946	leucine-rich repeat neuronal protein 1-like	4.68162	4.6387	0	2.77164	0	1.04706	0.023046	0.224781	3.21739
LOC105349048	3-hydroxyacyl-CoA dehydrogenase type-2-like	34.7053	13.5871	8.28655	4.72085	10.4854	3.98109	8.82974	7.43396	17.1431
LOC105349059	uncharacterized LOC105349059	54.2574	29.6635	0.079631	0.359419	0	0	0.19536	4.37457	0
LOC105349062	neurogenic locus protein delta-like	130.377	144.668	0	0.116083	0	0	0	32.4302	0.087202
LOC105349071	arylsulfatase B-like	20.4361	26.8305	0	0.403951	0.763661	0.072552	0.106999	1.59476	0.402237
LOC105349096	interferon-induced protein 44-like	7.75456	1.36532	0.361785	0.492417	0.677231	0.232963	1.17403	0.076015	0.669728
LOC105349105	uncharacterized LOC105349105	111.523	0.029132	0.051705	0	0.148304	0	0	6.67068	1.02362
LOC105349106	uncharacterized LOC105349106	573.288	686.334	0	0	0	0	0.388621	25.6553	0.241018
LOC105349139	techylectin-5A-like	133.409	156.216	0.064393	0	1.00827	0	0	48.6693	0
LOC105349184	uncharacterized LOC105349184	12.6124	15.8343	0	0.20346	0.066288	1.01007	0.159376	1.76154	0.351659
LOC105349210	techylectin-5A-like	40.7659	0.884378	1.47702	0.350072	0.293536	0.132646	0.235656	0.159251	0.288714
LOC105349231	salicylate/benzoate carboxyl methyltransferase-like	26.5395	2.37023	0.204198	0	0	0.727438	0	6.62284	3.69696
LOC105317035	D-aspartate oxidase-like	10.7654	3.46213	0.736766	2.67665	1.71327	2.66642	1.98608	1.19678	2.90833
LOC105317039	carbonyl reductase [NADPH] 1-like	7.83199	0.088142	0	0.061441	2.68178	0.72727	0.062902	0	0.023912
LOC105317044	cytoplasmic aconitate hydratase-like	24.7244	6.67774	7.90926	7.80922	5.05836	16.1696	18.6738	5.19508	9.16484
LOC105317138	perlucin-like	12.8235	2.51425	0	0	0	0	1.52283	0.480526	0.453489
LOC105317161	CD109 antigen-like	5.59539	0	0	0	0	0	0	1.98565	0
LOC105317162	adenosylhomocysteinase A-like	1077.21	172.643	103.019	138.629	95.4155	124.928	150.001	92.8991	168.467
LOC105317168	probable transporter mch1	12.2109	6.80313	0.069758	0.256643	0.42339	0.135415	0.590179	1.21802	0.732908
LOC105317210	NF-kappa-B inhibitor-interacting Ras-like protein 1	7.82631	4.54959	1.17871	2.21811	4.4284	0.360277	1.54407	1.24922	6.2282
LOC105317281	protein CLN8-like	6.66309	1.62776	0	0.622886	0.323491	0.128664	0	4.35864	0
LOC105317285	uncharacterized LOC105317285	401.687	193.708	0	0	0.05487	0.452169	0.305227	12.1159	0.351834
LOC105317297	semaphorin-5A-like	28.8523	6.03417	0.069229	0.175895	0.076372	0.043841	0.255471	1.30017	2.01824
LOC105317298	SCO-spondin-like	10.9846	4.62116	0	0.145808	0.048943	0.056316	0.249891	0.770813	0.544229
LOC105317314	UPF0462 protein C4orf33 homolog	31.6072	17.1862	0.177323	0.044418	0.260825	0	11.8354	2.20922	0.356406
LOC105317335	sulfotransferase 1C4-like	5.66967	1.41492	1.25878	0.779886	0.711276	0.588905	0.789205	3.69612	0.910262
LOC105317398	uncharacterized LOC105317398	13.0826	4.70716	0	4.07827	2.89922	0	0.587906	3.45846	2.55721
LOC105317404	sodium-coupled monocarboxylate transporter 2-like	24.3505	10.9866	0.68487	14.8862	11.4559	0.948647	7.7064	6.94194	3.67429
LOC105317453	uncharacterized LOC105317453	82.1117	0	0	0	0	0	0	0.059503	0
LOC105317444	uncharacterized LOC105317444	18324.9	6708.16	0	0	0	0	4.0727	560.609	5.45402
LOC105317458	uncharacterized LOC105317458	8.43736	4.44117	0.163665	0.521691	0.804904	0.308013	0.313434	1.34315	0.637903
LOC105317470	ester hydrolase C11orf54 homolog	14.7051	4.07107	1.00306	1.63196	2.00968	2.38115	1.71826	1.34584	4.77861
LOC105317519	uncharacterized LOC105317519	17.1738	1.20741	1.27373	0.070716	0.023892	0.079854	0.149485	0.060621	0.143212
LOC105317475	uncharacterized protein C56G2.4-like	22.364	5.09063	0.078919	0	0.068988	0	0.038787	0.500057	0.247479
LOC105317487	coadhesin-like	30.2744	18.6822	0	0	0	0	0	0.837296	0.026804
LOC105317513	C-type lectin domain family 17, member A-like	306.927	91.6284	0	0	0	0	0	2.06942	0.388309
LOC105317544	uncharacterized LOC105317544	17.1782	10.3556	0.02716	0.088225	0.178614	2.32746	0.083519	2.86152	0.295898
LOC105317552	uncharacterized LOC105317552	2355.69	2022.63	0.63539	2.06181	0.611966	13.163	3.9788	537.81	72.9912
LOC105317586	uncharacterized LOC105317586	74.1654	31.6736	0.240086	0	14.7419	0	0	3.30854	4.11131
LOC105317658	cytosolic beta-glucosidase-like	109.771	23.7083	0	0.384383	0	0	0	7.83184	25.1942
LOC105317669	putative beta-glucosidase 35	26.6386	9.94893	3.84271	0	0	0	0.184616	3.3824	6.38618
LOC105317659	lactase-like protein	89.0696	27.0898	7.29052	0.140415	0.053768	0.12346	0.410339	8.7874	19.1414
LOC105317664	uncharacterized LOC105317664	4.82277	2.60534	0	0	1.06249	0	0	1.25502	0
LOC105317685	H(+)/Cl(-) exchange transporter 7-like	5.05722	3.43185	0	0	0	0	0	1.5433	0
LOC105317691	signal peptidase complex catalytic subunit SEC11A	17.9752	5.38269	4.71257	4.24705	6.13192	6.60261	5.18023	8.69439	4.52671
LOC105317715	interferon-induced protein 44-like	14.4207	5.82512	4.16323	5.73002	5.39696	7.32214	8.45279	1.80285	7.11928
LOC105317748	uncharacterized LOC105317748	1422.37	1016.54	0.14425	0	0	0.318069	0.5763	168.128	2.64662
LOC105317754	protein transport protein Sec61 subunit alpha isoform 2	393.068	222.264	178.557	234.953	188.267	106.84	251.968	232.896	188.217
LOC105317783	hexokinase-1-like	23.223	9.25434	3.62105	5.13474	5.90644	8.79831	5.68323	4.97335	14.0213
LOC105317784	transmembrane protease serine 9-like	11.4435	19.5356	0	0	0	0.268391	6.88787	1.86052	3.09521
LOC105317794	neurogenic locus Notch protein-like	6.29794	1.70016	0	0.018939	0	0	0	0.887582	0
LOC105317891	uncharacterized LOC105317891	1117.55	309.97	0.474882	1.58043	1.39523	1.18158	1.32832	54.0732	4.60993
LOC105317911	zinc transporter 1-like	9.37694	4.4931	0	3.31615	4.82054	0.822206	2.29164	0.445737	0.070629
LOC105317922	meprin A subunit beta-like	12.5621	4.88647	0	0	0.224273	0	0	0.648029	5.55403
LOC105317932	lazarillo protein-like	30.9678	0	0	0.056087	0	0.298055	0.041353	3.90379	0.040087
LOC105317951	uncharacterized LOC105317951	196.688	33.7572	0.069611	0.401098	0.153587	0	0.170302	5.07919	0
LOC105317994	major facilitator superfamily domain-containing protein 7-like	4.99172	3.03634	0.479993	0.680197	0.793273	0.781495	0.794413	0.074798	1.51136
LOC105317996	uncharacterized LOC105317996	4.56663	2.59638	0.333465	2.24925	4.46994	2.68325	3.83611	0.97555	2.23921
LOC105318004	uncharacterized LOC105318004	5.46563	0.156727	0	0	0.432675	0	0	0.291336	0.830213
LOC105318007	tetraspanin-18-like	21.4195	5.81488	0	0.033776	0	0	0	5.23672	1.6285
LOC105318017	uncharacterized LOC105318017	4.93366	3.86712	0	0	0	0	0	2.4075	0
LOC105318031	uncharacterized family 31 glucosidase KIAA1161-like	7.83223	1.09637	0.321453	0.219559	0.6344	0.484914	0.524707	1.90153	1.21416
LOC105318036	probable cation-transporting ATPase 13A3	8.07507	5.94208	0	0	0	1.32891	0	0.962588	0
LOC105318050	Golgi integral membrane protein 4-like	5.40351	1.02643	0	0.43868	1.12036	0.807249	0	0	0.811937
LOC105318060	agrin-like	367.057	100.979	0	0.267137	0	0	0.133067	20.4381	0.19129
LOC105318094	proton myo-inositol cotransporter-like	43.9471	23.4989	0.02996	0.437768	0.386155	0.076963	0.515938	2.32605	5.29129
LOC105318097	uncharacterized LOC105318097	5.5062	19.7602	0	0.035591	0	0	0.030688	3.993	0.209587
LOC105318095	CD82 antigen-like	7.83749	1.00877	0	0.302885	0	1.38004	0.3018	2.57616	0.334308
LOC105318146	ganglioside GM2 activator-like	211.999	92.8317	0.333268	0.57743	0.403352	28.4474	1.56062	84.7191	20.0818
LOC105318203	L-asparaginase-like	33.724	9.73556	0.052785	6.68236	2.65089	0.329646	1.24861	0.028568	20.7263
LOC105318173	beta-mannosidase-like	8.60616	1.92439	0.467243	4.88061	7.65236	0.069625	0	0.544122	0
LOC105318240	uncharacterized LOC105318240	184.233	81.221	91.4019	78.9678	72.8834	107.92	143.362	79.7259	192.309
LOC105318241	lysine histidine transporter-like 2	14.3914	8.0341	0.649683	0.735592	1.11049	4.61243	2.1209	2.98168	2.05796
LOC105318262	dehydrogenase/reductase SDR family member 1-like	5.33087	0	1.51254	2.61267	4.97775	0	4.24186	0	2.17394
LOC105318328	complement C1q tumor necrosis factor-related protein 3-like	20.3089	5.98034	0.033907	0.080669	0.018287	0	0.125126	1.19179	0.203536
LOC105318342	V-type proton ATPase subunit H-like	25.1954	11.0274	0.698456	7.51807	7.92651	4.69836	6.75139	6.83459	4.6415
LOC105318377	microsomal triglyceride transfer protein large subunit-like	6.10729	2.56744	0.461969	2.78651	1.02552	1.33286	3.20585	1.25285	1.07011
LOC105318447	uncharacterized LOC105318447	24.6302	12.3683	1.06982	12.7236	22.9205	4.87888	11.5486	3.28219	15.5461
LOC105318451	microsomal glutathione S-transferase 1-like	62.3351	33.1602	5.39407	43.4208	30.557	18.8772	27.444	25.2139	55.7362
LOC105318456	mammalian ependymin-related protein 1-like	773.489	223.41	0.173981	0.071605	0.173577	0.220355	0.107004	26.8623	4.34477
LOC105318457	mammalian ependymin-related protein 1-like	7.70229	5.19103	0	0	0	0	0	1.79869	0
LOC105318458	mammalian ependymin-related protein 1-like	1362.73	406.099	0.025903	0	0	0	0.494156	77.7156	0.576089
LOC105318505	thrombospondin type-1 domain-containing protein 4-like	7.52386	3.32769	0.94	5.18318	3.83297	0.53155	3.81753	2.03726	3.67735
LOC105318569	40S ribosomal protein S28	427.506	231.315	134.444	201.574	50.0282	188.566	89.7271	109.646	312.283
LOC105318584	uncharacterized LOC105318584	5.85416	9.70372	0	0.409304	0.434047	0.0347	0.419756	0.625813	0.283249
LOC105318596	epididymal secretory protein E1-like	29.9016	96.9972	0.431651	0	0	1.25087	0	0.817854	2.25665
LOC105318598	glutathione S-transferase omega-1-like	36.4883	24.637	1.10074	12.0333	22.4909	1.67155	6.10389	0.386735	31.8991
LOC105318626	uncharacterized LOC105318626	10.3059	8.18445	0.118715	2.26566	1.83385	0.518248	0.841988	0.62377	0.838551
LOC105318664	fatty acid-binding protein, adipocyte-like	383.963	202.225	19.1648	81.5298	53.5247	59.407	83.4468	24.8208	166.977
LOC105318702	complement C1q tumor necrosis factor-related protein 3-like	17.8248	0.112631	0	0.101493	0	0	0.075834	1.0108	0.075182
LOC105318705	complement C1q-like protein 4	19.9863	4.85879	0.106175	0.085527	0	0.224126	0.087068	2.73215	0
LOC105318714	cartilage matrix protein-like	13.2791	10.7583	0.328286	11.4208	4.52371	2.46734	3.71001	6.22307	10.3323
LOC105318724	uncharacterized LOC105318724	5.10194	6.67868	0	0	0	0	0	2.40817	0
LOC105318732	ficolin-2-like	4.89379	0.166766	0.020815	0.137066	0.388314	0.104279	0.552068	0.694831	0.428133
LOC105318739	uncharacterized LOC105318739	12.5852	2.62746	0	6.44625	5.79858	2.19277	4.7557	2.88152	0.153225
LOC105318819	hepatic lectin-like	85.0407	32.4368	0	0.148675	0.318187	0.183418	0.089068	4.35462	0.405457
LOC105318797	perlucin-like protein	59.1159	57.4386	0	0.155764	0.046863	0	0.1166	9.30631	0.337962
LOC105318830	peripheral myelin protein 22-like	5.35163	2.61461	0	0.014013	0.084974	0	1.54068	0	1.14592
LOC105318840	uncharacterized LOC105318840	608.857	218.911	0	1.96337	0	0	0.452169	7.31792	2.98532
LOC105318845	uncharacterized LOC105318845	160.807	106.379	0.36733	36.6664	14.4024	1.22006	10.1359	41.7857	73.0815
LOC105318846	uncharacterized LOC105318846	8.77019	0.064811	0.093252	0	5.25905	0	0.183273	2.93293	0.020955
LOC105318855	dolichyl-diphosphooligosaccharide--protein glycosyltransferase subunit STT3B-like	22.2431	12.8424	5.58793	13.3382	20.8683	16.3412	14.6041	14.5023	14.9395
LOC105318863	temptin-like	64.1635	4.35844	0	0	0	0	0	12.1506	0.432931
LOC105318924	uncharacterized LOC105318924	8.77352	4.98706	0	0.045358	0	0.047406	0	1.53443	0.045645
LOC105318925	uncharacterized LOC105318925	4.75734	6.75542	0.54067	0.960923	1.26253	0.929606	0	3.46858	0.810794
LOC105318932	uncharacterized LOC105318932	170.559	12.6502	0	0.030043	0	0	0.044895	0	0.286836
LOC105318940	annexin A7-like	49.3378	15.2117	1.00497	4.05046	5.53552	23.5256	4.18198	11.6963	7.26028
LOC105318946	prominin-1-A-like	36.6159	8.38684	0	0	0.010984	0	0.05008	7.77089	17.5793
LOC105319016	complement C1q-like protein 2	6.52348	15.1937	0	0	0	0	0	2.86537	0
LOC105319031	peroxisomal membrane protein 4-like	11.7476	4.52288	1.64707	4.86354	3.72395	3.61121	4.18553	3.11956	5.58748
LOC105319038	complement C1q-like protein 4	37.169	2.38473	0	0	0	0	0	1.67913	0.105506
LOC105319089	uncharacterized LOC105319089	23.7177	16.4646	0.014498	0.089506	0	0.075877	0	4.04424	0.154707
LOC105319088	uncharacterized LOC105319088	676.319	426.984	0	0	0	0	0.350942	67.6344	3.49603
LOC105319113	mammalian ependymin-related protein 1-like	1712.73	403.1	0	0.843042	0.123905	0.013654	0.934312	37.8821	0.696508
LOC105319143	methionine-R-sulfoxide reductase B3-like	628.694	128.564	0.148745	0.158262	0	0.251191	0.243278	33.9927	2.20765
LOC105319158	igLON family member 5-like	39.1813	9.6836	0	0	0	0	0	1.79582	0.053023
LOC105319157	integumentary mucin A.1-like	49.2743	7.05411	0	0.016768	0	0	0.053063	4.84486	0
LOC105319179	uncharacterized LOC105319179	11.7799	3.40653	4.08657	1.05172	3.99666	1.74579	1.79444	0	6.86087
LOC105319195	protocadherin Fat 4-like	34.4341	23.9368	0.037586	0.081288	0.043583	0.298425	0.046362	4.53056	8.07981
LOC105319197	cadherin-87A-like	28.1327	18.4051	0	0	0	0	0	7.79785	12.2411
LOC105319207	UPF0184 protein-like	34.0519	16.1859	3.5558	13.3344	10.8983	8.73781	13.387	16.2742	15.6573
LOC105319211	long-chain fatty acid transport protein 4-like	9.17581	7.73978	4.1917	3.38903	4.69628	5.91872	3.56783	5.66753	9.11028
LOC105319224	uncharacterized LOC105319224	9.99018	1.26327	0	0	0	0	0	1.78664	0.04365
LOC105319278	uncharacterized LOC105319278	869.511	465.839	0.052469	0	0.115122	1.36712	0.258163	16.3121	2.01356
LOC105319284	metalloreductase STEAP4-like	12.7189	3.1471	4.8e-05	4.06628	4.45528	0.115169	1.92921	1.08242	0.595736
LOC105319362	solute carrier organic anion transporter family member 4C1-like	7.97393	6.59434	1.04773	0.910235	5.02285	4.38603	2.38823	1.645	0.718573
LOC105319364	60S acidic ribosomal protein P0-like	1494.28	1166.22	665.238	921.494	857.561	993.278	1335.79	924.427	1664.02
LOC105319372	neural-cadherin-like	21.501	23.098	0.021937	0.193485	0.258922	0.143241	0.213471	10.4684	11.2245
LOC105319409	peroxisomal acyl-coenzyme A oxidase 1-like	8.39255	5.45697	0.272111	4.36598	3.28817	3.44613	2.6721	3.04672	4.35214
LOC105319414	uncharacterized LOC105319414	195.856	112.273	0	0	0	0.332582	0	15.4016	1.01469
LOC105319429	uncharacterized LOC105319429	43.756	44.0508	0	0	0	0	0.056216	13.3443	24.3519
LOC105319431	serine protease inhibitor Cvsi-2-like	251.519	156.697	0	0	0	0.196262	0.18955	16.61	1.76059
LOC105319479	laccase-3-like	30.6662	5.2565	0.187816	8.32512	13.0296	0	1.16777	8.96908	0.740793
LOC105319516	uncharacterized LOC105319516	35.6699	1.07636	5.01711	2.73958	1.01239	6.93544	1.82988	2.69596	1.00092
LOC105319517	uncharacterized LOC105319517	26.2667	1.05568	0	0.389833	0.41203	0	9.21838	20.2623	0.638608
LOC105319518	uncharacterized LOC105319518	1981.57	1840.71	0.055039	0.095065	0	0.074168	1.39611	474.927	1.56374
LOC105319519	uncharacterized LOC105319519	1153.5	717.494	0.11956	0.061509	0.032974	0.189286	0.724443	75.4011	1.06639
LOC105319528	choline/ethanolamine kinase-like	52.7426	41.4632	12.9968	33.7592	21.9054	27.1635	40.5492	25.1578	46.6742
LOC105319531	uncharacterized LOC105319531	4.72456	1.94538	0.19523	2.6975	2.96276	0.156671	0.351618	3.30658	5.13254
LOC105319542	adenylate kinase 2, mitochondrial-like	111.465	57.2337	11.2116	41.3278	40.7871	29.5554	35.9291	32.442	55.4298
LOC105319548	fatty acid-binding protein homolog 6-like	89.3067	39.409	0.078443	1.93143	0.616086	0	0.120077	7.84457	8.74757
LOC105319563	uncharacterized LOC105319563	24.713	23.5465	0	10.0292	1.51926	0	0	5.10176	27.6047
LOC105319556	C-type lectin domain family 4 member E-like	98.1115	13.101	0	0.26842	0	0.131813	0	1.90976	0
LOC105319557	ladderlectin-like	8.83207	9.41763	0	0.094388	0	0	0	3.74036	0.122334
LOC105319574	uncharacterized LOC105319574	17.2544	20.1581	0	0	0	0.026236	0	3.79442	0.129696
LOC105319590	spermine oxidase-like	15.6631	1.50223	0.653759	3.12647	4.17816	2.51532	3.48514	2.83245	1.26082
LOC105319645	collectin-12-like	86.3137	11.7909	0	0	0	0	0	27.8788	19.7808
LOC105319685	zinc metalloproteinase nas-6-like	16.9653	17.0733	0	0	0	0	0	0.62971	0
LOC105319686	astacin-like	969.043	440.59	0	0	0	0	0	161.88	0
LOC105319688	astacin-like metalloprotease toxin 2	27.9043	4.26793	0	0	0	0	0.081319	4.73565	0.167637
LOC105319753	CAAX prenyl protease 1 homolog	10.6741	6.03588	3.71731	5.37348	9.82115	8.24663	5.4446	8.50907	11.389
LOC105319768	tubulin alpha-1A chain-like	50.9476	6.04782	0.414778	2.79866	8.21119	4.30571	1.18507	20.9037	1.4784
LOC105319776	salivary glue protein Sgs-3-like	9.50071	5.16861	0	0.155297	0	0	0	5.9014	0.230943
LOC105319782	serine protease inhibitor Cvsi-2-like	62.7172	118.577	0	0	0	0	0	3.81132	0
LOC105319803	multiple epidermal growth factor-like domains protein 6	4.51063	1.91447	1.66629	2.85865	3.11759	2.42132	2.83502	0.905555	1.77129
LOC105319875	3-ketoacyl-CoA thiolase A, peroxisomal-like	68.1933	26.049	4.75723	18.1438	12.7168	10.7702	12.9842	13.5666	21.528
LOC105319926	3-hydroxybutyrate dehydrogenase type 2-like	47.2557	6.76741	0.282959	0.404403	5.84396	0.598771	1.41799	2.76817	5.87791
LOC105319960	lectin BRA-3-like	71.1608	15.8378	0	0.017909	0	0	0	2.04909	0.434868
LOC105319961	galactose-specific lectin nattectin-like	41.6012	4.36876	0.321063	0	0	0	0	1.04066	1.52005
LOC105320021	uncharacterized LOC105320021	10.5599	6.84328	0	0.2446	0	0	0	0.494878	1.80805
LOC105320030	sorting nexin-19-like	9.89253	5.4088	2.98271	5.31502	4.09537	4.4894	5.70213	4.58714	5.38059
LOC105320048	uncharacterized LOC105320048	4.82055	0.39574	0.616043	0.125467	0.285764	0.131379	1.1434	0.037544	1.47583
LOC105320049	glutathione S-transferase P 1-like	36.1749	22.4238	7.5585	15.8168	9.47593	5.93218	9.72587	24.7599	20.6851
LOC105320081	60S ribosome subunit biogenesis protein NIP7 homolog	10.1009	5.10722	3.77422	3.56645	4.17223	7.87021	6.13924	3.56607	11.3266
LOC105320112	uncharacterized LOC105320112	12.6592	4.30863	2.87062	4.61222	4.51423	5.2846	4.38646	4.3971	3.06806
LOC105320097	uncharacterized LOC105320097	37.5155	15.2481	5.19593	2.29964	1.95066	1.96222	3.81682	7.80501	2.53042
LOC105320095	uncharacterized LOC105320095	135.965	77.3998	8.85618	45.4696	51.3433	18.6415	34.9888	75.1847	35.4031
LOC105320101	vasodilator-stimulated phosphoprotein-like	5.35892	1.23472	0.144223	0.212755	0.258232	0.689479	0.56874	1.19285	0.497178
LOC105320171	uncharacterized LOC105320171	24.5147	1.79549	0.578282	0.487935	0.185933	0.317736	1.04672	0.961848	0.748785
LOC105320170	macrophage-expressed gene 1 protein-like	43.6665	26.0445	1.97632	25.0328	35.3567	3.58615	19.2531	20.4059	17.2967
LOC105320176	RING finger and transmembrane domain-containing protein 2-like	5.79016	1.64722	0.770662	1.80408	2.18551	1.73683	1.67386	0.816835	3.67043
LOC105320184	arylsulfatase B-like	29.4474	18.9726	0	0.032548	0.086272	0.042186	0.45777	2.95651	0.481524
LOC105320203	protein transport protein Sec23A-like	4.713	0	0.006142	0.310365	0.185186	0.108141	0	0.033519	0.358704
LOC105320218	uncharacterized LOC105320218	14.5671	22.779	0	0	0	0	0	6.40528	0.315091
LOC105320257	uncharacterized LOC105320257	689.165	69.5821	3.7908	0.022915	0.375586	0.297873	0.105484	34.7666	2.31242
LOC105320259	perlucin-like protein	272.006	99.7665	0	0	0	0	0	22.7861	0
LOC105320260	perlucin-like protein	190.686	54.2487	0	0	0	0	0.386602	9.94556	0.20835
LOC105320263	perlucin-like protein	122.701	36.2836	0	0	0	0	0.106417	2.062	0
LOC105320290	uncharacterized LOC105320290	36.9327	15.7926	3.54605	19.068	13.3468	9.34362	8.06709	8.41769	20.7633
LOC105320342	dimethylaniline monooxygenase [N-oxide-forming] 5-like	8.92779	0.333834	0.162765	1.47817	0.075436	0.021469	0.188602	3.10225	0.175942
LOC105320343	dimethylaniline monooxygenase [N-oxide-forming] 5-like	11.0142	6.07317	0.770892	1.36235	1.20516	0.334543	1.228	0.686698	1.71927
LOC105320375	uncharacterized LOC105320375	5.75696	1.48084	0.199866	0.538857	0.312705	5.20557	1.0054	1.09693	0.371707
LOC105320452	uncharacterized LOC105320452	5.23584	0	0	0	0	0	0	0	0
LOC105320488	uncharacterized LOC105320488	50.8407	9.63533	2.5467	0.835933	2.7272	0	4.82062	4.44973	1.29736
LOC105320511	histidine ammonia-lyase-like	54.0366	19.3666	0	0	0	0.062493	0	2.61478	0.061186
LOC105320492	xanthine dehydrogenase/oxidase-like	16.1971	22.908	1.98921	2.55569	2.94234	2.68841	3.38229	2.15311	5.01916
LOC105320513	xanthine dehydrogenase/oxidase-like	27.616	17.4737	0.750329	17.4973	0.435772	1.60467	1.32016	9.59212	11.7469
LOC105320521	multiple epidermal growth factor-like domains protein 10	5.94764	2.13879	0	0.068942	0	0	0	1.65792	0.375452
LOC105320526	cell wall protein DAN4-like	17.9175	5.47928	0.291953	0.974033	0.335779	1.64141	3.71272	8.81742	8.74946
LOC105320537	poly [ADP-ribose] polymerase 12-like	6.89536	0.707273	0.270587	0.159041	0.300445	0.024499	0.185752	2.29294	0.186301
LOC105320572	acetylcholinesterase-like	11.3729	9.26376	0.140464	0.321648	0.785922	1.88972	0.287968	2.8673	1.42769
LOC105320623	hydroxysteroid dehydrogenase-like protein 2	14.6947	8.4681	0	0.49395	2.40395	3.16025	0.00063	5.12075	14.5403
LOC105320624	non-specific lipid-transfer protein-like	10.8865	1.71938	1.18833	2.99726	1.38387	1.23221	0.725783	0.401539	3.72301
LOC105320689	retinol dehydrogenase 11-like	5.392	1.94763	0.73965	1.01098	0.430874	4.06761	0.460376	0	0.460761
LOC105320698	ganglioside GM2 activator-like	328.499	53.6088	0.230385	1.35764	1.03347	7.22285	4.93544	27.3239	2.38774
LOC105320715	WASH complex subunit CCDC53-like	18.8364	16.3182	7.16279	13.7356	12.6064	17.1534	16.1043	15.5555	14.0691
LOC105320763	probable serine/threonine-protein kinase mkcB	86.3339	33.1619	0	0.044257	0	0	0	7.72675	0.032784
LOC105320765	uncharacterized LOC105320765	25.3179	36.8672	0.904076	0.395724	0.308195	0.552378	0.957436	6.29731	0.298107
LOC105320858	dolichyl-diphosphooligosaccharide--protein glycosyltransferase subunit 2-like	30.0328	16.8224	1.66943	5.38056	11.8975	8.80536	8.21355	10.1887	27.0163
LOC105320844	maleylacetoacetate isomerase-like	25.1261	11.1117	7.60062	16.1658	15.9444	21.5429	17.3718	13.2754	16.1398
LOC105320875	fibropellin-1-like	395.132	203.243	0	0	0	0	0	11.2394	0
LOC105320876	uncharacterized LOC105320876	331.484	277.57	0.234202	0.139285	0.235773	0.870395	0.588753	102.884	2.28154
LOC105320897	FK506-binding protein 2-like	53.7048	25.7843	0	0	1.56379	2.57218	12.1334	0.903796	0
LOC105320902	antistasin-like	120.811	22.038	0	0	0	0	0	10.4273	0
LOC105320924	von Willebrand factor D and EGF domain-containing protein-like	7.81549	7.55043	0.04662	0.030188	0.164025	0.023357	0.027654	0.619166	0.098547
LOC105320966	sorting nexin-5-like	10.3128	6.33096	1.23325	2.51612	2.24695	3.65274	2.52983	3.35456	1.69264
LOC105321018	eukaryotic elongation factor 2 kinase-like	5.93323	0	0	2.02627	0	0.028759	4.19827	0.363238	0.000327
LOC105321029	uncharacterized LOC105321029	69.7218	19.6571	0	0.154192	0	0.194116	0.141394	2.19361	0.916357
LOC105321065	uncharacterized LOC105321065	8.93531	1.31618	0.093296	0	0.918672	2.47103	0	3.66834	0.1517
LOC105321082	delta(3,5)-Delta(2,4)-dienoyl-CoA isomerase, mitochondrial-like	30.7622	12.7786	6.49279	10.0914	6.8987	4.81753	8.37865	21.5864	13.596
LOC105321085	complement C1q tumor necrosis factor-related protein 4-like	145.627	9.42191	0	0.013168	0	0.088458	0.08591	14.8327	0.041396
LOC105321126	arylacetamide deacetylase-like	5.28192	13.001	0	0.050207	0	0	0	1.3195	0.227549
LOC105321097	probable aminopeptidase NPEPL1	44.6952	13.8102	9.90927	11.7538	17.9531	3.79625	15.9171	16.2772	6.80929
LOC105321121	calcium-binding protein P-like	70.4565	3.16587	19.3879	3.25658	5.22539	2.60299	13.8401	24.6552	18.7363
LOC105321122	fatty acid-binding protein homolog 5-like	4.77933	3.73451	0	1.7744	0	0	0.332247	0.27549	3.16585
LOC105321144	uncharacterized LOC105321144	54.9738	18.6904	0.05774	0.160767	0.130291	0.422717	0.072639	2.00862	0.22938
LOC105321245	serine protease inhibitor Cvsi-2-like	1722.64	948.94	3.15026	0	0	0	1.35017	374.231	0.621894
LOC105321244	serine protease inhibitor Cvsi-2-like	572.956	54.5581	0	0.069644	0	0	0.296305	94.8543	0.086186
LOC105321246	serine protease inhibitor Cvsi-2-like	930.18	134.138	0	0	0.196033	0	0.689089	15.7789	0
LOC105321247	uncharacterized LOC105321247	1352.07	309.183	0	0	0	0	0.440784	88.4208	0.650642
LOC105321248	serine protease inhibitor Cvsi-2-like	325.978	472.596	0	0	0	0	0.683989	66.6115	0.447454
LOC105321263	uncharacterized LOC105321263	6.53316	0	0	0	0	0	0	0	0
LOC105321296	uncharacterized LOC105321296	44.7646	10.3972	0	0	0	0	0	6.34204	0
LOC105321320	protein argonaute-2-like	7.17738	1.76849	1.06797	2.08234	1.90103	1.21571	2.15434	1.23057	1.31122
LOC105321329	uncharacterized LOC105321329	376.204	212.365	0	198.465	112.789	122.051	0	46.354	132.763
LOC105321340	cell wall protein DAN4-like	4.74647	3.77921	0.140105	0.393648	3.36278	2.73306	1.03073	2.57719	4.53908
LOC105321387	polypeptide N-acetylgalactosaminyltransferase 5-like	36.2194	20.5224	2.03953	10.1866	8.04658	7.37134	6.80351	16.5776	10.3178
LOC105321397	uncharacterized LOC105321397	5.01554	1.15974	0	2.23353	0.911476	0.327765	1.38631	1.58181	1.07512
LOC105321405	perlucin-like protein	35.6981	9.93479	0	0	0	0	0	2.57963	0.08181
LOC105321407	collagen alpha-1(VIII) chain-like	108.537	58.1488	0	0	0	0	0	5.28784	0
LOC105321410	salivary glue protein Sgs-3-like	80.3508	2.00841	0	0	0	0	0	9.6407	0
LOC105321409	neurogenic locus notch homolog protein 1-like	9.82845	4.63131	0	0	0.040118	0.046576	0.067852	1.16939	0.11087
LOC105321457	peroxidase-like protein	5.6136	2.00504	0.006261	3.11391	1.51147	0	0.018134	2.73007	0.632775
LOC105321463	DBH-like monooxygenase protein 1 homolog	48.568	134.215	0	0	0	1.75985	0	2.69415	0
LOC105321513	sodium-dependent noradrenaline transporter-like	4.79617	0.512909	0.173386	1.70074	3.93039	0.059281	3.45785	0.241148	0.225753
LOC105321533	threonine--tRNA ligase, cytoplasmic-like	21.8672	10.8357	7.88645	19.0232	10.4541	9.65636	10.0646	5.65798	12.7558
LOC105321544	type II inositol 3,4-bisphosphate 4-phosphatase-like	5.82451	3.74935	0.588911	1.68463	1.24258	1.12078	0.956644	1.09967	2.36853
LOC105321550	uncharacterized LOC105321550	35.4353	12.8447	0.046648	0.246598	0.14066	0.460811	0.149029	3.30147	7.18744
LOC105321588	uncharacterized LOC105321588	2063.4	674.393	0.112622	0.231757	0	0	0.276295	44.1383	1.15291
LOC105321632	UDP-glucose 4-epimerase-like	21.1392	8.2798	0	6.6417	14.9041	6.44861	0	2.24808	10.1797
LOC105321637	uncharacterized LOC105321637	18.9121	4.62576	0	0	0	0	0	2.8061	0.291182
LOC105321645	uncharacterized LOC105321645	53.2523	11.7462	0.091649	0.276792	0.08226	1.33084	0.40937	7.37399	1.14526
LOC105321678	V-type proton ATPase catalytic subunit A	19.5362	6.68553	0	0.841178	1.19153	5.89762	7.12159	0.558965	7.20191
LOC105321710	uncharacterized LOC105321710	5.02091	5.83139	0.013734	4.37973	0.083002	0.027914	3.3811	0.229031	0.066565
LOC105321809	b(0,+)-type amino acid transporter 1-like	13.0662	16.3875	0	0	0	0	0	2.53961	9.81117
LOC105321815	heat shock 70 kDa protein 12A-like	9.20944	4.00854	0.220881	6.37817	3.58904	0.895	1.2103	6.53217	2.71891
LOC105321824	neprilysin-like	83.3345	23.2868	0.102232	0.187265	0.263538	1.2366	1.56565	4.34347	1.25493
LOC105321835	uncharacterized LOC105321835	395.578	33.9311	0	0	0	0	0	8.50809	0.108632
LOC105321841	neuferricin-like	34.6097	14.8819	8.98171	10.7911	12.5099	10.1954	15.4718	17.7852	12.0259
LOC105321883	uncharacterized LOC105321883	16.1033	4.05077	0.144799	8.63976	3.62015	0.039622	1.34794	4.23835	3.47585
LOC105321924	complement C1q tumor necrosis factor-related protein 4-like	271.955	49.4361	0	0	0	0	0	2.68026	0
LOC105322043	fibrinogen-like protein 1	33.7897	14.5856	0	0.699775	0.38855	0.174103	0.266785	1.59785	0.664586
LOC105322062	sorbitol dehydrogenase-like	14.5288	7.49358	0.922673	0.714354	0.46642	0.761649	1.15205	2.26463	4.30146
LOC105322115	hepatoma-derived growth factor-related protein 2-like	11.8377	11.8896	0.130649	6.55464	1.99041	0	0.343995	4.42716	3.415
LOC105322103	cyclic GMP-AMP synthase-like	4.70205	0.495489	0	0	0	0	0	1.20287	0
LOC105322132	alpha/beta hydrolase domain-containing protein 14A-like	15.4839	7.13679	1.8501	3.80612	2.29984	2.2395	5.64143	3.59189	2.67784
LOC105322144	multiple epidermal growth factor-like domains protein 10	27.0128	5.91712	0	0	0	0	0	2.02273	0
LOC105322146	multiple epidermal growth factor-like domains protein 6	6.34226	3.43315	0	0	0	0	0	0.802874	0.139572
LOC105322147	multiple epidermal growth factor-like domains protein 10	17.0338	4.83988	0	0	0	0	0.072398	0.438721	0.222866
LOC105322175	choline transporter-like protein 2	20.0152	19.8395	0	2.10322	17.8436	1.39901	2.1299	3.80651	9.12985
LOC105322199	D-aspartate oxidase-like	5.13694	0.684916	0.065019	0.855712	0.657231	0.382466	0.409958	1.17822	2.28925
LOC105322208	Na(+)/H(+) exchange regulatory cofactor NHE-RF2-like	109.442	69.3116	6.17005	42.8243	63.6012	28.1309	37.1851	58.8781	34.5204
LOC105322214	probable acyl-CoA dehydrogenase 6	7.84298	4.14457	2.14513	3.91525	3.98389	3.76354	4.80777	4.04702	4.4392
LOC105322217	transcriptional activator protein Pur-beta-B-like	14.1918	0.894592	2.87949	0.866257	3.82813	2.15282	9.4622	4.16906	2.8418
LOC105322272	glucokinase regulatory protein-like	5.5999	5.65383	1.21782	1.35053	3.70362	2.49149	0.252784	1.72942	5.74921
LOC105322293	calreticulin-like	145.782	57.4633	20.9298	92.813	59.9449	60.8702	116.04	22.8403	63.0288
LOC105322319	uncharacterized LOC105322319	7.09112	6.13231	0	0.047062	0.046695	0.05361	0.050909	1.96785	0.069181
LOC105322333	blastula protease 10-like	17.8137	12.5725	0	0.069567	0	0	0.079265	6.13583	13.7206
LOC105322384	uncharacterized LOC105322384	90.0689	44.8298	0.050136	0	0.057216	0	0.063798	4.07519	0.007028
LOC105322401	uncharacterized LOC105322401	455.414	173.287	0.144938	0.373414	0.218671	0.113679	0.253523	58.3475	1.14126
LOC105322427	lysoplasmalogenase-like protein TMEM86A	5.92184	3.5633	0	0.801028	0.767706	0.067012	0.664863	1.01889	1.40684
LOC105322428	sorbitol dehydrogenase-like	35.4643	17.9112	13.3517	14.2016	9.74387	8.73428	7.93708	12.9902	13.5399
LOC105322433	conserved oligomeric Golgi complex subunit 1-like	7.42374	0.379471	0.302628	0.473101	0.466318	4.55341	0.298813	4.72948	0.838451
LOC105322440	uncharacterized LOC105322440	22.0994	1.85725	0	0.321784	0	0	0	0.624132	0
LOC105322475	uncharacterized LOC105322475	4.61644	7.55522	0	0.020347	0	0	0	2.11497	1.56162
LOC105322461	craniofacial development protein 1-like	11.2044	7.70013	6.05788	6.24109	5.81324	8.25292	6.74336	7.99443	1.23295
LOC105322486	uncharacterized LOC105322486	1257.32	120.514	0	0	0	0	0	48.0821	0
LOC105322508	serine protease inhibitor Cvsi-2-like	3122.25	339.158	0.087594	0	0	0	0.215495	370.161	0.529361
LOC105322515	A-agglutinin anchorage subunit-like	25.818	14.0841	0.016588	0.013654	0	0.299982	0.040809	2.69713	0.27239
LOC105322522	peptidoglycan recognition protein-like	41.0749	17.6316	2.00884	2.05408	1.54563	1.47505	4.2641	4.72071	2.63576
LOC105322605	uncharacterized LOC105322605	13.5801	4.46591	0	0	0	0	0	1.59903	2.76453
LOC105322547	phospholipase B-like 1	34.444	29.0365	4.70698	15.464	16.8762	11.1096	15.0233	16.545	16.9299
LOC105322625	uncharacterized LOC105322625	17.1054	7.43504	0	0	0	0.081675	0	1.88278	0.053677
LOC105322641	BTB/POZ domain-containing protein 3-like	10.2753	0.734099	0.31685	1.05083	0.743976	0.695315	0.840885	0.129872	0.558376
LOC105322680	uncharacterized LOC105322680	12.4353	14.0941	0	0	0	0	0	1.94151	0
LOC105322716	uncharacterized LOC105322716	95.1969	68.1298	0.028486	0	0.047138	0.292582	0.157679	9.16017	0.325773
LOC105322760	uridine diphosphate glucose pyrophosphatase-like	7.07727	1.4529	2.67984	2.67358	3.56462	2.90065	4.49255	3.15033	3.56786
LOC105322769	contactin-like	9.672	130.658	0	0	0	0	0	0.070245	0.319786
LOC105322791	protein disulfide-isomerase A5-like	27.4323	18.6083	4.7713	3.30269	9.91408	6.02525	5.41837	5.14422	10.7154
LOC105322797	pyruvate dehydrogenase phosphatase regulatory subunit, mitochondrial-like	18.9366	5.08431	2.87796	4.13067	3.88106	2.49524	4.14013	3.86017	3.63068
LOC105322799	uncharacterized LOC105322799	4.60954	0.510389	0.105456	2.60851	1.57315	2.94739	0.396465	0.243956	0.586358
LOC105322820	uncharacterized LOC105322820	24.8426	1.90698	0	0.050267	0	0	0.041315	2.8906	0.083782
LOC105322839	probable transporter mch1	8.73426	3.5952	0.01814	0.248394	0.32177	0.092807	0.235678	0.734523	0.4868
LOC105322844	antileukoproteinase-like	471.037	50.1095	0	0.041786	0.395313	0.44279	0.271141	18.6468	0.100752
LOC105322906	perlucin-like	29.7623	6.84478	0	0.263915	0	0.24169	0.202647	1.51219	0
LOC105322940	glucose dehydrogenase [FAD, quinone]-like	16.4314	1.1505	0.260135	2.23218	1.88309	0.888804	1.6069	3.30838	0.756781
LOC105322941	uncharacterized LOC105322941	31.3811	17.7577	0.693031	4.02228	2.13209	3.08822	6.40138	5.70919	17.5595
LOC105322952	perlucin-like protein	50.5124	51.9088	0	0	0	0	0	3.85441	0.055679
LOC105323000	WD repeat-containing protein 53-like	5.70905	0.072212	0	0.033047	1.77538	0.061168	0	0	0.156441
LOC105323049	uncharacterized LOC105323049	27.7928	16.5039	0	0.028291	0	0.03555	0	5.54795	0.166724
LOC105323063	peptidoglycan-recognition protein SC2-like	37.0335	4.37737	0	0.079583	0	0.044083	0	2.85628	0.042446
LOC105323121	uncharacterized LOC105323121	243.738	52.946	0	0	0.056982	0.065421	0	9.54882	0.157477
LOC105323083	uncharacterized LOC105323083	21.6063	0	0	0	0	0	0.088636	12.5494	0.058801
LOC105323154	quinone oxidoreductase-like	16.8107	6.11588	2.61971	6.92038	0	0.000277	3.85635	2.0904	0
LOC105323184		20.0694	2.71409	0	1.04019	11.2327	0	7.29341	11.6124	13.1318
LOC105323197	uncharacterized protein C167.05-like	4.64936	1.25245	0.323069	0.521257	1.30513	1.55385	1.8298	1.54439	0.777286
LOC105323213	gamma-glutamyltranspeptidase 1-like	6.96738	0	0	0	0.300717	0	0	0	0
LOC105323235	uncharacterized aminotransferase C660.12c-like	26.7215	6.51703	0.041651	0.083276	1.14448	0.682847	0.051376	3.87341	1.5156
LOC105323238	putative L-cysteine desulfhydrase 1	14.4886	4.20987	0	3.59084	2.75998	0	3.66252	0.477615	1.77714
LOC105323263	uncharacterized LOC105323263	9.45307	14.6562	0.670065	0	0	1.46503	0	0.723518	1.16246
LOC105323339	uncharacterized LOC105323339	7187.91	244.731	0	0	0	0	0.477233	55.3682	0.232899
LOC105323365	DNA damage-regulated autophagy modulator protein 2-like	12.9285	12.9546	0	0	0	0.345413	0	3.42423	3.2878
LOC105323394	glutaredoxin-C6-like	16.4393	3.86449	0.994129	2.03914	1.76126	7.75302	2.41359	5.5046	5.94344
LOC105323399	uncharacterized LOC105323399	6.52631	1.3951	1.44165	2.35133	1.68068	1.9276	3.03721	3.01609	3.93818
LOC105323400	uncharacterized LOC105323400	67.2582	139.485	0.043797	0.036051	0	0	0.134684	20.8482	0.316014
LOC105323416	uncharacterized LOC105323416	323.547	191.819	0	0.127156	0.169939	0	0.04777	115.812	0.672565
LOC105323449	pseudouridine-5'-monophosphatase-like	4.8616	2.47169	0.767707	0.962358	1.65383	2.20436	2.03382	1.02886	4.15159
LOC105323479	uncharacterized LOC105323479	20.764	4.58745	2.07703	5.29901	9.08754	4.66803	6.71122	1.69478	4.90655
LOC105323486	60S ribosomal protein L8-like	418.002	127.939	69.4047	123.045	89.0263	83.791	154.207	158.835	184.009
LOC105323508	uncharacterized LOC105323508	69.2934	4.35182	0	0	0	0	0	38.5375	0
LOC105323518	annexin A7-like	168.252	20.2438	5.06556	18.4152	16.7755	47.2499	27.5791	25.6499	15.401
LOC105323522	glutathione S-transferase Mu 3-like	85.689	43.5849	19.1543	14.3528	18.1116	11.254	21.7236	2.60699	35.7777
LOC105323549	60S ribosomal protein L21-like	895.293	377.342	156.242	379.89	222.649	190.182	407.343	503.505	447.692
LOC105323592	uncharacterized LOC105323592	806.406	506.19	0.228395	0.038454	0.089199	0	0.454614	18.8543	0.332967
LOC105323674	uncharacterized LOC105323674	12.9195	4.9623	0.545093	2.51265	2.56122	1.30663	6.25336	7.3621	2.49824
LOC105323679	uncharacterized LOC105323679	730.547	232.39	0	0	0	0	0	79.6771	0
LOC105323735	uncharacterized protein YBL113C-like	6.17221	1.53809	0	0.288842	0.198151	0.722074	0	0.78668	1.59862
LOC105323732	apoptosis-inducing factor 3-like	32.62	1.13697	0	6.40759	15.0901	6.29289	17.0796	8.0349	14.1909
LOC105323753	leucine-rich repeat transmembrane protein FLRT1-like	13.3737	20.2776	0	0	0	0	0.053576	1.76193	0.262038
LOC105323808	uncharacterized LOC105323808	975.164	146.76	0	0.061075	0.163706	0	1.69556	36.9935	0.471524
LOC105323959	transmembrane prolyl 4-hydroxylase-like	13.1482	1.97667	2.91861	3.47999	3.28392	3.2701	2.87797	4.15309	5.88929
LOC105323963	uncharacterized LOC105323963	6.72898	4.22398	0.059724	0.408432	0.060395	2.56263	0.25169	0.134021	0.204846
LOC105323992	uncharacterized LOC105323992	18.4586	8.73689	3.12435	6.58546	5.05146	5.84866	6.31685	6.58953	5.35807
LOC105324050	uncharacterized LOC105324050	351.93	127.901	139.386	282.256	83.0567	144.341	157.779	192.676	191.716
LOC105324085	uncharacterized LOC105324085	136.964	55.2055	5.04582	0.224898	0.11545	0.242993	0.17365	5.05592	0.623595
LOC105324099	keratinocyte-associated protein 2-like	88.1504	28.0202	12.3966	11.1664	11.7583	15.9379	20.1101	12.4922	35.3726
LOC105324107	transmembrane protein 14C-like	91.8513	41.5819	29.4001	48.0112	32.2058	57.0204	61.2083	48.5327	59.0012
LOC105324177	pyruvate dehydrogenase phosphatase regulatory subunit, mitochondrial-like	22.5299	9.85514	3.93357	10.2395	5.77116	6.98538	12.8472	7.86293	7.08811
LOC105324194	uncharacterized LOC105324194	99.7424	13.5296	0	0.061527	0.250658	0	0.6457	1.82583	0.321631
LOC105324205	uncharacterized LOC105324205	35.6639	6.83235	5.92514	8.35508	5.82734	9.08142	8.21668	5.52876	6.94942
LOC105324242	tripartite motif-containing protein 3-like	4.96039	0.382738	0.1406	2.79695	3.20185	2.77181	0.716468	0.874654	0.315502
LOC105324264	acid trehalase-like protein 1	6.85924	9.05311	0.019727	0.04682	0.027203	0.401295	0.058912	1.34661	0.024058
LOC105324286	multiple epidermal growth factor-like domains protein 6	6.78219	10.0272	0	0	0	0	0	2.52875	1.33421
LOC105324309	xaa-Pro dipeptidase-like	26.4881	12.6433	4.19392	8.79848	6.95552	8.01906	8.00064	10.0976	8.10309
LOC105324316	2,4-dienoyl-CoA reductase, mitochondrial-like	13.9596	5.42148	1.63285	1.43875	3.55723	6.36004	2.50629	5.98457	12.8702
LOC105324416	endoglucanase 14-like	31.6779	9.1268	0.188114	0.609667	0.599203	1.22923	0.293028	1.58383	0.698609
LOC105324424	cAMP-regulated D2 protein-like	8.09695	8.11678	0.585053	1.41125	2.41816	1.86618	0.662906	4.06131	2.13898
LOC105324491	dynein heavy chain 2, axonemal-like	5.37036	0.359043	0.784883	1.23477	1.03638	1.47358	0.726607	0.544747	1.58388
LOC105324579	STE20-like serine/threonine-protein kinase	12.8864	20.7625	0.19079	6.25684	6.79945	8.40719	9.99832	0.530409	8.21392
LOC105324594	uncharacterized LOC105324594	162.248	60.6739	0	0	0	0	0	44.7366	0
LOC105324597	uncharacterized LOC105324597	1441.88	803.608	0	0.326377	0	0	1.34098	37.9089	2.50335
LOC105324668	peptidoglycan recognition protein 1-like	26.6097	27.8285	0.034259	0.530931	0.267163	0.044377	0.142856	2.33354	6.16627
LOC105324619	hemicentin-2-like	26.8049	0.44667	0	0	0	0	0	2.20936	0
LOC105324632	protein claret segregational-like	24.5321	0	2.66158	5.1103	0	0	0	0	0
LOC105324636	organic cation transporter protein-like	8.0776	6.53157	0	0.025624	0	0	0	1.48885	0
LOC105324739	cerebellin-1-like	51.2846	73.8522	0	0	0	0	0	18.225	0.091097
LOC105324740	uncharacterized LOC105324740	599.025	134.201	0.101362	0.117597	0.114206	0	0.176716	57.1591	0.414983
LOC105324765	snaclec B6-like	397.088	198.088	0.04048	0.083302	0.090802	0.10254	0.641387	6.32621	0.813436
LOC105324767	sorbitol dehydrogenase-like	10.3369	2.32022	0.728901	0.669093	0.636496	0.189713	1.09786	2.09215	1.39356
LOC105324812	uncharacterized LOC105324812	17.2642	7.1346	0.162966	5.80288	6.39531	3.80431	3.71621	8.68006	12.4702
LOC105324817	uncharacterized LOC105324817	25.9854	12.6302	11.4578	15.143	25.7115	23.4727	21.0806	7.13043	12.9639
LOC105324863	neutral cholesterol ester hydrolase 1-like	20.3709	8.23096	0.122667	1.7739	1.12929	0.051884	1.02638	1.34806	0.94779
LOC105324864	uncharacterized LOC105324864	12.1224	6.97151	0	0.190118	0.039986	0.137722	0.08818	2.72216	4.68248
LOC105324866	uncharacterized LOC105324866	90.9657	96.6753	0	0.064099	0.056369	0	0.061822	12.6464	1.08562
LOC105324889	uncharacterized LOC105324889	51.8037	16.1702	0.169876	0.452707	2.15144	1.79774	0.234041	7.41646	5.512
LOC105324912	derlin-1-like	13.1574	4.24037	6.46012	7.83052	6.5184	6.92242	9.19436	5.53722	10.0446
LOC105324957	perlucin-like	36.2182	13.3841	0	0.068595	0	0	0.121143	2.86237	0.2071
LOC105324936	galactoside 2-alpha-L-fucosyltransferase 2-like	13.2614	7.08454	0.084175	0	3.64315	0	0	3.02667	4.19883
LOC105324938	uncharacterized LOC105324938	4.66501	2.65575	0	2.81948	1.98779	0	0.380824	2.36807	4.04933
LOC105324988	uncharacterized LOC105324988	18.0887	7.12264	0	0.0505	0	0.504206	0	3.89575	1.72083
LOC105325015	protein FAM210A-like	5.48076	0.368573	0.387328	0.720173	0.790188	0.945713	0.810313	0.408157	0
LOC105325016	ras-related protein Rab-5B-like	16.5587	5.93056	4.53589	7.48065	5.56914	7.00333	4.2412	13.4355	3.58818
LOC105325019	sugar phosphate exchanger 2-like	8.14267	5.45457	0	0.680238	0	0	1.00515	1.18902	0.410151
LOC105325039	vigilin-like	88.8781	10.9537	5.40883	12.2889	10.2532	7.00884	22.2141	1.20701	10.9975
LOC105325040	probable transporter MCH1	4.62256	3.30525	0	0.056851	0	0.04423	0.21454	0.772267	0.085174
LOC105325043	uncharacterized LOC105325043	12.1897	9.18689	0	0.332493	0.398178	0.171967	0.083507	7.19162	4.21078
LOC105325045	uncharacterized LOC105325045	14.1298	5.62311	0	0.061148	0.101739	0	0	1.25878	2.62311
LOC105325090	RCC1 domain-containing protein 1-like	5.20408	0.60433	0.481733	0.120979	0.218162	0.547969	0.124036	0.38573	0.261737
LOC105325076	uncharacterized LOC105325076	18.5563	0.980939	0	0	0	0	0	0.66277	1.71926
LOC105325077	uncharacterized LOC105325077	10.1418	3.21979	2.0322	0.494336	0.25493	0.171269	4.1066	0.683262	2.10519
LOC105325078	peptidoglycan-recognition protein SC2-like	62.7855	28.2048	0.034691	0	0	0	0.05494	7.24956	0.068218
LOC105325079	peptidoglycan-recognition protein SC2-like	17.234	5.3727	0.146797	0	0.10948	0.12839	0.172038	1.20391	0.184662
LOC105325083	uncharacterized LOC105325083	16.5232	11.1927	0.073701	0.056521	0.051556	0.106536	0.045375	2.24685	7.17258
LOC105325095	phytanoyl-CoA dioxygenase, peroxisomal-like	20.7752	19.092	0	0	0.002439	0.199807	0.080669	3.59352	0.186054
LOC105325096	phytanoyl-CoA dioxygenase, peroxisomal-like	19.0363	24.5927	0	0.022802	0	0	0.034025	0.866469	0.275998
LOC105325132	uncharacterized LOC105325132	26.971	0.138039	0	0.25458	0	0	0	4.23306	0.076453
LOC105325143	cytochrome P450 3A24-like	19.6579	20.4018	2.12955	1.68762	0	4.90442	3.97473	4.99843	7.31205
LOC105325157	cysteine-rich motor neuron 1 protein-like	159.265	31.5303	0	0.077831	0.018824	0.029939	0.058155	4.76226	2.28698
LOC105325158	cysteine-rich motor neuron 1 protein-like	151.551	27.8754	0	0.038974	0.018819	0.029985	0.01305	4.50242	1.92407
LOC105325159	kielin/chordin-like protein	48.4287	13.5428	0.241106	0.030809	0.059872	0	0.183906	0.609316	0.492965
LOC105325167	XK-related protein 6-like	6.3423	4.16301	0.585943	4.40628	2.50253	1.34534	1.36389	2.84764	5.1808
LOC105325181	2-hydroxyacyl-CoA lyase 1-like	35.7193	10.537	0.79706	5.28519	6.54546	1.59946	2.70647	2.90648	8.45018
LOC105325190	transmembrane and TPR repeat-containing protein 4-like	7.31899	0	0.955623	2.42012	3.35256	0.442721	0.57789	1.44816	2.42927
LOC105325222	cysteine sulfinic acid decarboxylase-like	66.6124	14.3461	5.59667	4.54881	6.01923	2.19371	8.84182	9.48285	7.29759
LOC105325240	sodium- and chloride-dependent taurine transporter-like	9.86164	0	0	0	0	0	0	0	0
LOC105325279	peroxisomal acyl-coenzyme A oxidase 1-like	28.7728	21.3589	5.76524	7.55572	9.28204	7.47417	6.24175	4.29976	5.18803
LOC105325280	beta-lactamase-like protein 2	14.5972	9.5438	4.37272	8.66954	9.47757	5.12529	6.16371	4.90684	9.79688
LOC105325289	dimethylaniline monooxygenase [N-oxide-forming] 5-like	10.0545	1.19542	4.5e-05	0.706461	1.0526	0.171972	1.86343	0.406202	0.089778
LOC105325336	glutathione S-transferase kappa 1-like	15.6666	6.39536	3.95324	4.71411	5.74694	5.98633	5.18775	5.62898	9.35369
LOC105325413	mitochondrial enolase superfamily member 1-like	8.10876	7.39733	0.222945	1.83212	1.60539	0.308912	1.03543	1.1782	1.19473
LOC105325428	uncharacterized LOC105325428	35.0361	19.2254	1.56765	3.2998	2.59699	2.58825	6.94379	6.44415	38.7497
LOC105325451	uncharacterized protein YER152C-like	6.19925	2.43261	0.747447	1.02057	0.765697	1.08537	1.19958	1.66512	3.98761
LOC105325485	ras-related protein RabX-like	12.8171	24.2004	0	0	0	0	0	6.32092	0
LOC105325490	uncharacterized LOC105325490	11.1142	20.2629	0.006963	0	0	0	0.014349	0	2.6521
LOC105325504	periostin-like	45.6124	61.1581	0	0.033953	0.199964	0.411844	0.213549	4.58327	25.0887
LOC105325513	translocating chain-associated membrane protein 1-like 1	32.6901	17.4014	15.4939	14.7306	19.7925	11.8305	19.4678	15.4119	13.5764
LOC105325655	cytochrome P450 2D3-like	6.33233	6.93661	2.32913	1.38354	0.633152	1.07656	1.64701	3.39546	0.647117
LOC105325556	low-density lipoprotein receptor-related protein 12-like	80.1155	51.1061	0	0	0	1.43627	0	24.3508	22.5261
LOC105325570	uncharacterized LOC105325570	20.879	9.10086	0	2.53294	3.58694	1.59087	4.65417	1.50306	1.35124
LOC105325600	enoyl-CoA delta isomerase 1, mitochondrial-like	14.7743	10.8056	6.7419	12.5503	14.3019	9.63911	12.8471	10.2102	13.8219
LOC105325622	uncharacterized LOC105325622	48.8014	44.405	0.215805	0.057535	0.018895	0.193798	0.616638	19.3328	1.29559
LOC105325630	arylacetamide deacetylase-like	15.5771	14.9941	0.265193	1.39133	0.902222	12.22	1.72913	3.37694	1.64834
LOC105325634	monocarboxylate transporter 13-like	7.91364	8.14745	0.222641	4.13018	3.40899	1.312	2.45615	0.110542	3.94664
LOC105325752	acidic mammalian chitinase-like	467.997	98.1105	0	0	0	0	0	13.4798	0.128529
LOC105325750	stimulated by retinoic acid gene 6 protein homolog	13.4985	4.44867	0.045827	0.100884	0.028552	0	0.047888	1.39493	2.7936
LOC105325770	threo-3-hydroxyaspartate ammonia-lyase-like	11.4331	6.7395	0.814078	6.40439	2.15235	1.08647	5.91413	3.53937	5.31533
LOC105325808	sphingosine-1-phosphate lyase-like	50.3902	23.6002	0.372768	7.19823	5.31619	1.34427	3.91794	8.06584	4.36501
LOC105325827	uncharacterized LOC105325827	5.01464	1.99321	0.202709	1.03786	0.824639	1.49291	0.562566	0.81996	2.22596
LOC105325843	peptidyl-prolyl cis-trans isomerase B-like	102.007	51.1705	16.244	43.1512	85.3445	33.4175	71.1777	29.0549	77.1203
LOC105325835	peptidylglycine alpha-hydroxylating monooxygenase-like	218.686	152.271	0.056563	0.110966	0.490029	0	0.410889	8.69207	2.59361
LOC105325836	probable peptidylglycine alpha-hydroxylating monooxygenase Y71G12B.4	23.4265	44.8931	0	3.77392	0	0.002526	0.059264	6.3052	14.9389
