# Supplementary material for: Evidence from oyster suggests an ancient role for Pdx in regulating insulin gene expression in animals
Source: Nat Commun. 2021 May 25;12:3117. doi: 10.1038/s41467-021-23216-7 (PMC8149454; doi:10.1038/s41467-021-23216-7)
Supplement: Supplementary file 5 — Supplementary Data 3 [file 41467_2021_23216_MOESM5_ESM.xlsx]

## Sheet: TableS6
Supplementary Data 3: Oyster orthologues identified to contain putative Pdx regulation motif in human or mouse.
Peak scaffold ID	Peak start	Peak end	Pdx motif scaffold ID	Pdx motif start	Pdx motif end	Orientation	Motifs	Oyster mRNAs	Oyster genes	Human orthologs	HGNC Annotation	found in Table S1b (converted from mouse to human ortholog, Gu et al., 2004)	found in Table 1 (converted from mouse to human ortholog, Svensson et al., 2007)	found in Table S2 (converted from mouse to human ortholog, Keller et al., 2007)	found in ChIP-seq Peaks (Khoo et al., 2012)	found in Table S1B (Teo et al. 2015)	found in oyster hepatopancreas enriched genes (this study)
C30044	5311	5855	C30044	5843	5849	+	Average_2	XM_011423124.2	LOC105324071	ENSG00000164347	G elongation factor mitochondrial 2 [Source:HGNC Symbol;Acc:HGNC:29682]	No	No	Yes	Yes	No	No
scaffold32470	8582	8881	scaffold32470	8599	8605	+	Average_2	XM_011451091.2	LOC105343648	ENSG00000066583	isochorismatase domain containing 1 [Source:HGNC Symbol;Acc:HGNC:24254]	No	No	Yes	No	No	Yes
C32484	2734	2869	C32484	2735	2741	+	Average_2	XM_011423315.2	LOC105324260	ENSG00000197223	C1D nuclear receptor corepressor [Source:HGNC Symbol;Acc:HGNC:29911]	No	No	Yes	No	No	No
scaffold33134	1315	1450	scaffold33134	1402	1408	+	Average_2	XM_011452651.2	LOC105344775	ENSG00000100023	peptidylprolyl isomerase like 2 [Source:HGNC Symbol;Acc:HGNC:9261]	No	No	Yes	No	No	No
scaffold33192	7181	7327	scaffold33192	7276	7282	-	Average_2	XM_011415559.2	LOC105318436	ENSG00000112697	transmembrane protein 30A [Source:HGNC Symbol;Acc:HGNC:16667]	No	No	Yes	No	Yes	No
scaffold33192	11442	11917	scaffold33192	11799	11805	-	Average_2	XM_011415559.2	LOC105318436	ENSG00000112697	transmembrane protein 30A [Source:HGNC Symbol;Acc:HGNC:16667]	No	No	Yes	No	Yes	No
scaffold1410	8221	8466	scaffold1410	8268	8274	+	Average_2	XM_011435642.2	LOC105332878	ENSG00000185483	receptor tyrosine kinase like orphan receptor 1 [Source:HGNC Symbol;Acc:HGNC:10256]	No	No	Yes	No	Yes	No
scaffold34266	13513	13728	scaffold34266	13633	13639	+	Average_2	XM_011416771.2	LOC105319293	ENSG00000155313	ubiquitin specific peptidase 25 [Source:HGNC Symbol;Acc:HGNC:12624]	No	No	No	No	Yes	No
C34550	6741	7342	C34550	7087	7093	+	Average_2	XM_011423496.2	LOC105324431	ENSG00000103160	hydroxysteroid dehydrogenase like 1 [Source:HGNC Symbol;Acc:HGNC:16475]	No	No	No	No	Yes	No
C34550	8858	9015	C34550	8862	8868	-	Average_2	XM_011423496.2	LOC105324431	ENSG00000103160	hydroxysteroid dehydrogenase like 1 [Source:HGNC Symbol;Acc:HGNC:16475]	No	No	No	No	Yes	No
C34712	6455	6590	C34712	6491	6497	-	Average_2	XM_011423520.2	LOC105324453	ENSG00000128881	tau tubulin kinase 2 [Source:HGNC Symbol;Acc:HGNC:19141]	No	No	Yes	No	Yes	No
C35282	94	853	C35282	737	743	+	Average_2	XM_011423553.2	LOC105324472	ENSG00000011105	tetraspanin 9 [Source:HGNC Symbol;Acc:HGNC:21640]	No	No	Yes	No	No	No
scaffold35472	1274	1572	scaffold35472	1386	1392	+	Average_2	XM_011447171.2	LOC105340913	ENSG00000171798	kinase non-catalytic C-lobe domain containing 1 [Source:HGNC Symbol;Acc:HGNC:29374]	No	No	Yes	No	No	No
scaffold1539	1319	1447	scaffold1539	1427	1433	-	Average_2	XM_011417549.1	LOC105319850	ENSG00000138778	centromere protein E [Source:HGNC Symbol;Acc:HGNC:1856]	No	No	No	No	Yes	No
scaffold1539	15796	16239	scaffold1539	16163	16169	+	Average_2	XM_011417549.1	LOC105319850	ENSG00000138778	centromere protein E [Source:HGNC Symbol;Acc:HGNC:1856]	No	No	No	No	Yes	No
scaffold35680	21486	21679	scaffold35680	21515	21521	+	Average_2	XM_020075039.1	LOC105347578	ENSG00000160445	zyg-11 related cell cycle regulator [Source:HGNC Symbol;Acc:HGNC:30960]	No	No	Yes	No	No	No
scaffold35680	23394	23631	scaffold35680	23457	23463	-	Average_2	XM_020075039.1	LOC105347578	ENSG00000160445	zyg-11 related cell cycle regulator [Source:HGNC Symbol;Acc:HGNC:30960]	No	No	Yes	No	No	No
scaffold35680	25722	26071	scaffold35680	26001	26007	+	Average_2	XM_011456725.2	LOC105347578	ENSG00000160445	zyg-11 related cell cycle regulator [Source:HGNC Symbol;Acc:HGNC:30960]	No	No	Yes	No	No	No
scaffold35912	6	313	scaffold35912	245	251	+	Average_2	XM_011453755.2	LOC105345567	ENSG00000070081	nucleobindin 2 [Source:HGNC Symbol;Acc:HGNC:8044]	No	No	Yes	No	No	No
scaffold36104	11227	11371	scaffold36104	11255	11261	+	Average_2	XM_020075330.1	LOC105348302	ENSG00000160207	heat shock transcription factor 2 binding protein [Source:HGNC Symbol;Acc:HGNC:5226]	No	No	Yes	No	No	No
scaffold36104	24026	24474	scaffold36104	24416	24422	-	Average_2	XM_020075330.1	LOC105348302	ENSG00000160207	heat shock transcription factor 2 binding protein [Source:HGNC Symbol;Acc:HGNC:5226]	No	No	Yes	No	No	No
scaffold36104	28848	29269	scaffold36104	29232	29238	-	Average_2	XM_020075330.1	LOC105348302	ENSG00000160207	heat shock transcription factor 2 binding protein [Source:HGNC Symbol;Acc:HGNC:5226]	No	No	Yes	No	No	No
scaffold1364	26279	26556	scaffold1364	26291	26297	-	Average_2	NM_001305333.1	Crt	ENSG00000179218	calreticulin [Source:HGNC Symbol;Acc:HGNC:1455]	No	No	No	Yes	No	No
scaffold36378	11300	11527	scaffold36378	11427	11433	-	Average_2	XM_011457692.2	LOC105348326	ENSG00000127838	PNKD metallo-beta-lactamase domain containing [Source:HGNC Symbol;Acc:HGNC:9153]	No	No	No	No	Yes	No
scaffold36470	22631	22742	scaffold36470	22716	22722	+	Average_2	XM_011451786.2	LOC105344137	ENSG00000166169	DNA polymerase lambda [Source:HGNC Symbol;Acc:HGNC:9184]	No	No	No	No	Yes	No
scaffold36470	26028	26312	scaffold36470	26060	26066	-	Average_2	XM_011451786.2	LOC105344137	ENSG00000166169	DNA polymerase lambda [Source:HGNC Symbol;Acc:HGNC:9184]	No	No	No	No	Yes	No
scaffold36674	2603	3005	scaffold36674	2630	2636	+	Average_2	XM_011431699.2	LOC105330110	ENSG00000116649	spermidine synthase [Source:HGNC Symbol;Acc:HGNC:11296]	No	No	Yes	No	No	No
scaffold36674	4642	4783	scaffold36674	4722	4728	-	Average_2	XM_011431699.2	LOC105330110	ENSG00000116649	spermidine synthase [Source:HGNC Symbol;Acc:HGNC:11296]	No	No	Yes	No	No	No
scaffold36638	24607	24843	scaffold36638	24716	24722	-	Average_2	XM_011443394.2	LOC105338334	ENSG00000151694	ADAM metallopeptidase domain 17 [Source:HGNC Symbol;Acc:HGNC:195]	No	No	Yes	No	No	No
scaffold36672	24561	24784	scaffold36672	24651	24657	-	Average_2	XM_011419535.2	LOC105321266	ENSG00000070444	MAX network transcriptional repressor [Source:HGNC Symbol;Acc:HGNC:7188]	No	No	Yes	No	No	No
scaffold36672	27945	28210	scaffold36672	28168	28174	+	Average_2	XM_011419535.2	LOC105321266	ENSG00000070444	MAX network transcriptional repressor [Source:HGNC Symbol;Acc:HGNC:7188]	No	No	Yes	No	No	No
scaffold36928	17412	17556	scaffold36928	17518	17524	-	Average_2	XM_020064012.1	LOC105320120	ENSG00000169507	solute carrier family 38 member 11 [Source:HGNC Symbol;Acc:HGNC:26836]	No	No	No	No	Yes	No
scaffold36928	36351	36700	scaffold36928	36659	36665	-	Average_2	XM_020064012.1	LOC105320120	ENSG00000169507	solute carrier family 38 member 11 [Source:HGNC Symbol;Acc:HGNC:26836]	No	No	No	No	Yes	No
scaffold36928	36761	37147	scaffold36928	36863	36869	-	Average_2	XM_020064012.1	LOC105320120	ENSG00000169507	solute carrier family 38 member 11 [Source:HGNC Symbol;Acc:HGNC:26836]	No	No	No	No	Yes	No
scaffold1466	13335	13470	scaffold1466	13451	13457	-	Average_2	XM_020073526.1	LOC105343777	ENSG00000156831	NSE2 (MMS21) homolog, SMC5-SMC6 complex SUMO ligase [Source:HGNC Symbol;Acc:HGNC:26513]	No	No	Yes	No	No	No
C37024	6767	6880	C37024	6779	6785	+	Average_2	XM_011423641.2	LOC105324541	ENSG00000090060	poly(A) polymerase alpha [Source:HGNC Symbol;Acc:HGNC:14981]	No	No	Yes	No	No	No
C37024	13529	13866	C37024	13573	13579	-	Average_2	XM_011423641.2	LOC105324541	ENSG00000090060	poly(A) polymerase alpha [Source:HGNC Symbol;Acc:HGNC:14981]	No	No	Yes	No	No	No
scaffold37014	4788	4963	scaffold37014	4855	4861	+	Average_2	XM_011421778.2	LOC105322878	ENSG00000168843	follistatin like 5 [Source:HGNC Symbol;Acc:HGNC:21386]	No	No	No	No	Yes	No
scaffold1038	19206	19625	scaffold1038	19396	19402	+	Average_2	XM_011458472.2	LOC105348875	ENSG00000198931	adenine phosphoribosyltransferase [Source:HGNC Symbol;Acc:HGNC:626]	No	No	Yes	No	No	No
scaffold1446	8941	9214	scaffold1446	9034	9040	-	Average_2	XM_011452326.2	LOC105344543	ENSG00000112874	nudix hydrolase 12 [Source:HGNC Symbol;Acc:HGNC:18826]	No	No	Yes	No	No	Yes
scaffold857	3057	3317	scaffold857	3290	3296	+	Average_2	XM_011454606.2	LOC105346130	ENSG00000170312	cyclin dependent kinase 1 [Source:HGNC Symbol;Acc:HGNC:1722]	No	No	No	No	Yes	No
scaffold857	9982	10179	scaffold857	10124	10130	+	Average_2	XM_020074467.1	LOC105346131	ENSG00000103489	xylosyltransferase 1 [Source:HGNC Symbol;Acc:HGNC:15516]	No	No	No	Yes	No	No
scaffold857	13963	14123	scaffold857	14097	14103	+	Average_2	XM_020074467.1	LOC105346131	ENSG00000103489	xylosyltransferase 1 [Source:HGNC Symbol;Acc:HGNC:15516]	No	No	No	Yes	No	No
scaffold857	37856	39469	scaffold857	38006	38012	-	Average_2	XM_011454604.2	LOC105346129	ENSG00000099194	stearoyl-CoA desaturase [Source:HGNC Symbol;Acc:HGNC:10571]	No	No	Yes	Yes	Yes	No
scaffold1183	25643	26197	scaffold1183	25889	25895	+	Average_2	XM_011433364.2	LOC105331253	ENSG00000135945	REV1 DNA directed polymerase [Source:HGNC Symbol;Acc:HGNC:14060]	No	No	Yes	No	Yes	No
scaffold1183	29145	29970	scaffold1183	29571	29577	+	Average_2	XM_011433364.2	LOC105331253	ENSG00000135945	REV1 DNA directed polymerase [Source:HGNC Symbol;Acc:HGNC:14060]	No	No	Yes	No	Yes	No
scaffold1183	43988	44090	scaffold1183	44042	44048	-	Average_2	XM_011433364.2	LOC105331253	ENSG00000135945	REV1 DNA directed polymerase [Source:HGNC Symbol;Acc:HGNC:14060]	No	No	Yes	No	Yes	No
scaffold1183	48157	48360	scaffold1183	48186	48192	+	Average_2	XM_011433364.2	LOC105331253	ENSG00000135945	REV1 DNA directed polymerase [Source:HGNC Symbol;Acc:HGNC:14060]	No	No	Yes	No	Yes	No
scaffold1795	30509	30771	scaffold1795	30744	30750	+	Average_2	XM_020072633.1	LOC105341516	ENSG00000130227	exportin 7 [Source:HGNC Symbol;Acc:HGNC:14108]	No	No	No	No	Yes	No
scaffold38010	7299	7902	scaffold38010	7735	7741	-	Average_2	XM_011420739.2	LOC105322181	ENSG00000144031	ankyrin repeat domain 53 [Source:HGNC Symbol;Acc:HGNC:25691]	No	No	Yes	No	Yes	No
scaffold38030	29551	29883	scaffold38030	29690	29696	+	Average_2	XM_011437987.2	LOC105334507	ENSG00000159658	EF-hand calcium binding domain 14 [Source:HGNC Symbol;Acc:HGNC:29051]	No	No	Yes	No	No	No
scaffold38264	33840	34351	scaffold38264	33859	33865	+	Average_2	XM_020071463.1	LOC105338349	ENSG00000152936	lamin tail domain containing 1 [Source:HGNC Symbol;Acc:HGNC:26683]	No	No	Yes	No	Yes	No
scaffold38264	52310	52445	scaffold38264	52319	52325	+	Average_2	XM_020071463.1	LOC105338349	ENSG00000152936	lamin tail domain containing 1 [Source:HGNC Symbol;Acc:HGNC:26683]	No	No	Yes	No	Yes	No
scaffold38276	9189	9499	scaffold38276	9204	9210	-	Average_2	XM_011415861.2	LOC105318641	ENSG00000021574	spastin [Source:HGNC Symbol;Acc:HGNC:11233]	No	Yes	No	No	No	No
scaffold38276	9575	9688	scaffold38276	9614	9620	-	Average_2	XM_011415861.2	LOC105318641	ENSG00000021574	spastin [Source:HGNC Symbol;Acc:HGNC:11233]	No	Yes	No	No	No	No
scaffold38276	10022	11056	scaffold38276	10107	10113	+	Average_2	XM_011415861.2	LOC105318641	ENSG00000021574	spastin [Source:HGNC Symbol;Acc:HGNC:11233]	No	Yes	No	No	No	No
scaffold93	53474	53991	scaffold93	53964	53970	-	Average_2	XM_011433318.2	LOC105331213	ENSG00000094914	aladin WD repeat nucleoporin [Source:HGNC Symbol;Acc:HGNC:13666]	No	No	Yes	No	No	No
scaffold38372	35838	36235	scaffold38372	35988	35994	+	Average_2	XM_011430451.2	LOC105329259	ENSG00000129696	TELO2 interacting protein 2 [Source:HGNC Symbol;Acc:HGNC:26262]	No	No	Yes	No	No	No
scaffold883	44881	45059	scaffold883	45052	45058	+	Average_2	XM_011433369.1	LOC105331256	ENSG00000157881	pantothenate kinase 4 (inactive) [Source:HGNC Symbol;Acc:HGNC:19366]	No	No	Yes	No	No	No
scaffold883	45119	45265	scaffold883	45157	45163	+	Average_2	XM_011433369.1	LOC105331256	ENSG00000157881	pantothenate kinase 4 (inactive) [Source:HGNC Symbol;Acc:HGNC:19366]	No	No	Yes	No	No	No
scaffold38466	23886	24021	scaffold38466	24000	24006	-	Average_2	XM_011447305.2	LOC105341025	ENSG00000214114	MYC binding protein [Source:HGNC Symbol;Acc:HGNC:7554]	No	No	Yes	No	No	No
scaffold38466	37921	38287	scaffold38466	37947	37953	+	Average_2	XM_011447305.2	LOC105341025	ENSG00000214114	MYC binding protein [Source:HGNC Symbol;Acc:HGNC:7554]	No	No	Yes	No	No	No
scaffold38466	48518	50273	scaffold38466	49477	49483	+	Average_2	XM_011447305.2	LOC105341025	ENSG00000214114	MYC binding protein [Source:HGNC Symbol;Acc:HGNC:7554]	No	No	Yes	No	No	No
scaffold38466	52526	52818	scaffold38466	52594	52600	-	Average_2	XM_011447305.2	LOC105341025	ENSG00000214114	MYC binding protein [Source:HGNC Symbol;Acc:HGNC:7554]	No	No	Yes	No	No	No
scaffold38466	53680	54168	scaffold38466	53974	53980	+	Average_2	XM_011447305.2	LOC105341025	ENSG00000214114	MYC binding protein [Source:HGNC Symbol;Acc:HGNC:7554]	No	No	Yes	No	No	No
scaffold38466	54567	54966	scaffold38466	54890	54896	+	Average_2	XM_011447305.2	LOC105341025	ENSG00000214114	MYC binding protein [Source:HGNC Symbol;Acc:HGNC:7554]	No	No	Yes	No	No	No
scaffold38494	46654	46881	scaffold38494	46739	46745	+	Average_2	XM_020063991.1	LOC105320062	ENSG00000179532	dynein heavy chain domain 1 [Source:HGNC Symbol;Acc:HGNC:26532]	No	No	Yes	No	Yes	No
scaffold38508	14666	15398	scaffold38508	15340	15346	+	Average_2	XM_011427452.2	LOC105327141	ENSG00000140105	tryptophanyl-tRNA synthetase 1 [Source:HGNC Symbol;Acc:HGNC:12729]	No	No	Yes	No	No	No
scaffold38524	1227	1661	scaffold38524	1622	1628	+	Average_2	XM_011442570.2	LOC105337708	ENSG00000162241	solute carrier family 25 member 45 [Source:HGNC Symbol;Acc:HGNC:27442]	No	No	Yes	No	No	No
scaffold38546	3807	4048	scaffold38546	3836	3842	+	Average_2	XM_011451596.2	LOC105344022	ENSG00000171823	F-box and leucine rich repeat protein 14 [Source:HGNC Symbol;Acc:HGNC:28624]	No	No	Yes	No	No	No
scaffold38546	11707	11999	scaffold38546	11930	11936	+	Average_2	XM_011451596.2	LOC105344022	ENSG00000171823	F-box and leucine rich repeat protein 14 [Source:HGNC Symbol;Acc:HGNC:28624]	No	No	Yes	No	No	No
scaffold38546	26548	26939	scaffold38546	26685	26691	+	Average_2	XM_011451596.2	LOC105344022	ENSG00000171823	F-box and leucine rich repeat protein 14 [Source:HGNC Symbol;Acc:HGNC:28624]	No	No	Yes	No	No	No
scaffold38546	29571	30052	scaffold38546	29627	29633	+	Average_2	XM_011451596.2	LOC105344022	ENSG00000171823	F-box and leucine rich repeat protein 14 [Source:HGNC Symbol;Acc:HGNC:28624]	No	No	Yes	No	No	No
scaffold38546	35655	37204	scaffold38546	36400	36406	-	Average_2	XM_011451596.2	LOC105344022	ENSG00000171823	F-box and leucine rich repeat protein 14 [Source:HGNC Symbol;Acc:HGNC:28624]	No	No	Yes	No	No	No
scaffold38576	27608	28101	scaffold38576	27666	27672	-	Average_2	XM_011427569.2	LOC105327202	ENSG00000131323	TNF receptor associated factor 3 [Source:HGNC Symbol;Acc:HGNC:12033]	No	No	No	No	Yes	No
scaffold38576	39266	39689	scaffold38576	39310	39316	+	Average_2	XM_011427569.2	LOC105327202	ENSG00000131323	TNF receptor associated factor 3 [Source:HGNC Symbol;Acc:HGNC:12033]	No	No	No	No	Yes	No
scaffold38568	33766	33901	scaffold38568	33864	33870	-	Average_2	XM_011417875.2	LOC105320091	ENSG00000134371	cell division cycle 73 [Source:HGNC Symbol;Acc:HGNC:16783]	No	Yes	No	No	Yes	No
scaffold38568	37827	37987	scaffold38568	37898	37904	-	Average_2	XM_011417876.2	LOC105320092	ENSG00000130313	6-phosphogluconolactonase [Source:HGNC Symbol;Acc:HGNC:8903]	No	No	Yes	No	No	No
scaffold38568	38547	38744	scaffold38568	38655	38661	+	Average_2	XM_011417876.2	LOC105320092	ENSG00000130313	6-phosphogluconolactonase [Source:HGNC Symbol;Acc:HGNC:8903]	No	No	Yes	No	No	No
scaffold38568	44504	45133	scaffold38568	44650	44656	-	Average_2	XM_011417876.2	LOC105320092	ENSG00000130313	6-phosphogluconolactonase [Source:HGNC Symbol;Acc:HGNC:8903]	No	No	Yes	No	No	No
scaffold38568	46769	46908	scaffold38568	46889	46895	-	Average_2	XM_011417876.2	LOC105320092	ENSG00000130313	6-phosphogluconolactonase [Source:HGNC Symbol;Acc:HGNC:8903]	No	No	Yes	No	No	No
scaffold38568	48850	48985	scaffold38568	48962	48968	+	Average_2	XM_011417876.2	LOC105320092	ENSG00000130313	6-phosphogluconolactonase [Source:HGNC Symbol;Acc:HGNC:8903]	No	No	Yes	No	No	No
scaffold38568	50978	51266	scaffold38568	51216	51222	+	Average_2	XM_011417876.2	LOC105320092	ENSG00000130313	6-phosphogluconolactonase [Source:HGNC Symbol;Acc:HGNC:8903]	No	No	Yes	No	No	No
scaffold38568	53978	54198	scaffold38568	53987	53993	-	Average_2	XM_011417876.2	LOC105320092	ENSG00000130313	6-phosphogluconolactonase [Source:HGNC Symbol;Acc:HGNC:8903]	No	No	Yes	No	No	No
scaffold1010	43282	43566	scaffold1010	43493	43499	+	Average_2	XM_011445635.2	LOC105339856	ENSG00000107874	CUE domain containing 2 [Source:HGNC Symbol;Acc:HGNC:28352]	No	No	Yes	No	No	No
scaffold1797	3716	4156	scaffold1797	4126	4132	-	Average_2	XM_011456706.2	LOC105347561	ENSG00000091129	neuronal cell adhesion molecule [Source:HGNC Symbol;Acc:HGNC:7994]	No	No	Yes	No	No	No
scaffold1797	4904	5013	scaffold1797	4924	4930	+	Average_2	XM_011456706.2	LOC105347561	ENSG00000091129	neuronal cell adhesion molecule [Source:HGNC Symbol;Acc:HGNC:7994]	No	No	Yes	No	No	No
scaffold1797	5200	5716	scaffold1797	5612	5618	+	Average_2	XM_011456706.2	LOC105347561	ENSG00000091129	neuronal cell adhesion molecule [Source:HGNC Symbol;Acc:HGNC:7994]	No	No	Yes	No	No	No
scaffold38678	12426	12955	scaffold38678	12697	12703	+	Average_2	XM_011453736.2	LOC105345550	ENSG00000157978	low density lipoprotein receptor adaptor protein 1 [Source:HGNC Symbol;Acc:HGNC:18640]	No	No	Yes	No	No	No
scaffold38678	17105	17361	scaffold38678	17204	17210	-	Average_2	XM_011453736.2	LOC105345550	ENSG00000157978	low density lipoprotein receptor adaptor protein 1 [Source:HGNC Symbol;Acc:HGNC:18640]	No	No	Yes	No	No	No
scaffold38912	6143	6444	scaffold38912	6176	6182	-	Average_2	XM_011434268.2	LOC105331906	ENSG00000135093	ubiquitin specific peptidase 30 [Source:HGNC Symbol;Acc:HGNC:20065]	No	No	Yes	No	No	No
scaffold38912	37824	38037	scaffold38912	37904	37910	-	Average_2	XM_020068761.1	LOC105331907	ENSG00000181610	mitochondrial ribosomal protein S23 [Source:HGNC Symbol;Acc:HGNC:14509]	No	No	Yes	No	Yes	No
scaffold38912	57497	57673	scaffold38912	57560	57566	-	Average_2	XM_020068761.1	LOC105331907	ENSG00000181610	mitochondrial ribosomal protein S23 [Source:HGNC Symbol;Acc:HGNC:14509]	No	No	Yes	No	Yes	No
scaffold38912	58943	59052	scaffold38912	59014	59020	-	Average_2	XM_020068761.1	LOC105331907	ENSG00000181610	mitochondrial ribosomal protein S23 [Source:HGNC Symbol;Acc:HGNC:14509]	No	No	Yes	No	Yes	No
scaffold38912	61298	61542	scaffold38912	61465	61471	-	Average_2	XM_020068761.1	LOC105331907	ENSG00000181610	mitochondrial ribosomal protein S23 [Source:HGNC Symbol;Acc:HGNC:14509]	No	No	Yes	No	Yes	No
scaffold38922	24384	24963	scaffold38922	24756	24762	+	Average_2	XM_011449821.2	LOC105342776	ENSG00000066777	ADP ribosylation factor guanine nucleotide exchange factor 1 [Source:HGNC Symbol;Acc:HGNC:15772]	No	No	No	No	Yes	No
scaffold38922	25907	26398	scaffold38922	26377	26383	+	Average_2	XM_011449817.2	LOC105342776	ENSG00000066777	ADP ribosylation factor guanine nucleotide exchange factor 1 [Source:HGNC Symbol;Acc:HGNC:15772]	No	No	No	No	Yes	No
scaffold38944	16904	17296	scaffold38944	16938	16944	-	Average_2	XM_011417168.2	LOC105319572	ENSG00000173545	zinc finger protein 622 [Source:HGNC Symbol;Acc:HGNC:30958]	No	No	Yes	No	Yes	No
scaffold38944	22771	23932	scaffold38944	23492	23498	-	Average_2	XM_011417168.2	LOC105319572	ENSG00000173545	zinc finger protein 622 [Source:HGNC Symbol;Acc:HGNC:30958]	No	No	Yes	No	Yes	No
scaffold38944	24134	24722	scaffold38944	24432	24438	-	Average_2	XM_011417168.2	LOC105319572	ENSG00000173545	zinc finger protein 622 [Source:HGNC Symbol;Acc:HGNC:30958]	No	No	Yes	No	Yes	No
scaffold39008	18411	18770	scaffold39008	18675	18681	+	Average_2	XM_011422112.2	LOC105323137	ENSG00000100462	protein arginine methyltransferase 5 [Source:HGNC Symbol;Acc:HGNC:10894]	No	No	Yes	Yes	No	No
scaffold39008	20353	20602	scaffold39008	20386	20392	-	Average_2	XM_011422112.2	LOC105323137	ENSG00000100462	protein arginine methyltransferase 5 [Source:HGNC Symbol;Acc:HGNC:10894]	No	No	Yes	Yes	No	No
scaffold985	53722	54015	scaffold985	53723	53729	-	Average_2	XM_011444456.2	LOC105339054	ENSG00000117408	importin 13 [Source:HGNC Symbol;Acc:HGNC:16853]	No	No	Yes	No	No	No
scaffold39064	6160	6411	scaffold39064	6190	6196	+	Average_2	XM_011446476.2	LOC105340437	ENSG00000111058	acyl-CoA synthetase short chain family member 3 [Source:HGNC Symbol;Acc:HGNC:24723]	No	No	No	No	Yes	No
scaffold39088	5071	5245	scaffold39088	5228	5234	+	Average_2	XM_011455374.2	LOC105346663	ENSG00000084764	microtubule associated protein RP/EB family member 3 [Source:HGNC Symbol;Acc:HGNC:6892]	No	No	Yes	No	No	No
scaffold39088	36030	36189	scaffold39088	36169	36175	-	Average_2	XM_011455458.2	LOC105346746	ENSG00000069943	phosphatidylinositol glycan anchor biosynthesis class B [Source:HGNC Symbol;Acc:HGNC:8959]	No	No	Yes	No	No	No
scaffold39088	42590	42745	scaffold39088	42641	42647	-	Average_2	XM_011455478.2	LOC105346767	ENSG00000188641	dihydropyrimidine dehydrogenase [Source:HGNC Symbol;Acc:HGNC:3012]	No	No	No	No	Yes	No
scaffold1464	47580	48072	scaffold1464	47581	47587	+	Average_2	XM_011442231.1	LOC105337504	ENSG00000147596	PR/SET domain 14 [Source:HGNC Symbol;Acc:HGNC:14001]	No	No	No	No	Yes	No
scaffold1464	50295	50509	scaffold1464	50445	50451	+	Average_2	XM_011442231.1	LOC105337504	ENSG00000147596	PR/SET domain 14 [Source:HGNC Symbol;Acc:HGNC:14001]	No	No	No	No	Yes	No
scaffold1464	53191	53538	scaffold1464	53210	53216	+	Average_2	XM_011442231.1	LOC105337504	ENSG00000147596	PR/SET domain 14 [Source:HGNC Symbol;Acc:HGNC:14001]	No	No	No	No	Yes	No
scaffold39368	121	386	scaffold39368	247	253	+	Average_2	XM_011418185.2	LOC105320307	ENSG00000162889	MAPK activated protein kinase 2 [Source:HGNC Symbol;Acc:HGNC:6887]	No	No	No	No	Yes	No
scaffold39368	7019	7149	scaffold39368	7115	7121	-	Average_2	XM_011418186.2	LOC105320307	ENSG00000162889	MAPK activated protein kinase 2 [Source:HGNC Symbol;Acc:HGNC:6887]	No	No	No	No	Yes	No
scaffold39368	8900	9088	scaffold39368	9014	9020	-	Average_2	XM_011418186.2	LOC105320307	ENSG00000162889	MAPK activated protein kinase 2 [Source:HGNC Symbol;Acc:HGNC:6887]	No	No	No	No	Yes	No
scaffold39368	10777	10894	scaffold39368	10826	10832	-	Average_2	XM_011418186.2	LOC105320307	ENSG00000162889	MAPK activated protein kinase 2 [Source:HGNC Symbol;Acc:HGNC:6887]	No	No	No	No	Yes	No
scaffold1506	19377	19562	scaffold1506	19422	19428	-	Average_2	XM_011452509.1	LOC105344671	ENSG00000175426	proprotein convertase subtilisin/kexin type 1 [Source:HGNC Symbol;Acc:HGNC:8743]	No	No	Yes	Yes	No	Yes
scaffold1506	23648	23875	scaffold1506	23794	23800	-	Average_2	XM_011452509.1	LOC105344671	ENSG00000175426	proprotein convertase subtilisin/kexin type 1 [Source:HGNC Symbol;Acc:HGNC:8743]	No	No	Yes	Yes	No	Yes
scaffold1506	32079	32309	scaffold1506	32275	32281	-	Average_2	XM_020073839.1	LOC105344671	ENSG00000175426	proprotein convertase subtilisin/kexin type 1 [Source:HGNC Symbol;Acc:HGNC:8743]	No	No	Yes	Yes	No	Yes
scaffold39572	63289	63424	scaffold39572	63338	63344	-	Average_2	XM_011420051.2	LOC105321677	ENSG00000198700	importin 9 [Source:HGNC Symbol;Acc:HGNC:19425]	No	No	No	No	Yes	No
scaffold39572	66836	67007	scaffold39572	66993	66999	+	Average_2	XM_011420051.2	LOC105321677	ENSG00000198700	importin 9 [Source:HGNC Symbol;Acc:HGNC:19425]	No	No	No	No	Yes	No
scaffold39720	46324	46471	scaffold39720	46379	46385	-	Average_2	XM_011417499.2	LOC105319561	ENSG00000073584	SWI/SNF related, matrix associated, actin dependent regulator of chromatin, subfamily e, member 1 [Source:HGNC Symbol;Acc:HGNC:11109]	No	No	Yes	No	No	No
scaffold1470	7621	7860	scaffold1470	7714	7720	+	Average_2	XM_011414138.2	LOC105317397	ENSG00000175203	dynactin subunit 2 [Source:HGNC Symbol;Acc:HGNC:2712]	No	No	Yes	No	Yes	No
scaffold1470	9932	10119	scaffold1470	10001	10007	+	Average_2	XM_011414070.2	LOC105317397	ENSG00000175203	dynactin subunit 2 [Source:HGNC Symbol;Acc:HGNC:2712]	No	No	Yes	No	Yes	No
scaffold1470	22579	22813	scaffold1470	22697	22703	+	Average_2	XM_011414070.2	LOC105317397	ENSG00000175203	dynactin subunit 2 [Source:HGNC Symbol;Acc:HGNC:2712]	No	No	Yes	No	Yes	No
scaffold39732	72465	72652	scaffold39732	72645	72651	+	Average_2	XM_020068908.1	LOC105332248	ENSG00000115685	protein phosphatase 1 regulatory subunit 7 [Source:HGNC Symbol;Acc:HGNC:9295]	No	No	No	No	Yes	No
scaffold39744	23767	23877	scaffold39744	23842	23848	+	Average_2	XM_011444688.2	LOC105339232	ENSG00000173611	suppressor of cancer cell invasion [Source:HGNC Symbol;Acc:HGNC:26709]	No	No	Yes	No	No	No
scaffold39778	15065	15191	scaffold39778	15126	15132	-	Average_2	XM_011416031.2	LOC105318769	ENSG00000168575	solute carrier family 20 member 2 [Source:HGNC Symbol;Acc:HGNC:10947]	No	No	Yes	Yes	Yes	No
scaffold39778	17499	17798	scaffold39778	17743	17749	+	Average_2	XM_011416031.2	LOC105318769	ENSG00000168575	solute carrier family 20 member 2 [Source:HGNC Symbol;Acc:HGNC:10947]	No	No	Yes	Yes	Yes	No
scaffold39778	17877	18143	scaffold39778	18098	18104	+	Average_2	XM_011416027.2	LOC105318769	ENSG00000168575	solute carrier family 20 member 2 [Source:HGNC Symbol;Acc:HGNC:10947]	No	No	Yes	Yes	Yes	No
scaffold224	48619	48754	scaffold224	48646	48652	-	Average_2	XM_011439710.2	LOC105335684	ENSG00000163166	interacts with SUPT6H, CTD assembly factor 1 [Source:HGNC Symbol;Acc:HGNC:25467]	No	No	No	No	Yes	No
scaffold39804	64338	64500	scaffold39804	64462	64468	+	Average_2	XM_011453647.2	LOC105345505	ENSG00000143811	pyrroline-5-carboxylate reductase 2 [Source:HGNC Symbol;Acc:HGNC:30262]	No	No	Yes	No	No	No
scaffold39804	74193	76768	scaffold39804	74328	74334	+	Average_2	XM_011453647.2	LOC105345505	ENSG00000143811	pyrroline-5-carboxylate reductase 2 [Source:HGNC Symbol;Acc:HGNC:30262]	No	No	Yes	No	No	No
scaffold1088	33218	33419	scaffold1088	33392	33398	+	Average_2	XM_020062905.1	LOC105317549	ENSG00000113391	family with sequence similarity 172 member A [Source:HGNC Symbol;Acc:HGNC:25365]	No	No	No	No	Yes	No
scaffold1088	33785	33904	scaffold1088	33881	33887	+	Average_2	XM_020062905.1	LOC105317549	ENSG00000113391	family with sequence similarity 172 member A [Source:HGNC Symbol;Acc:HGNC:25365]	No	No	No	No	Yes	No
scaffold1088	40366	40501	scaffold1088	40441	40447	+	Average_2	XM_011414214.2	LOC105317549	ENSG00000113391	family with sequence similarity 172 member A [Source:HGNC Symbol;Acc:HGNC:25365]	No	No	No	No	Yes	No
scaffold1088	47615	47967	scaffold1088	47741	47747	+	Average_2	XM_011414214.2	LOC105317549	ENSG00000113391	family with sequence similarity 172 member A [Source:HGNC Symbol;Acc:HGNC:25365]	No	No	No	No	Yes	No
scaffold1088	51413	51548	scaffold1088	51427	51433	+	Average_2	XM_011414214.2	LOC105317549	ENSG00000113391	family with sequence similarity 172 member A [Source:HGNC Symbol;Acc:HGNC:25365]	No	No	No	No	Yes	No
scaffold1088	53764	53869	scaffold1088	53815	53821	+	Average_2	XM_011414216.2	LOC105317550	ENSG00000006432	mitogen-activated protein kinase kinase kinase 9 [Source:HGNC Symbol;Acc:HGNC:6861]	No	No	Yes	No	No	No
scaffold1088	54308	55016	scaffold1088	54359	54365	-	Average_2	XM_011414216.2	LOC105317550	ENSG00000006432	mitogen-activated protein kinase kinase kinase 9 [Source:HGNC Symbol;Acc:HGNC:6861]	No	No	Yes	No	No	No
scaffold1088	59837	60245	scaffold1088	60177	60183	-	Average_2	XM_011414216.2	LOC105317550	ENSG00000006432	mitogen-activated protein kinase kinase kinase 9 [Source:HGNC Symbol;Acc:HGNC:6861]	No	No	Yes	No	No	No
scaffold1088	66470	66673	scaffold1088	66550	66556	+	Average_2	XM_011414216.2	LOC105317550	ENSG00000006432	mitogen-activated protein kinase kinase kinase 9 [Source:HGNC Symbol;Acc:HGNC:6861]	No	No	Yes	No	No	No
scaffold39880	28003	28463	scaffold39880	28371	28377	-	Average_2	XM_020070258.1	LOC105335442	ENSG00000067225	pyruvate kinase M1/2 [Source:HGNC Symbol;Acc:HGNC:9021]	No	No	Yes	No	No	No
scaffold39880	32878	32991	scaffold39880	32969	32975	+	Average_2	XM_020070258.1	LOC105335442	ENSG00000067225	pyruvate kinase M1/2 [Source:HGNC Symbol;Acc:HGNC:9021]	No	No	Yes	No	No	No
scaffold39880	47593	47728	scaffold39880	47709	47715	-	Average_2	XM_020070259.1	LOC105335442	ENSG00000067225	pyruvate kinase M1/2 [Source:HGNC Symbol;Acc:HGNC:9021]	No	No	Yes	No	No	No
scaffold682	40818	41793	scaffold682	41372	41378	-	Average_2	XM_011429781.2	LOC105328775	ENSG00000087470	dynamin 1 like [Source:HGNC Symbol;Acc:HGNC:2973]	No	No	Yes	No	No	No
scaffold682	43486	43726	scaffold682	43566	43572	-	Average_2	XM_011429781.2	LOC105328775	ENSG00000087470	dynamin 1 like [Source:HGNC Symbol;Acc:HGNC:2973]	No	No	Yes	No	No	No
scaffold682	45272	45491	scaffold682	45466	45472	-	Average_2	XM_011429781.2	LOC105328775	ENSG00000087470	dynamin 1 like [Source:HGNC Symbol;Acc:HGNC:2973]	No	No	Yes	No	No	No
scaffold608	19251	19484	scaffold608	19271	19277	-	Average_2	XM_020062936.1	LOC105317598	ENSG00000163785	receptor like tyrosine kinase [Source:HGNC Symbol;Acc:HGNC:10481]	No	No	Yes	No	No	No
scaffold608	22682	22957	scaffold608	22730	22736	-	Average_2	XM_020062936.1	LOC105317598	ENSG00000163785	receptor like tyrosine kinase [Source:HGNC Symbol;Acc:HGNC:10481]	No	No	Yes	No	No	No
scaffold608	24041	24269	scaffold608	24050	24056	-	Average_2	XM_020062936.1	LOC105317598	ENSG00000163785	receptor like tyrosine kinase [Source:HGNC Symbol;Acc:HGNC:10481]	No	No	Yes	No	No	No
scaffold39946	13209	13344	scaffold39946	13254	13260	+	Average_2	XM_011413645.2	LOC105317109	ENSG00000187720	thrombospondin type 1 domain containing 4 [Source:HGNC Symbol;Acc:HGNC:25835]	No	No	Yes	No	No	No
scaffold39946	34896	35211	scaffold39946	34898	34904	+	Average_2	XM_011413645.2	LOC105317109	ENSG00000187720	thrombospondin type 1 domain containing 4 [Source:HGNC Symbol;Acc:HGNC:25835]	No	No	Yes	No	No	No
scaffold39946	46006	46126	scaffold39946	46069	46075	+	Average_2	XM_011413645.2	LOC105317109	ENSG00000187720	thrombospondin type 1 domain containing 4 [Source:HGNC Symbol;Acc:HGNC:25835]	No	No	Yes	No	No	No
scaffold39946	48546	49790	scaffold39946	48706	48712	+	Average_2	XM_011413645.2	LOC105317109	ENSG00000187720	thrombospondin type 1 domain containing 4 [Source:HGNC Symbol;Acc:HGNC:25835]	No	No	Yes	No	No	No
scaffold39946	50987	51128	scaffold39946	51115	51121	-	Average_2	XM_011413645.2	LOC105317109	ENSG00000187720	thrombospondin type 1 domain containing 4 [Source:HGNC Symbol;Acc:HGNC:25835]	No	No	Yes	No	No	No
scaffold39946	68661	68773	scaffold39946	68691	68697	+	Average_2	XM_020062726.1	LOC105317109	ENSG00000187720	thrombospondin type 1 domain containing 4 [Source:HGNC Symbol;Acc:HGNC:25835]	No	No	Yes	No	No	No
scaffold39946	69185	69331	scaffold39946	69296	69302	+	Average_2	XM_020062726.1	LOC105317109	ENSG00000187720	thrombospondin type 1 domain containing 4 [Source:HGNC Symbol;Acc:HGNC:25835]	No	No	Yes	No	No	No
scaffold39946	72871	73297	scaffold39946	73276	73282	+	Average_2	XM_020062726.1	LOC105317109	ENSG00000187720	thrombospondin type 1 domain containing 4 [Source:HGNC Symbol;Acc:HGNC:25835]	No	No	Yes	No	No	No
scaffold696	46946	47483	scaffold696	47339	47345	+	Average_2	XM_020073292.1	LOC105343172	ENSG00000112118	minichromosome maintenance complex component 3 [Source:HGNC Symbol;Acc:HGNC:6945]	No	No	Yes	Yes	No	No
scaffold1735	14958	15205	scaffold1735	14985	14991	+	Average_2	XM_011445719.2	LOC105339937	ENSG00000115561	charged multivesicular body protein 3 [Source:HGNC Symbol;Acc:HGNC:29865]	No	No	Yes	No	No	No
scaffold1735	18126	19628	scaffold1735	18988	18994	-	Average_2	XM_011445719.2	LOC105339937	ENSG00000115561	charged multivesicular body protein 3 [Source:HGNC Symbol;Acc:HGNC:29865]	No	No	Yes	No	No	No
scaffold39960	25289	25910	scaffold39960	25292	25298	+	Average_2	XM_020066483.1	LOC105326171	ENSG00000185024	BRF1 RNA polymerase III transcription initiation factor subunit [Source:HGNC Symbol;Acc:HGNC:11551]	No	No	Yes	No	No	No
scaffold39960	27534	27669	scaffold39960	27628	27634	-	Average_2	XM_020066483.1	LOC105326171	ENSG00000185024	BRF1 RNA polymerase III transcription initiation factor subunit [Source:HGNC Symbol;Acc:HGNC:11551]	No	No	Yes	No	No	No
scaffold39960	44951	45096	scaffold39960	45024	45030	-	Average_2	XM_011425888.2	LOC105326025	ENSG00000132640	BTB domain containing 3 [Source:HGNC Symbol;Acc:HGNC:15854]	No	No	Yes	No	Yes	No
scaffold39990	64428	64563	scaffold39990	64490	64496	-	Average_2	XM_020074451.1	LOC105346085	ENSG00000064300	nerve growth factor receptor [Source:HGNC Symbol;Acc:HGNC:7809]	No	No	No	Yes	Yes	No
scaffold39990	77972	78107	scaffold39990	77984	77990	+	Average_2	XM_011454543.2	LOC105346084	ENSG00000003400	caspase 10 [Source:HGNC Symbol;Acc:HGNC:1500]	No	No	No	No	Yes	No
scaffold40038	5200	5633	scaffold40038	5251	5257	+	Average_2	XM_011447310.1	LOC105341029	ENSG00000164168	transmembrane protein 184C [Source:HGNC Symbol;Acc:HGNC:25587]	No	Yes	No	No	No	No
scaffold40038	15159	15294	scaffold40038	15171	15177	+	Average_2	XM_020072480.1	LOC105341030	ENSG00000133104	spartin [Source:HGNC Symbol;Acc:HGNC:18514]	No	No	Yes	No	Yes	No
scaffold40038	30235	30476	scaffold40038	30325	30331	-	Average_2	XM_020072480.1	LOC105341030	ENSG00000133104	spartin [Source:HGNC Symbol;Acc:HGNC:18514]	No	No	Yes	No	Yes	No
scaffold40038	41009	41979	scaffold40038	41278	41284	+	Average_2	XM_011447313.2	LOC105341032	ENSG00000196159	FAT atypical cadherin 4 [Source:HGNC Symbol;Acc:HGNC:23109]	No	No	No	No	Yes	No
scaffold40038	47731	48015	scaffold40038	47797	47803	-	Average_2	XM_011447313.2	LOC105341032	ENSG00000196159	FAT atypical cadherin 4 [Source:HGNC Symbol;Acc:HGNC:23109]	No	No	No	No	Yes	No
scaffold40038	60025	60847	scaffold40038	60156	60162	-	Average_2	XM_011447313.2	LOC105341032	ENSG00000196159	FAT atypical cadherin 4 [Source:HGNC Symbol;Acc:HGNC:23109]	No	No	No	No	Yes	No
scaffold465	24565	25103	scaffold465	24999	25005	-	Average_2	XM_011445181.2	LOC105339586	ENSG00000148444	COMM domain containing 3 [Source:HGNC Symbol;Acc:HGNC:23332]	No	No	Yes	No	Yes	No
scaffold40094	40849	40984	scaffold40094	40886	40892	-	Average_2	XM_011439273.2	LOC105335426	ENSG00000212916	microtubule associated protein 10 [Source:HGNC Symbol;Acc:HGNC:29265]	No	No	Yes	No	No	No
scaffold40094	42765	43232	scaffold40094	42900	42906	-	Average_2	XM_011439273.2	LOC105335426	ENSG00000212916	microtubule associated protein 10 [Source:HGNC Symbol;Acc:HGNC:29265]	No	No	Yes	No	No	No
scaffold40106	17573	17761	scaffold40106	17580	17586	+	Average_2	XM_011458343.2	LOC105348776	ENSG00000196821	inflammation and lipid regulator with UBA-like and NBR1-like domains [Source:HGNC Symbol;Acc:HGNC:21215]	No	No	Yes	No	No	No
scaffold40106	24135	24270	scaffold40106	24225	24231	+	Average_2	XM_011458343.2	LOC105348776	ENSG00000196821	inflammation and lipid regulator with UBA-like and NBR1-like domains [Source:HGNC Symbol;Acc:HGNC:21215]	No	No	Yes	No	No	No
scaffold1304	76549	77257	scaffold1304	76879	76885	+	Average_2	XM_011443186.2	LOC105338187	ENSG00000148482	solute carrier family 39 member 12 [Source:HGNC Symbol;Acc:HGNC:20860]	No	No	Yes	No	No	No
scaffold1304	78012	78163	scaffold1304	78026	78032	+	Average_2	XM_011443186.2	LOC105338187	ENSG00000148482	solute carrier family 39 member 12 [Source:HGNC Symbol;Acc:HGNC:20860]	No	No	Yes	No	No	No
scaffold40100	79777	80702	scaffold40100	80612	80618	+	Average_2	XM_011445102.2	LOC105339525	ENSG00000141699	reticulophagy regulator family member 3 [Source:HGNC Symbol;Acc:HGNC:27258]	No	No	Yes	No	No	No
scaffold40150	82363	82659	scaffold40150	82464	82470	-	Average_2	XM_011430527.2	LOC105329330	ENSG00000196636	succinate dehydrogenase complex assembly factor 3 [Source:HGNC Symbol;Acc:HGNC:21752]	No	No	Yes	No	No	No
scaffold1177	31012	31142	scaffold1177	31043	31049	+	Average_2	XM_011456600.2	LOC105347487	ENSG00000221955	solute carrier family 12 member 8 [Source:HGNC Symbol;Acc:HGNC:15595]	No	No	No	No	Yes	No
scaffold1177	36083	37251	scaffold1177	36185	36191	+	Average_2	XM_011456600.2	LOC105347487	ENSG00000221955	solute carrier family 12 member 8 [Source:HGNC Symbol;Acc:HGNC:15595]	No	No	No	No	Yes	No
scaffold1375	48726	48890	scaffold1375	48868	48874	+	Average_2	XM_011447773.2	LOC105341321	ENSG00000162409	protein kinase AMP-activated catalytic subunit alpha 2 [Source:HGNC Symbol;Acc:HGNC:9377]	No	No	Yes	No	No	No
scaffold1375	55323	55502	scaffold1375	55403	55409	+	Average_2	XM_011447780.2	LOC105341323	ENSG00000117528	ATP binding cassette subfamily D member 3 [Source:HGNC Symbol;Acc:HGNC:67]	No	No	Yes	No	Yes	Yes
scaffold1375	57504	57729	scaffold1375	57659	57665	+	Average_2	XM_011447780.2	LOC105341323	ENSG00000117528	ATP binding cassette subfamily D member 3 [Source:HGNC Symbol;Acc:HGNC:67]	No	No	Yes	No	Yes	Yes
scaffold40246	43615	43880	scaffold40246	43689	43695	-	Average_2	XM_011449299.2	LOC105342344	ENSG00000083896	YTH domain containing 1 [Source:HGNC Symbol;Acc:HGNC:30626]	No	No	No	No	Yes	No
scaffold40254	37835	39235	scaffold40254	38883	38889	-	Average_2	XM_011427727.2	LOC105327322	ENSG00000157540	dual specificity tyrosine phosphorylation regulated kinase 1A [Source:HGNC Symbol;Acc:HGNC:3091]	No	No	Yes	No	Yes	No
scaffold40290	73359	73656	scaffold40290	73583	73589	-	Average_2	XM_011448747.2	LOC105341980	ENSG00000184719	renalase, FAD dependent amine oxidase [Source:HGNC Symbol;Acc:HGNC:25641]	No	No	Yes	No	No	No
scaffold40290	74365	74544	scaffold40290	74381	74387	-	Average_2	XM_011448747.2	LOC105341980	ENSG00000184719	renalase, FAD dependent amine oxidase [Source:HGNC Symbol;Acc:HGNC:25641]	No	No	Yes	No	No	No
scaffold40290	75712	75893	scaffold40290	75747	75753	-	Average_2	XM_011448747.2	LOC105341980	ENSG00000184719	renalase, FAD dependent amine oxidase [Source:HGNC Symbol;Acc:HGNC:25641]	No	No	Yes	No	No	No
scaffold40290	76765	76923	scaffold40290	76898	76904	-	Average_2	XM_011448747.2	LOC105341980	ENSG00000184719	renalase, FAD dependent amine oxidase [Source:HGNC Symbol;Acc:HGNC:25641]	No	No	Yes	No	No	No
scaffold40290	88669	88789	scaffold40290	88698	88704	+	Average_2	XM_011448747.2	LOC105341980	ENSG00000184719	renalase, FAD dependent amine oxidase [Source:HGNC Symbol;Acc:HGNC:25641]	No	No	Yes	No	No	No
scaffold40390	42381	42526	scaffold40390	42403	42409	+	Average_2	XM_011433094.2	LOC105331059	ENSG00000131732	zinc finger CCHC-type containing 9 [Source:HGNC Symbol;Acc:HGNC:25424]	No	No	Yes	No	No	No
scaffold40390	46538	46762	scaffold40390	46668	46674	+	Average_2	XM_011433094.2	LOC105331059	ENSG00000131732	zinc finger CCHC-type containing 9 [Source:HGNC Symbol;Acc:HGNC:25424]	No	No	Yes	No	No	No
scaffold40390	55403	55630	scaffold40390	55459	55465	+	Average_2	XM_011433094.2	LOC105331059	ENSG00000131732	zinc finger CCHC-type containing 9 [Source:HGNC Symbol;Acc:HGNC:25424]	No	No	Yes	No	No	No
scaffold40390	84192	85177	scaffold40390	84288	84294	-	Average_2	XM_011433099.2	LOC105331061	ENSG00000005007	UPF1 RNA helicase and ATPase [Source:HGNC Symbol;Acc:HGNC:9962]	No	No	Yes	No	No	No
scaffold40396	38853	39019	scaffold40396	38873	38879	-	Average_2	XM_011435601.2	LOC105332877	ENSG00000111331	2'-5'-oligoadenylate synthetase 3 [Source:HGNC Symbol;Acc:HGNC:8088]	No	No	Yes	No	No	No
scaffold40438	27843	28179	scaffold40438	28133	28139	+	Average_2	XM_020064141.1	LOC105320480	ENSG00000137656	BUD13 homolog [Source:HGNC Symbol;Acc:HGNC:28199]	No	No	Yes	No	No	No
scaffold40456	51578	52430	scaffold40456	52268	52274	-	Average_2	XM_011438413.2	LOC105334827	ENSG00000119314	polypyrimidine tract binding protein 3 [Source:HGNC Symbol;Acc:HGNC:10253]	No	No	Yes	Yes	No	No
scaffold40456	69706	70007	scaffold40456	69981	69987	+	Average_2	XM_011438409.2	LOC105334827	ENSG00000119314	polypyrimidine tract binding protein 3 [Source:HGNC Symbol;Acc:HGNC:10253]	No	No	Yes	Yes	No	No
scaffold40456	83468	83610	scaffold40456	83590	83596	+	Average_2	XM_011438409.2	LOC105334827	ENSG00000119314	polypyrimidine tract binding protein 3 [Source:HGNC Symbol;Acc:HGNC:10253]	No	No	Yes	Yes	No	No
scaffold40420	41273	41529	scaffold40420	41335	41341	+	Average_2	XM_011424041.2	LOC105324835	ENSG00000103037	SET domain containing 6, protein lysine methyltransferase [Source:HGNC Symbol;Acc:HGNC:26116]	No	No	No	No	Yes	No
scaffold549	11077	11208	scaffold549	11182	11188	+	Average_2	XM_020064172.1	LOC105320530	ENSG00000006576	putative homeodomain transcription factor 2 [Source:HGNC Symbol;Acc:HGNC:13411]	No	No	Yes	No	No	No
scaffold549	11765	12086	scaffold549	11987	11993	+	Average_2	XM_020064172.1	LOC105320530	ENSG00000006576	putative homeodomain transcription factor 2 [Source:HGNC Symbol;Acc:HGNC:13411]	No	No	Yes	No	No	No
scaffold549	30959	31768	scaffold549	31238	31244	-	Average_2	XM_011418484.2	LOC105320528	ENSG00000172197	membrane bound O-acyltransferase domain containing 1 [Source:HGNC Symbol;Acc:HGNC:21579]	No	No	Yes	No	No	No
scaffold549	32880	33187	scaffold549	32936	32942	-	Average_2	XM_011418491.2	LOC105320530	ENSG00000006576	putative homeodomain transcription factor 2 [Source:HGNC Symbol;Acc:HGNC:13411]	No	No	Yes	No	No	No
scaffold549	33767	33895	scaffold549	33816	33822	+	Average_2	XM_011418491.2	LOC105320530	ENSG00000006576	putative homeodomain transcription factor 2 [Source:HGNC Symbol;Acc:HGNC:13411]	No	No	Yes	No	No	No
scaffold40442	8586	8799	scaffold40442	8746	8752	+	Average_2	XM_011453772.2	LOC105345573	ENSG00000132938	microtubule associated scaffold protein 2 [Source:HGNC Symbol;Acc:HGNC:20595]	No	No	Yes	No	No	No
scaffold40442	24317	25387	scaffold40442	24887	24893	+	Average_2	XM_011453772.2	LOC105345573	ENSG00000132938	microtubule associated scaffold protein 2 [Source:HGNC Symbol;Acc:HGNC:20595]	No	No	Yes	No	No	No
scaffold40442	30354	30754	scaffold40442	30631	30637	+	Average_2	XM_011453772.2	LOC105345573	ENSG00000132938	microtubule associated scaffold protein 2 [Source:HGNC Symbol;Acc:HGNC:20595]	No	No	Yes	No	No	No
scaffold40442	44418	44664	scaffold40442	44629	44635	+	Average_2	XM_011453791.2	LOC105345573	ENSG00000132938	microtubule associated scaffold protein 2 [Source:HGNC Symbol;Acc:HGNC:20595]	No	No	Yes	No	No	No
scaffold40514	50930	51110	scaffold40514	51004	51010	-	Average_2	XM_011418222.2	LOC105320319	ENSG00000145191	eukaryotic translation initiation factor 2B subunit epsilon [Source:HGNC Symbol;Acc:HGNC:3261]	No	No	Yes	No	Yes	No
scaffold40514	51609	51748	scaffold40514	51644	51650	-	Average_2	XM_011418222.2	LOC105320319	ENSG00000145191	eukaryotic translation initiation factor 2B subunit epsilon [Source:HGNC Symbol;Acc:HGNC:3261]	No	No	Yes	No	Yes	No
scaffold40440	23302	23411	scaffold40440	23340	23346	+	Average_2	XM_011427721.2	LOC105327305	ENSG00000131558	exocyst complex component 4 [Source:HGNC Symbol;Acc:HGNC:30389]	No	No	Yes	No	No	No
scaffold40440	31040	31167	scaffold40440	31085	31091	+	Average_2	XM_011427721.2	LOC105327305	ENSG00000131558	exocyst complex component 4 [Source:HGNC Symbol;Acc:HGNC:30389]	No	No	Yes	No	No	No
scaffold40440	37595	39479	scaffold40440	37750	37756	-	Average_2	XM_011427721.2	LOC105327305	ENSG00000131558	exocyst complex component 4 [Source:HGNC Symbol;Acc:HGNC:30389]	No	No	Yes	No	No	No
scaffold1187	35555	35943	scaffold1187	35653	35659	-	Average_2	NM_001308855.1	LOC105347124	ENSG00000112062	mitogen-activated protein kinase 14 [Source:HGNC Symbol;Acc:HGNC:6876]	No	No	Yes	No	No	No
scaffold1187	38431	38540	scaffold1187	38518	38524	-	Average_2	NM_001308855.1	LOC105347124	ENSG00000112062	mitogen-activated protein kinase 14 [Source:HGNC Symbol;Acc:HGNC:6876]	No	No	Yes	No	No	No
scaffold1187	49470	49818	scaffold1187	49484	49490	-	Average_2	XM_011456031.2	LOC105347124	ENSG00000112062	mitogen-activated protein kinase 14 [Source:HGNC Symbol;Acc:HGNC:6876]	No	No	Yes	No	No	No
scaffold1501	40757	40973	scaffold1501	40938	40944	+	Average_2	XM_011455190.2	LOC105346560	ENSG00000159079	cilia and flagella associated protein 298 [Source:HGNC Symbol;Acc:HGNC:1301]	No	No	Yes	No	No	No
scaffold40612	60650	60966	scaffold40612	60769	60775	+	Average_2	XM_011420665.2	LOC105322125	ENSG00000124228	DEAD-box helicase 27 [Source:HGNC Symbol;Acc:HGNC:15837]	No	No	Yes	No	No	No
scaffold463	29517	29635	scaffold463	29627	29633	-	Average_2	XM_011437405.2	LOC105334085	ENSG00000160282	formimidoyltransferase cyclodeaminase [Source:HGNC Symbol;Acc:HGNC:3974]	No	No	Yes	No	No	Yes
scaffold463	44285	45201	scaffold463	44411	44417	-	Average_2	XM_011437406.2	LOC105334085	ENSG00000160282	formimidoyltransferase cyclodeaminase [Source:HGNC Symbol;Acc:HGNC:3974]	No	No	Yes	No	No	Yes
scaffold463	47905	48071	scaffold463	48034	48040	+	Average_2	XM_011437404.2	LOC105334084	ENSG00000015171	zinc finger MYND-type containing 11 [Source:HGNC Symbol;Acc:HGNC:16966]	No	No	Yes	No	No	No
scaffold463	48460	48766	scaffold463	48635	48641	+	Average_2	XM_011437404.2	LOC105334084	ENSG00000015171	zinc finger MYND-type containing 11 [Source:HGNC Symbol;Acc:HGNC:16966]	No	No	Yes	No	No	No
scaffold40658	63285	63430	scaffold40658	63382	63388	-	Average_2	XM_011446442.2	LOC105340414	ENSG00000100612	dehydrogenase/reductase 7 [Source:HGNC Symbol;Acc:HGNC:21524]	No	No	Yes	No	Yes	No
scaffold40658	67797	67932	scaffold40658	67848	67854	+	Average_2	XM_011446442.2	LOC105340414	ENSG00000100612	dehydrogenase/reductase 7 [Source:HGNC Symbol;Acc:HGNC:21524]	No	No	Yes	No	Yes	No
scaffold40664	26508	26815	scaffold40664	26517	26523	-	Average_2	XM_011450042.2	LOC105342919	ENSG00000107372	zinc finger AN1-type containing 5 [Source:HGNC Symbol;Acc:HGNC:13008]	No	No	No	No	Yes	No
scaffold40664	29985	30139	scaffold40664	30073	30079	-	Average_2	XM_011450042.2	LOC105342919	ENSG00000107372	zinc finger AN1-type containing 5 [Source:HGNC Symbol;Acc:HGNC:13008]	No	No	No	No	Yes	No
scaffold40664	33308	33487	scaffold40664	33367	33373	-	Average_2	XM_011450042.2	LOC105342919	ENSG00000107372	zinc finger AN1-type containing 5 [Source:HGNC Symbol;Acc:HGNC:13008]	No	No	No	No	Yes	No
scaffold1266	91872	91990	scaffold1266	91973	91979	-	Average_2	XM_011449577.2	LOC105342582	ENSG00000163468	chaperonin containing TCP1 subunit 3 [Source:HGNC Symbol;Acc:HGNC:1616]	No	No	Yes	Yes	No	No
scaffold40702	55125	55623	scaffold40702	55502	55508	-	Average_2	XM_011418191.2	LOC105320311	ENSG00000101290	CDP-diacylglycerol synthase 2 [Source:HGNC Symbol;Acc:HGNC:1801]	No	Yes	No	No	No	No
scaffold40702	57111	57392	scaffold40702	57137	57143	+	Average_2	XM_011418191.2	LOC105320311	ENSG00000101290	CDP-diacylglycerol synthase 2 [Source:HGNC Symbol;Acc:HGNC:1801]	No	Yes	No	No	No	No
scaffold40702	67239	67380	scaffold40702	67314	67320	+	Average_2	XM_011418191.2	LOC105320311	ENSG00000101290	CDP-diacylglycerol synthase 2 [Source:HGNC Symbol;Acc:HGNC:1801]	No	Yes	No	No	No	No
scaffold40702	78920	79260	scaffold40702	78964	78970	-	Average_2	XM_011418191.2	LOC105320311	ENSG00000101290	CDP-diacylglycerol synthase 2 [Source:HGNC Symbol;Acc:HGNC:1801]	No	Yes	No	No	No	No
scaffold40702	83245	83577	scaffold40702	83245	83251	-	Average_2	XM_011418191.2	LOC105320311	ENSG00000101290	CDP-diacylglycerol synthase 2 [Source:HGNC Symbol;Acc:HGNC:1801]	No	Yes	No	No	No	No
scaffold40702	97320	97552	scaffold40702	97448	97454	+	Average_2	XM_011418191.2	LOC105320311	ENSG00000101290	CDP-diacylglycerol synthase 2 [Source:HGNC Symbol;Acc:HGNC:1801]	No	Yes	No	No	No	No
scaffold40740	65147	65289	scaffold40740	65255	65261	+	Average_2	XM_011429146.2	LOC105328305	ENSG00000241878	phosphatidylserine decarboxylase [Source:HGNC Symbol;Acc:HGNC:8999]	No	No	Yes	No	Yes	No
scaffold40740	65466	65601	scaffold40740	65544	65550	-	Average_2	XM_011429146.2	LOC105328305	ENSG00000241878	phosphatidylserine decarboxylase [Source:HGNC Symbol;Acc:HGNC:8999]	No	No	Yes	No	Yes	No
scaffold40740	90190	90349	scaffold40740	90340	90346	-	Average_2	XM_011429342.2	LOC105328438	ENSG00000075856	spliceosome associated factor 3, U4/U6 recycling protein [Source:HGNC Symbol;Acc:HGNC:16860]	No	No	Yes	No	No	No
scaffold40740	92495	92838	scaffold40740	92776	92782	+	Average_2	XM_011429342.2	LOC105328438	ENSG00000075856	spliceosome associated factor 3, U4/U6 recycling protein [Source:HGNC Symbol;Acc:HGNC:16860]	No	No	Yes	No	No	No
scaffold201	50700	50868	scaffold201	50743	50749	+	Average_2	XM_011425109.2	LOC105325511	ENSG00000134318	Rho associated coiled-coil containing protein kinase 2 [Source:HGNC Symbol;Acc:HGNC:10252]	No	No	No	No	Yes	No
scaffold40820	55006	55263	scaffold40820	55088	55094	-	Average_2	XM_011451709.2	LOC105344087	ENSG00000141985	SH3 domain containing GRB2 like 1, endophilin A2 [Source:HGNC Symbol;Acc:HGNC:10830]	No	No	Yes	No	No	No
scaffold40820	64698	65155	scaffold40820	64867	64873	+	Average_2	XM_011451708.2	LOC105344087	ENSG00000141985	SH3 domain containing GRB2 like 1, endophilin A2 [Source:HGNC Symbol;Acc:HGNC:10830]	No	No	Yes	No	No	No
scaffold1234	68159	68543	scaffold1234	68427	68433	-	Average_2	XM_011443402.2	LOC105338343	ENSG00000162517	penta-EF-hand domain containing 1 [Source:HGNC Symbol;Acc:HGNC:30009]	No	No	Yes	No	Yes	No
scaffold1070	25555	26036	scaffold1070	25706	25712	+	Average_2	XM_011451195.2	LOC105343724	ENSG00000152422	X-ray repair cross complementing 4 [Source:HGNC Symbol;Acc:HGNC:12831]	No	No	No	No	Yes	No
scaffold40894	18036	18930	scaffold40894	18049	18055	+	Average_2	XM_011441095.2	LOC105336671	ENSG00000080608	pumilio RNA binding family member 3 [Source:HGNC Symbol;Acc:HGNC:29676]	No	No	Yes	Yes	No	No
scaffold1846	44357	44564	scaffold1846	44555	44561	+	Average_2	XM_011449604.2	LOC105342603	ENSG00000114391	ribosomal protein L24 [Source:HGNC Symbol;Acc:HGNC:10325]	No	No	Yes	No	No	No
scaffold1846	48650	49063	scaffold1846	48861	48867	+	Average_2	XM_011449604.2	LOC105342603	ENSG00000114391	ribosomal protein L24 [Source:HGNC Symbol;Acc:HGNC:10325]	No	No	Yes	No	No	No
scaffold1846	49509	50211	scaffold1846	49789	49795	+	Average_2	XM_011449604.2	LOC105342603	ENSG00000114391	ribosomal protein L24 [Source:HGNC Symbol;Acc:HGNC:10325]	No	No	Yes	No	No	No
scaffold1846	56529	56643	scaffold1846	56594	56600	+	Average_2	XM_011449604.2	LOC105342603	ENSG00000114391	ribosomal protein L24 [Source:HGNC Symbol;Acc:HGNC:10325]	No	No	Yes	No	No	No
scaffold40950	4331	5293	scaffold40950	5169	5175	+	Average_2	XM_011435169.2	LOC105332537	ENSG00000165655	zinc finger protein 503 [Source:HGNC Symbol;Acc:HGNC:23589]	No	No	Yes	No	Yes	No
scaffold40950	7711	7815	scaffold40950	7777	7783	-	Average_2	XM_011435169.2	LOC105332537	ENSG00000165655	zinc finger protein 503 [Source:HGNC Symbol;Acc:HGNC:23589]	No	No	Yes	No	Yes	No
scaffold40950	8361	9058	scaffold40950	8884	8890	-	Average_2	XM_011435169.2	LOC105332537	ENSG00000165655	zinc finger protein 503 [Source:HGNC Symbol;Acc:HGNC:23589]	No	No	Yes	No	Yes	No
scaffold40950	17082	17639	scaffold40950	17407	17413	-	Average_2	XM_011435169.2	LOC105332537	ENSG00000165655	zinc finger protein 503 [Source:HGNC Symbol;Acc:HGNC:23589]	No	No	Yes	No	Yes	No
scaffold40948	78141	78494	scaffold40948	78261	78267	-	Average_2	XM_011421885.2	LOC105322971	ENSG00000165030	nuclear factor, interleukin 3 regulated [Source:HGNC Symbol;Acc:HGNC:7787]	No	No	Yes	No	No	No
scaffold40948	78852	79115	scaffold40948	79032	79038	-	Average_2	XM_011421885.2	LOC105322971	ENSG00000165030	nuclear factor, interleukin 3 regulated [Source:HGNC Symbol;Acc:HGNC:7787]	No	No	Yes	No	No	No
scaffold40948	83470	84839	scaffold40948	83496	83502	+	Average_2	XM_011421885.2	LOC105322971	ENSG00000165030	nuclear factor, interleukin 3 regulated [Source:HGNC Symbol;Acc:HGNC:7787]	No	No	Yes	No	No	No
scaffold40948	98327	98507	scaffold40948	98434	98440	-	Average_2	XM_011421885.2	LOC105322971	ENSG00000165030	nuclear factor, interleukin 3 regulated [Source:HGNC Symbol;Acc:HGNC:7787]	No	No	Yes	No	No	No
scaffold40948	98606	98821	scaffold40948	98788	98794	+	Average_2	XM_011421885.2	LOC105322971	ENSG00000165030	nuclear factor, interleukin 3 regulated [Source:HGNC Symbol;Acc:HGNC:7787]	No	No	Yes	No	No	No
scaffold40948	100625	100997	scaffold40948	100840	100846	+	Average_2	XM_011421885.2	LOC105322971	ENSG00000165030	nuclear factor, interleukin 3 regulated [Source:HGNC Symbol;Acc:HGNC:7787]	No	No	Yes	No	No	No
scaffold40948	101845	102035	scaffold40948	101861	101867	+	Average_2	XM_011421885.2	LOC105322971	ENSG00000165030	nuclear factor, interleukin 3 regulated [Source:HGNC Symbol;Acc:HGNC:7787]	No	No	Yes	No	No	No
scaffold41034	77474	77931	scaffold41034	77705	77711	-	Average_2	XM_011453892.2	LOC105345667	ENSG00000197102	dynein cytoplasmic 1 heavy chain 1 [Source:HGNC Symbol;Acc:HGNC:2961]	No	No	Yes	No	No	No
scaffold41136	16222	16535	scaffold41136	16276	16282	+	Average_2	XM_011413650.2	LOC105317114	ENSG00000170242	ubiquitin specific peptidase 47 [Source:HGNC Symbol;Acc:HGNC:20076]	No	No	No	No	Yes	No
scaffold41136	21509	21869	scaffold41136	21726	21732	-	Average_2	XM_011413650.2	LOC105317114	ENSG00000170242	ubiquitin specific peptidase 47 [Source:HGNC Symbol;Acc:HGNC:20076]	No	No	No	No	Yes	No
scaffold41136	23053	23271	scaffold41136	23090	23096	-	Average_2	XM_011413650.2	LOC105317114	ENSG00000170242	ubiquitin specific peptidase 47 [Source:HGNC Symbol;Acc:HGNC:20076]	No	No	No	No	Yes	No
scaffold41136	37496	37661	scaffold41136	37537	37543	+	Average_2	XM_011413650.2	LOC105317114	ENSG00000170242	ubiquitin specific peptidase 47 [Source:HGNC Symbol;Acc:HGNC:20076]	No	No	No	No	Yes	No
scaffold41136	49443	49553	scaffold41136	49515	49521	-	Average_2	XM_011413650.2	LOC105317114	ENSG00000170242	ubiquitin specific peptidase 47 [Source:HGNC Symbol;Acc:HGNC:20076]	No	No	No	No	Yes	No
scaffold41136	50113	50291	scaffold41136	50224	50230	+	Average_2	XM_011413650.2	LOC105317114	ENSG00000170242	ubiquitin specific peptidase 47 [Source:HGNC Symbol;Acc:HGNC:20076]	No	No	No	No	Yes	No
scaffold41164	8572	8675	scaffold41164	8609	8615	-	Average_2	XM_011422142.2	LOC105323165	ENSG00000134982	APC regulator of WNT signaling pathway [Source:HGNC Symbol;Acc:HGNC:583]	No	No	Yes	No	No	No
scaffold41164	18948	19078	scaffold41164	19013	19019	+	Average_2	XM_011422143.2	LOC105323165	ENSG00000134982	APC regulator of WNT signaling pathway [Source:HGNC Symbol;Acc:HGNC:583]	No	No	Yes	No	No	No
scaffold41164	60710	60845	scaffold41164	60731	60737	+	Average_2	XM_011422146.2	LOC105323168	ENSG00000145708	corticotropin releasing hormone binding protein [Source:HGNC Symbol;Acc:HGNC:2356]	No	No	No	No	Yes	No
scaffold41164	83631	83799	scaffold41164	83758	83764	-	Average_2	XM_011422146.2	LOC105323168	ENSG00000145708	corticotropin releasing hormone binding protein [Source:HGNC Symbol;Acc:HGNC:2356]	No	No	No	No	Yes	No
scaffold41210	52411	52670	scaffold41210	52594	52600	+	Average_2	XM_011428841.2	LOC105328088	ENSG00000165175	MID1 interacting protein 1 [Source:HGNC Symbol;Acc:HGNC:20715]	No	Yes	No	Yes	No	No
scaffold41242	80375	80750	scaffold41242	80709	80715	-	Average_2	XM_011454703.2	LOC105346207	ENSG00000159063	ALG8 alpha-1,3-glucosyltransferase [Source:HGNC Symbol;Acc:HGNC:23161]	No	No	No	Yes	Yes	No
scaffold673	43430	43791	scaffold673	43572	43578	-	Average_2	XM_020069703.1	LOC105334153	ENSG00000113643	arginyl-tRNA synthetase 1 [Source:HGNC Symbol;Acc:HGNC:9870]	No	No	Yes	No	No	No
scaffold673	44029	44244	scaffold673	44056	44062	+	Average_2	XM_020069703.1	LOC105334153	ENSG00000113643	arginyl-tRNA synthetase 1 [Source:HGNC Symbol;Acc:HGNC:9870]	No	No	Yes	No	No	No
scaffold858	13302	13653	scaffold858	13584	13590	+	Average_2	XM_011416523.2	LOC105319121	ENSG00000105887	myotrophin [Source:HGNC Symbol;Acc:HGNC:15667]	No	No	Yes	No	No	No
scaffold858	15414	15699	scaffold858	15669	15675	-	Average_2	XM_011416523.2	LOC105319121	ENSG00000105887	myotrophin [Source:HGNC Symbol;Acc:HGNC:15667]	No	No	Yes	No	No	No
scaffold858	16194	16303	scaffold858	16252	16258	-	Average_2	XM_011416523.2	LOC105319121	ENSG00000105887	myotrophin [Source:HGNC Symbol;Acc:HGNC:15667]	No	No	Yes	No	No	No
scaffold858	24074	24209	scaffold858	24102	24108	+	Average_2	XM_011416523.2	LOC105319121	ENSG00000105887	myotrophin [Source:HGNC Symbol;Acc:HGNC:15667]	No	No	Yes	No	No	No
scaffold858	33215	33991	scaffold858	33464	33470	-	Average_2	XM_011416524.2	LOC105319122	ENSG00000125266	ephrin B2 [Source:HGNC Symbol;Acc:HGNC:3227]	No	No	No	No	Yes	No
scaffold858	34377	34584	scaffold858	34511	34517	+	Average_2	XM_011416524.2	LOC105319122	ENSG00000125266	ephrin B2 [Source:HGNC Symbol;Acc:HGNC:3227]	No	No	No	No	Yes	No
scaffold858	38269	38903	scaffold858	38601	38607	+	Average_2	XM_011416524.2	LOC105319122	ENSG00000125266	ephrin B2 [Source:HGNC Symbol;Acc:HGNC:3227]	No	No	No	No	Yes	No
scaffold858	44564	44739	scaffold858	44723	44729	-	Average_2	XM_011416524.2	LOC105319122	ENSG00000125266	ephrin B2 [Source:HGNC Symbol;Acc:HGNC:3227]	No	No	No	No	Yes	No
scaffold858	50848	51160	scaffold858	51124	51130	-	Average_2	XM_011416524.2	LOC105319122	ENSG00000125266	ephrin B2 [Source:HGNC Symbol;Acc:HGNC:3227]	No	No	No	No	Yes	No
scaffold858	51555	51728	scaffold858	51706	51712	+	Average_2	XM_011416524.2	LOC105319122	ENSG00000125266	ephrin B2 [Source:HGNC Symbol;Acc:HGNC:3227]	No	No	No	No	Yes	No
scaffold858	54250	54385	scaffold858	54256	54262	-	Average_2	XM_011416524.2	LOC105319122	ENSG00000125266	ephrin B2 [Source:HGNC Symbol;Acc:HGNC:3227]	No	No	No	No	Yes	No
scaffold858	55823	55966	scaffold858	55929	55935	-	Average_2	XM_011416524.2	LOC105319122	ENSG00000125266	ephrin B2 [Source:HGNC Symbol;Acc:HGNC:3227]	No	No	No	No	Yes	No
scaffold858	64674	66545	scaffold858	66439	66445	+	Average_2	XM_011416525.2	LOC105319122	ENSG00000125266	ephrin B2 [Source:HGNC Symbol;Acc:HGNC:3227]	No	No	No	No	Yes	No
scaffold858	66762	66932	scaffold858	66889	66895	-	Average_2	XM_011416525.2	LOC105319122	ENSG00000125266	ephrin B2 [Source:HGNC Symbol;Acc:HGNC:3227]	No	No	No	No	Yes	No
scaffold232	2722	2906	scaffold232	2754	2760	-	Average_2	XM_011430894.2	LOC105329594	ENSG00000174136	repulsive guidance molecule BMP co-receptor b [Source:HGNC Symbol;Acc:HGNC:26896]	No	No	No	Yes	No	No
scaffold232	5633	5768	scaffold232	5747	5753	+	Average_2	XM_011430894.2	LOC105329594	ENSG00000174136	repulsive guidance molecule BMP co-receptor b [Source:HGNC Symbol;Acc:HGNC:26896]	No	No	No	Yes	No	No
scaffold232	14239	14491	scaffold232	14379	14385	-	Average_2	XM_020067774.1	LOC105329594	ENSG00000174136	repulsive guidance molecule BMP co-receptor b [Source:HGNC Symbol;Acc:HGNC:26896]	No	No	No	Yes	No	No
scaffold232	15108	15213	scaffold232	15138	15144	+	Average_2	XM_020067774.1	LOC105329594	ENSG00000174136	repulsive guidance molecule BMP co-receptor b [Source:HGNC Symbol;Acc:HGNC:26896]	No	No	No	Yes	No	No
scaffold232	31550	31781	scaffold232	31774	31780	+	Average_2	XM_020067774.1	LOC105329594	ENSG00000174136	repulsive guidance molecule BMP co-receptor b [Source:HGNC Symbol;Acc:HGNC:26896]	No	No	No	Yes	No	No
scaffold232	32209	32931	scaffold232	32462	32468	-	Average_2	XM_020067774.1	LOC105329594	ENSG00000174136	repulsive guidance molecule BMP co-receptor b [Source:HGNC Symbol;Acc:HGNC:26896]	No	No	No	Yes	No	No
scaffold943	110336	110446	scaffold943	110429	110435	-	Average_2	XM_020069739.1	LOC105334229	ENSG00000132199	enolase superfamily member 1 [Source:HGNC Symbol;Acc:HGNC:30365]	No	No	Yes	No	No	No
scaffold41416	47499	47704	scaffold41416	47519	47525	-	Average_2	XM_011444409.1	LOC105339022	ENSG00000136828	Ral GEF with PH domain and SH3 binding motif 1 [Source:HGNC Symbol;Acc:HGNC:16851]	No	No	Yes	No	Yes	No
scaffold41416	59450	59687	scaffold41416	59607	59613	+	Average_2	XM_011444417.2	LOC105339022	ENSG00000136828	Ral GEF with PH domain and SH3 binding motif 1 [Source:HGNC Symbol;Acc:HGNC:16851]	No	No	Yes	No	Yes	No
scaffold41416	61008	61331	scaffold41416	61275	61281	+	Average_2	XM_011444417.2	LOC105339022	ENSG00000136828	Ral GEF with PH domain and SH3 binding motif 1 [Source:HGNC Symbol;Acc:HGNC:16851]	No	No	Yes	No	Yes	No
scaffold41416	62130	63023	scaffold41416	62814	62820	+	Average_2	XM_011444414.2	LOC105339022	ENSG00000136828	Ral GEF with PH domain and SH3 binding motif 1 [Source:HGNC Symbol;Acc:HGNC:16851]	No	No	Yes	No	Yes	No
scaffold41448	103826	104257	scaffold41448	104108	104114	+	Average_2	XM_011454572.2	LOC105346104	ENSG00000172238	atonal bHLH transcription factor 1 [Source:HGNC Symbol;Acc:HGNC:797]	No	No	No	No	Yes	No
scaffold41448	104528	105136	scaffold41448	104822	104828	+	Average_2	XM_011454572.2	LOC105346104	ENSG00000172238	atonal bHLH transcription factor 1 [Source:HGNC Symbol;Acc:HGNC:797]	No	No	No	No	Yes	No
scaffold41448	105750	106065	scaffold41448	105865	105871	-	Average_2	XM_011454572.2	LOC105346104	ENSG00000172238	atonal bHLH transcription factor 1 [Source:HGNC Symbol;Acc:HGNC:797]	No	No	No	No	Yes	No
scaffold41448	116937	117147	scaffold41448	117012	117018	-	Average_2	XM_011454572.2	LOC105346104	ENSG00000172238	atonal bHLH transcription factor 1 [Source:HGNC Symbol;Acc:HGNC:797]	No	No	No	No	Yes	No
scaffold1467	44940	45419	scaffold1467	45097	45103	+	Average_2	XM_011456169.2	LOC105347201	ENSG00000138757	G3BP stress granule assembly factor 2 [Source:HGNC Symbol;Acc:HGNC:30291]	No	No	Yes	No	No	No
scaffold1467	48530	48762	scaffold1467	48741	48747	+	Average_2	XM_011456169.2	LOC105347201	ENSG00000138757	G3BP stress granule assembly factor 2 [Source:HGNC Symbol;Acc:HGNC:30291]	No	No	Yes	No	No	No
scaffold1467	49278	49382	scaffold1467	49319	49325	-	Average_2	XM_011456169.2	LOC105347201	ENSG00000138757	G3BP stress granule assembly factor 2 [Source:HGNC Symbol;Acc:HGNC:30291]	No	No	Yes	No	No	No
scaffold1467	52368	52553	scaffold1467	52437	52443	+	Average_2	XM_011456169.2	LOC105347201	ENSG00000138757	G3BP stress granule assembly factor 2 [Source:HGNC Symbol;Acc:HGNC:30291]	No	No	Yes	No	No	No
scaffold1634	104523	104862	scaffold1634	104851	104857	+	Average_2	XM_011444735.2	LOC105339269	ENSG00000100038	DNA topoisomerase III beta [Source:HGNC Symbol;Acc:HGNC:11993]	No	No	Yes	No	No	No
scaffold1634	110028	110555	scaffold1634	110046	110052	-	Average_2	XM_011444735.2	LOC105339269	ENSG00000100038	DNA topoisomerase III beta [Source:HGNC Symbol;Acc:HGNC:11993]	No	No	Yes	No	No	No
scaffold1567	20596	20792	scaffold1567	20605	20611	-	Average_2	XM_011457685.2	LOC105348318	ENSG00000114770	ATP binding cassette subfamily C member 5 [Source:HGNC Symbol;Acc:HGNC:56]	No	No	Yes	No	Yes	No
scaffold1567	26842	27074	scaffold1567	26986	26992	-	Average_2	XM_011457685.2	LOC105348318	ENSG00000114770	ATP binding cassette subfamily C member 5 [Source:HGNC Symbol;Acc:HGNC:56]	No	No	Yes	No	Yes	No
scaffold41502	39155	39310	scaffold41502	39223	39229	+	Average_2	XM_011435882.2	LOC105333073	ENSG00000007062	prominin 1 [Source:HGNC Symbol;Acc:HGNC:9454]	No	No	No	No	Yes	No
scaffold41530	23774	23914	scaffold41530	23785	23791	-	Average_2	XM_011446723.2	LOC105340590	ENSG00000147647	dihydropyrimidinase [Source:HGNC Symbol;Acc:HGNC:3013]	No	No	Yes	No	Yes	No
scaffold41530	33212	33500	scaffold41530	33325	33331	+	Average_2	XM_020072333.1	LOC105340590	ENSG00000147647	dihydropyrimidinase [Source:HGNC Symbol;Acc:HGNC:3013]	No	No	Yes	No	Yes	No
scaffold41530	41760	42105	scaffold41530	41830	41836	-	Average_2	XM_011446724.1	LOC105340590	ENSG00000147647	dihydropyrimidinase [Source:HGNC Symbol;Acc:HGNC:3013]	No	No	Yes	No	Yes	No
scaffold41530	42609	42898	scaffold41530	42823	42829	-	Average_2	XM_011446724.1	LOC105340590	ENSG00000147647	dihydropyrimidinase [Source:HGNC Symbol;Acc:HGNC:3013]	No	No	Yes	No	Yes	No
scaffold1212	94835	95103	scaffold1212	95039	95045	+	Average_2	XM_020068331.1	LOC105330792	ENSG00000137100	dynactin subunit 3 [Source:HGNC Symbol;Acc:HGNC:2713]	No	No	Yes	No	No	No
scaffold41540	76627	77029	scaffold41540	76722	76728	-	Average_2	XM_011457465.2	LOC105348148	ENSG00000165997	ADP ribosylation factor like GTPase 5B [Source:HGNC Symbol;Acc:HGNC:23052]	No	No	No	No	Yes	No
scaffold41540	80329	80552	scaffold41540	80409	80415	-	Average_2	XM_011457465.2	LOC105348148	ENSG00000165997	ADP ribosylation factor like GTPase 5B [Source:HGNC Symbol;Acc:HGNC:23052]	No	No	No	No	Yes	No
scaffold41540	91459	91935	scaffold41540	91506	91512	-	Average_2	XM_011457465.2	LOC105348148	ENSG00000165997	ADP ribosylation factor like GTPase 5B [Source:HGNC Symbol;Acc:HGNC:23052]	No	No	No	No	Yes	No
scaffold41534	59303	59582	scaffold41534	59336	59342	+	Average_2	XM_011453225.1	LOC105345163	ENSG00000137492	THAP domain containing 12 [Source:HGNC Symbol;Acc:HGNC:9440]	No	No	Yes	No	No	No
scaffold41534	63361	63564	scaffold41534	63546	63552	-	Average_2	XM_011453225.1	LOC105345163	ENSG00000137492	THAP domain containing 12 [Source:HGNC Symbol;Acc:HGNC:9440]	No	No	Yes	No	No	No
scaffold41534	67183	67373	scaffold41534	67233	67239	+	Average_2	XM_011453225.1	LOC105345163	ENSG00000137492	THAP domain containing 12 [Source:HGNC Symbol;Acc:HGNC:9440]	No	No	Yes	No	No	No
scaffold41534	96949	97075	scaffold41534	97006	97012	+	Average_2	XM_011453225.1	LOC105345163	ENSG00000137492	THAP domain containing 12 [Source:HGNC Symbol;Acc:HGNC:9440]	No	No	Yes	No	No	No
scaffold41534	113944	114079	scaffold41534	113962	113968	+	Average_2	XM_011453225.1	LOC105345163	ENSG00000137492	THAP domain containing 12 [Source:HGNC Symbol;Acc:HGNC:9440]	No	No	Yes	No	No	No
scaffold41534	122134	122487	scaffold41534	122236	122242	-	Average_2	XM_011453225.1	LOC105345163	ENSG00000137492	THAP domain containing 12 [Source:HGNC Symbol;Acc:HGNC:9440]	No	No	Yes	No	No	No
scaffold41588	23631	24190	scaffold41588	23817	23823	-	Average_2	XM_011434762.2	LOC105332233	ENSG00000143624	integrator complex subunit 3 [Source:HGNC Symbol;Acc:HGNC:26153]	No	No	Yes	No	Yes	No
scaffold41588	34236	34371	scaffold41588	34262	34268	+	Average_2	XM_011434762.2	LOC105332233	ENSG00000143624	integrator complex subunit 3 [Source:HGNC Symbol;Acc:HGNC:26153]	No	No	Yes	No	Yes	No
scaffold41588	39279	39519	scaffold41588	39511	39517	-	Average_2	XM_011434764.2	LOC105332234	ENSG00000134440	asparaginyl-tRNA synthetase 1 [Source:HGNC Symbol;Acc:HGNC:7643]	No	No	Yes	Yes	No	No
scaffold41572	31958	32093	scaffold41572	32025	32031	+	Average_2	XM_011430779.2	LOC105329500	ENSG00000158062	UBX domain protein 11 [Source:HGNC Symbol;Acc:HGNC:30600]	No	No	Yes	No	No	No
scaffold41572	68759	69297	scaffold41572	68945	68951	+	Average_2	XM_011430780.2	LOC105329501	ENSG00000120440	tubulin tyrosine ligase like 2 [Source:HGNC Symbol;Acc:HGNC:21211]	No	No	Yes	No	Yes	No
scaffold41572	70929	71280	scaffold41572	71269	71275	-	Average_2	XM_011430780.2	LOC105329501	ENSG00000120440	tubulin tyrosine ligase like 2 [Source:HGNC Symbol;Acc:HGNC:21211]	No	No	Yes	No	Yes	No
scaffold41572	90679	91221	scaffold41572	91060	91066	-	Average_2	XM_011430783.2	LOC105329503	ENSG00000013503	RNA polymerase III subunit B [Source:HGNC Symbol;Acc:HGNC:30348]	No	No	Yes	No	Yes	No
scaffold41572	95725	96146	scaffold41572	95732	95738	+	Average_2	XM_011430783.2	LOC105329503	ENSG00000013503	RNA polymerase III subunit B [Source:HGNC Symbol;Acc:HGNC:30348]	No	No	Yes	No	Yes	No
scaffold41572	101382	101814	scaffold41572	101504	101510	-	Average_2	XM_011430783.2	LOC105329503	ENSG00000013503	RNA polymerase III subunit B [Source:HGNC Symbol;Acc:HGNC:30348]	No	No	Yes	No	Yes	No
scaffold41572	102310	102445	scaffold41572	102406	102412	-	Average_2	XM_011430783.2	LOC105329503	ENSG00000013503	RNA polymerase III subunit B [Source:HGNC Symbol;Acc:HGNC:30348]	No	No	Yes	No	Yes	No
scaffold41572	111277	111439	scaffold41572	111392	111398	-	Average_2	XM_011430783.2	LOC105329503	ENSG00000013503	RNA polymerase III subunit B [Source:HGNC Symbol;Acc:HGNC:30348]	No	No	Yes	No	Yes	No
scaffold41572	118028	118377	scaffold41572	118127	118133	+	Average_2	XM_011430783.2	LOC105329503	ENSG00000013503	RNA polymerase III subunit B [Source:HGNC Symbol;Acc:HGNC:30348]	No	No	Yes	No	Yes	No
scaffold41616	67753	68467	scaffold41616	67806	67812	-	Average_2	XM_011458217.2	LOC105348692	ENSG00000179431	four-jointed box kinase 1 [Source:HGNC Symbol;Acc:HGNC:17166]	No	No	Yes	No	Yes	No
scaffold41616	83645	83762	scaffold41616	83678	83684	-	Average_2	XM_011458215.2	LOC105348692	ENSG00000179431	four-jointed box kinase 1 [Source:HGNC Symbol;Acc:HGNC:17166]	No	No	Yes	No	Yes	No
scaffold41650	111221	111325	scaffold41650	111260	111266	+	Average_2	XM_011427576.2	LOC105327229	ENSG00000066629	EMAP like 1 [Source:HGNC Symbol;Acc:HGNC:3330]	No	No	No	No	Yes	No
scaffold41650	112516	112784	scaffold41650	112568	112574	-	Average_2	XM_011427576.2	LOC105327229	ENSG00000066629	EMAP like 1 [Source:HGNC Symbol;Acc:HGNC:3330]	No	No	No	No	Yes	No
scaffold484	38397	38763	scaffold484	38701	38707	-	Average_2	XM_020070907.1	LOC105336942	ENSG00000159216	RUNX family transcription factor 1 [Source:HGNC Symbol;Acc:HGNC:10471]	No	No	Yes	No	No	No
scaffold484	69889	70227	scaffold484	70193	70199	-	Average_2	XM_020070906.1	LOC105336942	ENSG00000159216	RUNX family transcription factor 1 [Source:HGNC Symbol;Acc:HGNC:10471]	No	No	Yes	No	No	No
scaffold484	77612	77987	scaffold484	77751	77757	+	Average_2	XM_020070906.1	LOC105336942	ENSG00000159216	RUNX family transcription factor 1 [Source:HGNC Symbol;Acc:HGNC:10471]	No	No	Yes	No	No	No
scaffold484	83178	83287	scaffold484	83257	83263	-	Average_2	XM_020070906.1	LOC105336942	ENSG00000159216	RUNX family transcription factor 1 [Source:HGNC Symbol;Acc:HGNC:10471]	No	No	Yes	No	No	No
scaffold41666	43453	43570	scaffold41666	43499	43505	+	Average_2	XM_011453331.2	LOC105345239	ENSG00000140262	transcription factor 12 [Source:HGNC Symbol;Acc:HGNC:11623]	No	No	Yes	Yes	Yes	No
scaffold41666	55035	55170	scaffold41666	55079	55085	+	Average_2	XM_011453331.2	LOC105345239	ENSG00000140262	transcription factor 12 [Source:HGNC Symbol;Acc:HGNC:11623]	No	No	Yes	Yes	Yes	No
scaffold41666	55811	55973	scaffold41666	55935	55941	+	Average_2	XM_011453331.2	LOC105345239	ENSG00000140262	transcription factor 12 [Source:HGNC Symbol;Acc:HGNC:11623]	No	No	Yes	Yes	Yes	No
scaffold41666	71533	71668	scaffold41666	71598	71604	-	Average_2	XM_011453331.2	LOC105345239	ENSG00000140262	transcription factor 12 [Source:HGNC Symbol;Acc:HGNC:11623]	No	No	Yes	Yes	Yes	No
scaffold1386	10574	10786	scaffold1386	10579	10585	-	Average_2	XM_011452517.2	LOC105344684	ENSG00000100219	X-box binding protein 1 [Source:HGNC Symbol;Acc:HGNC:12801]	No	No	No	Yes	Yes	Yes
scaffold1419	35729	35925	scaffold1419	35844	35850	-	Average_2	XM_011424046.2	LOC105324838	ENSG00000173821	ring finger protein 213 [Source:HGNC Symbol;Acc:HGNC:14539]	No	No	No	No	Yes	No
scaffold1419	45261	45698	scaffold1419	45623	45629	-	Average_2	XM_011424046.2	LOC105324838	ENSG00000173821	ring finger protein 213 [Source:HGNC Symbol;Acc:HGNC:14539]	No	No	No	No	Yes	No
scaffold1419	45795	46140	scaffold1419	45813	45819	+	Average_2	XM_011424046.2	LOC105324838	ENSG00000173821	ring finger protein 213 [Source:HGNC Symbol;Acc:HGNC:14539]	No	No	No	No	Yes	No
scaffold1419	55444	55702	scaffold1419	55649	55655	+	Average_2	XM_011424046.2	LOC105324838	ENSG00000173821	ring finger protein 213 [Source:HGNC Symbol;Acc:HGNC:14539]	No	No	No	No	Yes	No
scaffold1371	37958	38662	scaffold1371	38154	38160	+	Average_2	XM_011434117.2	LOC105331784	ENSG00000102753	karyopherin subunit alpha 3 [Source:HGNC Symbol;Acc:HGNC:6396]	No	No	No	No	Yes	No
scaffold1371	46109	46624	scaffold1371	46244	46250	-	Average_2	XM_011434117.2	LOC105331784	ENSG00000102753	karyopherin subunit alpha 3 [Source:HGNC Symbol;Acc:HGNC:6396]	No	No	No	No	Yes	No
scaffold1371	52203	52312	scaffold1371	52270	52276	-	Average_2	XM_011434117.2	LOC105331784	ENSG00000102753	karyopherin subunit alpha 3 [Source:HGNC Symbol;Acc:HGNC:6396]	No	No	No	No	Yes	No
scaffold1371	57771	57911	scaffold1371	57843	57849	+	Average_2	XM_011434117.2	LOC105331784	ENSG00000102753	karyopherin subunit alpha 3 [Source:HGNC Symbol;Acc:HGNC:6396]	No	No	No	No	Yes	No
scaffold1371	58041	58175	scaffold1371	58142	58148	+	Average_2	XM_011434117.2	LOC105331784	ENSG00000102753	karyopherin subunit alpha 3 [Source:HGNC Symbol;Acc:HGNC:6396]	No	No	No	No	Yes	No
scaffold1371	64193	64405	scaffold1371	64334	64340	+	Average_2	XM_011434117.2	LOC105331784	ENSG00000102753	karyopherin subunit alpha 3 [Source:HGNC Symbol;Acc:HGNC:6396]	No	No	No	No	Yes	No
scaffold1052	62819	63011	scaffold1052	62976	62982	-	Average_2	XM_011431925.2	LOC105330307	ENSG00000130045	nucleoredoxin like 2 [Source:HGNC Symbol;Acc:HGNC:30482]	No	No	Yes	No	No	Yes
scaffold1052	68318	68433	scaffold1052	68343	68349	+	Average_2	XM_020068108.1	LOC105330308	ENSG00000099817	RNA polymerase II subunit E [Source:HGNC Symbol;Acc:HGNC:9192]	No	No	Yes	No	Yes	No
scaffold1052	72871	73049	scaffold1052	72933	72939	-	Average_2	XM_020068108.1	LOC105330308	ENSG00000099817	RNA polymerase II subunit E [Source:HGNC Symbol;Acc:HGNC:9192]	No	No	Yes	No	Yes	No
scaffold41754	63802	64041	scaffold41754	63809	63815	+	Average_2	XM_011439336.2	LOC105335471	ENSG00000142494	solute carrier family 47 member 1 [Source:HGNC Symbol;Acc:HGNC:25588]	No	No	No	No	Yes	No
scaffold41754	68739	68896	scaffold41754	68839	68845	+	Average_2	XM_011439336.2	LOC105335471	ENSG00000142494	solute carrier family 47 member 1 [Source:HGNC Symbol;Acc:HGNC:25588]	No	No	No	No	Yes	No
scaffold41772	3881	3984	scaffold41772	3928	3934	-	Average_2	XM_011425399.2	LOC105325715	ENSG00000149823	VPS51 subunit of GARP complex [Source:HGNC Symbol;Acc:HGNC:1172]	No	No	Yes	No	No	No
scaffold41792	1029	1183	scaffold41792	1118	1124	-	Average_2	XM_020068545.1	LOC105331465	ENSG00000136463	translational activator of cytochrome c oxidase I [Source:HGNC Symbol;Acc:HGNC:24316]	No	No	Yes	No	Yes	No
scaffold41806	115762	116306	scaffold41806	116030	116036	-	Average_2	XM_020069182.1	LOC105332932	ENSG00000137693	Yes associated protein 1 [Source:HGNC Symbol;Acc:HGNC:16262]	No	No	No	No	Yes	No
scaffold41806	117718	118030	scaffold41806	117762	117768	-	Average_2	XM_020069182.1	LOC105332932	ENSG00000137693	Yes associated protein 1 [Source:HGNC Symbol;Acc:HGNC:16262]	No	No	No	No	Yes	No
scaffold41812	97493	97681	scaffold41812	97548	97554	+	Average_2	XM_011443625.1	LOC105338475	ENSG00000126217	MCF.2 cell line derived transforming sequence like [Source:HGNC Symbol;Acc:HGNC:14576]	No	No	No	Yes	No	No
scaffold41812	102086	102361	scaffold41812	102324	102330	+	Average_2	XM_011443625.1	LOC105338475	ENSG00000126217	MCF.2 cell line derived transforming sequence like [Source:HGNC Symbol;Acc:HGNC:14576]	No	No	No	Yes	No	No
scaffold1561	40021	40760	scaffold1561	40219	40225	+	Average_2	XM_011425989.2	LOC105326121	ENSG00000184164	cysteine rich with EGF like domains 2 [Source:HGNC Symbol;Acc:HGNC:28150]	No	No	Yes	No	No	No
scaffold41876	15599	15752	scaffold41876	15633	15639	+	Average_2	XM_011431863.2	LOC105330257	ENSG00000085276	MDS1 and EVI1 complex locus [Source:HGNC Symbol;Acc:HGNC:3498]	No	No	No	No	Yes	No
scaffold41876	29575	30329	scaffold41876	29665	29671	+	Average_2	XM_011431863.2	LOC105330257	ENSG00000085276	MDS1 and EVI1 complex locus [Source:HGNC Symbol;Acc:HGNC:3498]	No	No	No	No	Yes	No
scaffold41876	35418	36048	scaffold41876	36027	36033	-	Average_2	XM_011431862.2	LOC105330257	ENSG00000085276	MDS1 and EVI1 complex locus [Source:HGNC Symbol;Acc:HGNC:3498]	No	No	No	No	Yes	No
scaffold41876	55720	55987	scaffold41876	55826	55832	+	Average_2	XM_011431865.1	LOC105330257	ENSG00000085276	MDS1 and EVI1 complex locus [Source:HGNC Symbol;Acc:HGNC:3498]	No	No	No	No	Yes	No
scaffold41876	60247	60636	scaffold41876	60608	60614	+	Average_2	XM_011431865.1	LOC105330257	ENSG00000085276	MDS1 and EVI1 complex locus [Source:HGNC Symbol;Acc:HGNC:3498]	No	No	No	No	Yes	No
scaffold41824	47415	47591	scaffold41824	47449	47455	+	Average_2	XM_011450784.2	LOC105343409	ENSG00000101333	phospholipase C beta 4 [Source:HGNC Symbol;Acc:HGNC:9059]	No	No	Yes	No	Yes	No
scaffold41824	56085	56505	scaffold41824	56134	56140	+	Average_2	XM_011450783.2	LOC105343409	ENSG00000101333	phospholipase C beta 4 [Source:HGNC Symbol;Acc:HGNC:9059]	No	No	Yes	No	Yes	No
scaffold64	87759	88191	scaffold64	87890	87896	-	Average_2	XM_020071399.1	LOC105338194	ENSG00000168490	phytanoyl-CoA 2-hydroxylase interacting protein [Source:HGNC Symbol;Acc:HGNC:16865]	No	No	No	No	Yes	No
scaffold41858	93503	93712	scaffold41858	93503	93509	-	Average_2	XM_020067005.1	LOC105327672	ENSG00000125485	DEAD-box helicase 31 [Source:HGNC Symbol;Acc:HGNC:16715]	No	No	Yes	No	No	No
scaffold41896	24602	24935	scaffold41896	24718	24724	+	Average_2	XM_011450567.1	LOC105343270	ENSG00000115350	DNA polymerase epsilon 4, accessory subunit [Source:HGNC Symbol;Acc:HGNC:18755]	No	No	No	No	Yes	No
scaffold41896	104561	104970	scaffold41896	104820	104826	+	Average_2	XM_011450562.1	LOC105343264	ENSG00000115841	regulator of microtubule dynamics 2 [Source:HGNC Symbol;Acc:HGNC:26567]	No	No	Yes	No	No	No
scaffold41896	105756	105910	scaffold41896	105756	105762	-	Average_2	XM_011450562.1	LOC105343264	ENSG00000115841	regulator of microtubule dynamics 2 [Source:HGNC Symbol;Acc:HGNC:26567]	No	No	Yes	No	No	No
scaffold41902	41840	42178	scaffold41902	42028	42034	+	Average_2	XM_011418429.2	LOC105320486	ENSG00000134900	tripeptidyl peptidase 2 [Source:HGNC Symbol;Acc:HGNC:12016]	No	No	Yes	No	Yes	No
scaffold41948	75472	75675	scaffold41948	75586	75592	-	Average_2	XM_011426840.2	LOC105326681	ENSG00000157110	RNA binding protein, mRNA processing factor [Source:HGNC Symbol;Acc:HGNC:19097]	No	No	No	No	Yes	No
scaffold41948	82455	82657	scaffold41948	82485	82491	-	Average_2	XM_011426834.2	LOC105326681	ENSG00000157110	RNA binding protein, mRNA processing factor [Source:HGNC Symbol;Acc:HGNC:19097]	No	No	No	No	Yes	No
scaffold41948	85227	85761	scaffold41948	85527	85533	+	Average_2	XM_011426834.2	LOC105326681	ENSG00000157110	RNA binding protein, mRNA processing factor [Source:HGNC Symbol;Acc:HGNC:19097]	No	No	No	No	Yes	No
scaffold41948	97238	97460	scaffold41948	97388	97394	-	Average_2	XM_011426839.2	LOC105326681	ENSG00000157110	RNA binding protein, mRNA processing factor [Source:HGNC Symbol;Acc:HGNC:19097]	No	No	No	No	Yes	No
scaffold41948	103848	104080	scaffold41948	103871	103877	+	Average_2	XM_011426839.2	LOC105326681	ENSG00000157110	RNA binding protein, mRNA processing factor [Source:HGNC Symbol;Acc:HGNC:19097]	No	No	No	No	Yes	No
scaffold41954	91818	91949	scaffold41954	91827	91833	-	Average_2	XM_020068505.1	LOC105331136	ENSG00000257365	farnesyltransferase, CAAX box, beta [Source:HGNC Symbol;Acc:HGNC:3785]	No	No	No	Yes	No	No
scaffold41968	8274	8526	scaffold41968	8299	8305	-	Average_2	XM_011437417.2	LOC105334096	ENSG00000165029	ATP binding cassette subfamily A member 1 [Source:HGNC Symbol;Acc:HGNC:29]	No	No	No	No	Yes	No
scaffold42060	24754	24945	scaffold42060	24936	24942	+	Average_2	XM_011457105.2	LOC105347868	ENSG00000107954	neuralized E3 ubiquitin protein ligase 1 [Source:HGNC Symbol;Acc:HGNC:7761]	No	No	Yes	No	No	No
scaffold42060	34440	35227	scaffold42060	34456	34462	+	Average_2	XM_011457105.2	LOC105347868	ENSG00000107954	neuralized E3 ubiquitin protein ligase 1 [Source:HGNC Symbol;Acc:HGNC:7761]	No	No	Yes	No	No	No
scaffold42060	36014	36123	scaffold42060	36052	36058	+	Average_2	XM_011457105.2	LOC105347868	ENSG00000107954	neuralized E3 ubiquitin protein ligase 1 [Source:HGNC Symbol;Acc:HGNC:7761]	No	No	Yes	No	No	No
scaffold1475	140734	140989	scaffold1475	140862	140868	-	Average_2	XM_011447512.2	LOC105341153	ENSG00000146433	transmembrane protein 181 [Source:HGNC Symbol;Acc:HGNC:20958]	No	No	Yes	No	No	No
scaffold41982	1878	2129	scaffold41982	2078	2084	+	Average_2	XM_011458722.2	LOC105349054	ENSG00000165525	nuclear export mediator factor [Source:HGNC Symbol;Acc:HGNC:10663]	No	No	Yes	No	No	No
scaffold41982	2667	2802	scaffold41982	2671	2677	-	Average_2	XM_011458722.2	LOC105349054	ENSG00000165525	nuclear export mediator factor [Source:HGNC Symbol;Acc:HGNC:10663]	No	No	Yes	No	No	No
scaffold41982	5095	5333	scaffold41982	5120	5126	-	Average_2	XM_011458722.2	LOC105349054	ENSG00000165525	nuclear export mediator factor [Source:HGNC Symbol;Acc:HGNC:10663]	No	No	Yes	No	No	No
scaffold41982	71630	71994	scaffold41982	71960	71966	-	Average_2	XM_011458726.2	LOC105349057	ENSG00000177628	glucosylceramidase beta [Source:HGNC Symbol;Acc:HGNC:4177]	No	No	Yes	No	Yes	No
scaffold1813	140408	140804	scaffold1813	140783	140789	+	Average_2	XM_011434418.2	LOC105332002	ENSG00000136250	acyloxyacyl hydrolase [Source:HGNC Symbol;Acc:HGNC:548]	No	No	Yes	No	Yes	No
scaffold1813	140934	141364	scaffold1813	141285	141291	+	Average_2	XM_011434418.2	LOC105332002	ENSG00000136250	acyloxyacyl hydrolase [Source:HGNC Symbol;Acc:HGNC:548]	No	No	Yes	No	Yes	No
scaffold42032	9718	9834	scaffold42032	9780	9786	-	Average_2	XM_020069965.1	LOC105334843	ENSG00000148935	growth arrest specific 2 [Source:HGNC Symbol;Acc:HGNC:4167]	No	No	Yes	No	No	No
scaffold42032	27489	27721	scaffold42032	27527	27533	-	Average_2	XM_020069965.1	LOC105334843	ENSG00000148935	growth arrest specific 2 [Source:HGNC Symbol;Acc:HGNC:4167]	No	No	Yes	No	No	No
scaffold42040	21646	22229	scaffold42040	22001	22007	-	Average_2	XM_020070366.1	LOC105335674	ENSG00000008294	sperm associated antigen 9 [Source:HGNC Symbol;Acc:HGNC:14524]	No	No	Yes	No	Yes	No
scaffold42040	27062	27258	scaffold42040	27239	27245	+	Average_2	XM_020070366.1	LOC105335674	ENSG00000008294	sperm associated antigen 9 [Source:HGNC Symbol;Acc:HGNC:14524]	No	No	Yes	No	Yes	No
scaffold42040	29710	30137	scaffold42040	30108	30114	+	Average_2	XM_020070366.1	LOC105335674	ENSG00000008294	sperm associated antigen 9 [Source:HGNC Symbol;Acc:HGNC:14524]	No	No	Yes	No	Yes	No
scaffold1317	127016	127151	scaffold1317	127144	127150	+	Average_2	XM_011454937.2	LOC105346394	ENSG00000173175	adenylate cyclase 5 [Source:HGNC Symbol;Acc:HGNC:236]	No	No	Yes	No	No	No
scaffold1317	137500	138370	scaffold1317	137785	137791	-	Average_2	XM_011454937.2	LOC105346394	ENSG00000173175	adenylate cyclase 5 [Source:HGNC Symbol;Acc:HGNC:236]	No	No	Yes	No	No	No
scaffold42112	34002	34117	scaffold42112	34024	34030	+	Average_2	XM_020070839.1	LOC105336786	ENSG00000125863	McKusick-Kaufman syndrome [Source:HGNC Symbol;Acc:HGNC:7108]	No	No	Yes	No	Yes	No
scaffold42112	131909	132049	scaffold42112	131991	131997	+	Average_2	XM_011441258.2	LOC105336794	ENSG00000180398	multiple coagulation factor deficiency 2 [Source:HGNC Symbol;Acc:HGNC:18451]	No	No	No	No	Yes	No
scaffold932	92813	93065	scaffold932	92963	92969	-	Average_2	XM_011431436.2	LOC105329935	ENSG00000002016	RAD52 homolog, DNA repair protein [Source:HGNC Symbol;Acc:HGNC:9824]	No	No	Yes	No	No	No
scaffold932	141892	142103	scaffold932	142023	142029	+	Average_2	XM_011431443.2	LOC105329939	ENSG00000137168	peptidylprolyl isomerase like 1 [Source:HGNC Symbol;Acc:HGNC:9260]	No	No	Yes	No	No	No
scaffold1526	82100	82289	scaffold1526	82195	82201	-	Average_2	XM_011450700.2	LOC105343373	ENSG00000187546	alkylglycerol monooxygenase [Source:HGNC Symbol;Acc:HGNC:33784]	No	No	Yes	No	No	Yes
scaffold1526	99260	100089	scaffold1526	99484	99490	-	Average_2	XM_020073375.1	LOC105343374	ENSG00000106392	core 1 synthase, glycoprotein-N-acetylgalactosamine 3-beta-galactosyltransferase 1 [Source:HGNC Symbol;Acc:HGNC:24337]	No	No	No	No	Yes	No
scaffold42130	109043	109235	scaffold42130	109213	109219	+	Average_2	XM_011454289.2	LOC105345923	ENSG00000171962	dynein regulatory complex subunit 3 [Source:HGNC Symbol;Acc:HGNC:25384]	No	No	Yes	No	Yes	No
scaffold42130	111287	111555	scaffold42130	111457	111463	+	Average_2	XM_011454289.2	LOC105345923	ENSG00000171962	dynein regulatory complex subunit 3 [Source:HGNC Symbol;Acc:HGNC:25384]	No	No	Yes	No	Yes	No
scaffold1185	124120	124353	scaffold1185	124208	124214	+	Average_2	XM_011444257.2	LOC105338935	ENSG00000064393	homeodomain interacting protein kinase 2 [Source:HGNC Symbol;Acc:HGNC:14402]	No	No	No	Yes	No	No
scaffold1185	126886	127353	scaffold1185	127344	127350	+	Average_2	XM_011444258.2	LOC105338935	ENSG00000064393	homeodomain interacting protein kinase 2 [Source:HGNC Symbol;Acc:HGNC:14402]	No	No	No	Yes	No	No
scaffold1185	139943	140314	scaffold1185	140282	140288	-	Average_2	XM_011444258.2	LOC105338935	ENSG00000064393	homeodomain interacting protein kinase 2 [Source:HGNC Symbol;Acc:HGNC:14402]	No	No	No	Yes	No	No
scaffold1185	144141	144354	scaffold1185	144235	144241	-	Average_2	XM_011444258.2	LOC105338935	ENSG00000064393	homeodomain interacting protein kinase 2 [Source:HGNC Symbol;Acc:HGNC:14402]	No	No	No	Yes	No	No
scaffold1185	145416	145669	scaffold1185	145440	145446	-	Average_2	XM_011444258.2	LOC105338935	ENSG00000064393	homeodomain interacting protein kinase 2 [Source:HGNC Symbol;Acc:HGNC:14402]	No	No	No	Yes	No	No
scaffold1766	112188	112347	scaffold1766	112259	112265	+	Average_2	XM_011450064.2	LOC105342937	ENSG00000131725	WD repeat domain 44 [Source:HGNC Symbol;Acc:HGNC:30512]	No	No	No	No	Yes	No
scaffold1766	114310	115005	scaffold1766	114782	114788	+	Average_2	XM_011450064.2	LOC105342937	ENSG00000131725	WD repeat domain 44 [Source:HGNC Symbol;Acc:HGNC:30512]	No	No	No	No	Yes	No
scaffold1766	119160	119400	scaffold1766	119303	119309	-	Average_2	XM_011450064.2	LOC105342937	ENSG00000131725	WD repeat domain 44 [Source:HGNC Symbol;Acc:HGNC:30512]	No	No	No	No	Yes	No
scaffold1766	137671	137876	scaffold1766	137692	137698	-	Average_2	XM_020073212.1	LOC105342939	ENSG00000135968	GRIP and coiled-coil domain containing 2 [Source:HGNC Symbol;Acc:HGNC:23218]	No	No	No	No	Yes	No
scaffold968	28569	29069	scaffold968	28734	28740	+	Average_2	XM_011415016.2	LOC105318090	ENSG00000136937	nuclear cap binding protein subunit 1 [Source:HGNC Symbol;Acc:HGNC:7658]	No	No	No	No	Yes	No
scaffold42158	27373	27492	scaffold42158	27412	27418	-	Average_2	XM_011422812.2	LOC105323732	ENSG00000183773	apoptosis inducing factor mitochondria associated 3 [Source:HGNC Symbol;Acc:HGNC:26398]	No	No	No	No	Yes	Yes
scaffold42158	34484	34653	scaffold42158	34620	34626	+	Average_2	XM_020065375.1	LOC105323732	ENSG00000183773	apoptosis inducing factor mitochondria associated 3 [Source:HGNC Symbol;Acc:HGNC:26398]	No	No	No	No	Yes	Yes
scaffold42158	43338	43473	scaffold42158	43361	43367	+	Average_2	XM_020065375.1	LOC105323732	ENSG00000183773	apoptosis inducing factor mitochondria associated 3 [Source:HGNC Symbol;Acc:HGNC:26398]	No	No	No	No	Yes	Yes
scaffold42164	108194	108329	scaffold42164	108196	108202	+	Average_2	XM_020064758.1	LOC105321812	ENSG00000108055	structural maintenance of chromosomes 3 [Source:HGNC Symbol;Acc:HGNC:2468]	No	No	No	No	Yes	No
scaffold42164	112198	113241	scaffold42164	112552	112558	+	Average_2	XM_011420305.2	LOC105321812	ENSG00000108055	structural maintenance of chromosomes 3 [Source:HGNC Symbol;Acc:HGNC:2468]	No	No	No	No	Yes	No
scaffold42208	3402	3507	scaffold42208	3485	3491	+	Average_2	XM_011452055.2	LOC105344299	ENSG00000117899	mesoderm development LRP chaperone [Source:HGNC Symbol;Acc:HGNC:13520]	No	No	Yes	No	No	No
scaffold868	19678	20025	scaffold868	19813	19819	+	Average_2	XM_011418175.2	LOC105320298	ENSG00000173786	2',3'-cyclic nucleotide 3' phosphodiesterase [Source:HGNC Symbol;Acc:HGNC:2158]	No	No	Yes	No	No	No
scaffold42226	28767	29057	scaffold42226	28998	29004	+	Average_2	XM_011420778.2	LOC105322203	ENSG00000127527	epidermal growth factor receptor pathway substrate 15 like 1 [Source:HGNC Symbol;Acc:HGNC:24634]	No	No	Yes	No	No	No
scaffold42226	29336	29451	scaffold42226	29403	29409	+	Average_2	XM_011420778.2	LOC105322203	ENSG00000127527	epidermal growth factor receptor pathway substrate 15 like 1 [Source:HGNC Symbol;Acc:HGNC:24634]	No	No	Yes	No	No	No
scaffold42226	29724	29846	scaffold42226	29736	29742	+	Average_2	XM_011420778.2	LOC105322203	ENSG00000127527	epidermal growth factor receptor pathway substrate 15 like 1 [Source:HGNC Symbol;Acc:HGNC:24634]	No	No	Yes	No	No	No
scaffold42226	66195	66445	scaffold42226	66407	66413	-	Average_2	XM_011420769.2	LOC105322197	ENSG00000117859	oxysterol binding protein like 9 [Source:HGNC Symbol;Acc:HGNC:16386]	No	No	Yes	No	Yes	No
scaffold1774	3475	3638	scaffold1774	3528	3534	-	Average_2	XM_011439296.2	LOC105335446	ENSG00000105821	DnaJ heat shock protein family (Hsp40) member C2 [Source:HGNC Symbol;Acc:HGNC:13192]	No	No	Yes	No	Yes	No
scaffold1774	5433	5568	scaffold1774	5452	5458	+	Average_2	XM_011439296.2	LOC105335446	ENSG00000105821	DnaJ heat shock protein family (Hsp40) member C2 [Source:HGNC Symbol;Acc:HGNC:13192]	No	No	Yes	No	Yes	No
scaffold1774	7517	7767	scaffold1774	7530	7536	-	Average_2	XM_011439296.2	LOC105335446	ENSG00000105821	DnaJ heat shock protein family (Hsp40) member C2 [Source:HGNC Symbol;Acc:HGNC:13192]	No	No	Yes	No	Yes	No
scaffold42198	28003	28225	scaffold42198	28196	28202	+	Average_2	XM_011444951.2	LOC105339412	ENSG00000165322	Rho GTPase activating protein 12 [Source:HGNC Symbol;Acc:HGNC:16348]	No	No	Yes	No	No	No
scaffold42198	42826	42982	scaffold42198	42965	42971	+	Average_2	XM_011444951.2	LOC105339412	ENSG00000165322	Rho GTPase activating protein 12 [Source:HGNC Symbol;Acc:HGNC:16348]	No	No	Yes	No	No	No
scaffold42198	49891	50151	scaffold42198	50128	50134	+	Average_2	XM_020071843.1	LOC105339412	ENSG00000165322	Rho GTPase activating protein 12 [Source:HGNC Symbol;Acc:HGNC:16348]	No	No	Yes	No	No	No
scaffold42236	69284	69430	scaffold42236	69342	69348	+	Average_2	XM_020063295.1	LOC105318605	ENSG00000021776	aquarius intron-binding spliceosomal factor [Source:HGNC Symbol;Acc:HGNC:29513]	No	No	Yes	No	No	No
scaffold42236	111738	111873	scaffold42236	111747	111753	-	Average_2	XM_011416153.2	LOC105318829	ENSG00000143486	eukaryotic translation initiation factor 2D [Source:HGNC Symbol;Acc:HGNC:6583]	No	No	Yes	Yes	No	No
scaffold42214	43791	44011	scaffold42214	43961	43967	-	Average_2	XM_011416627.2	LOC105319204	ENSG00000015479	matrin 3 [Source:HGNC Symbol;Acc:HGNC:6912]	No	No	Yes	No	No	No
scaffold1848	36702	36886	scaffold1848	36751	36757	-	Average_2	XM_020063357.1	LOC105318424	ENSG00000178127	NADH:ubiquinone oxidoreductase core subunit V2 [Source:HGNC Symbol;Acc:HGNC:7717]	No	No	Yes	No	Yes	No
scaffold1867	8141	8289	scaffold1867	8241	8247	-	Average_2	XM_011456729.2	LOC105347582	ENSG00000184432	coatomer protein complex subunit beta 2 [Source:HGNC Symbol;Acc:HGNC:2232]	No	No	Yes	No	No	No
scaffold42246	13816	14066	scaffold42246	13830	13836	-	Average_2	XM_011425706.2	LOC105325917	ENSG00000075275	cadherin EGF LAG seven-pass G-type receptor 1 [Source:HGNC Symbol;Acc:HGNC:1850]	No	No	No	No	Yes	No
scaffold42246	17310	17439	scaffold42246	17388	17394	-	Average_2	XM_011425706.2	LOC105325917	ENSG00000075275	cadherin EGF LAG seven-pass G-type receptor 1 [Source:HGNC Symbol;Acc:HGNC:1850]	No	No	No	No	Yes	No
scaffold42262	43928	44212	scaffold42262	44012	44018	+	Average_2	XM_011438286.2	LOC105334733	ENSG00000143933	calmodulin 2 [Source:HGNC Symbol;Acc:HGNC:1445]	No	No	Yes	No	Yes	Yes
scaffold42262	86930	87302	scaffold42262	87104	87110	+	Average_2	XM_011438290.2	LOC105334736	ENSG00000078142	phosphatidylinositol 3-kinase catalytic subunit type 3 [Source:HGNC Symbol;Acc:HGNC:8974]	No	No	Yes	No	No	No
scaffold1121	44802	45008	scaffold1121	44848	44854	-	Average_2	XM_011427314.2	LOC105327032	ENSG00000151474	FERM domain containing 4A [Source:HGNC Symbol;Acc:HGNC:25491]	No	No	No	Yes	No	No
scaffold1121	46251	46735	scaffold1121	46723	46729	-	Average_2	XM_011427314.2	LOC105327032	ENSG00000151474	FERM domain containing 4A [Source:HGNC Symbol;Acc:HGNC:25491]	No	No	No	Yes	No	No
scaffold1121	52829	53138	scaffold1121	52896	52902	-	Average_2	XM_011427314.2	LOC105327032	ENSG00000151474	FERM domain containing 4A [Source:HGNC Symbol;Acc:HGNC:25491]	No	No	No	Yes	No	No
scaffold1121	55583	55949	scaffold1121	55641	55647	+	Average_2	XM_011427314.2	LOC105327032	ENSG00000151474	FERM domain containing 4A [Source:HGNC Symbol;Acc:HGNC:25491]	No	No	No	Yes	No	No
scaffold1121	56948	57084	scaffold1121	57035	57041	+	Average_2	XM_011427314.2	LOC105327032	ENSG00000151474	FERM domain containing 4A [Source:HGNC Symbol;Acc:HGNC:25491]	No	No	No	Yes	No	No
scaffold1121	71358	71493	scaffold1121	71452	71458	+	Average_2	XM_011427315.2	LOC105327032	ENSG00000151474	FERM domain containing 4A [Source:HGNC Symbol;Acc:HGNC:25491]	No	No	No	Yes	No	No
scaffold1121	75237	75427	scaffold1121	75299	75305	-	Average_2	XM_011427312.2	LOC105327032	ENSG00000151474	FERM domain containing 4A [Source:HGNC Symbol;Acc:HGNC:25491]	No	No	No	Yes	No	No
scaffold1121	79543	80160	scaffold1121	79958	79964	+	Average_2	XM_011427316.2	LOC105327032	ENSG00000151474	FERM domain containing 4A [Source:HGNC Symbol;Acc:HGNC:25491]	No	No	No	Yes	No	No
scaffold42272	31171	31390	scaffold42272	31374	31380	-	Average_2	XM_011453184.2	LOC105345138	ENSG00000071537	SEL1L adaptor subunit of ERAD E3 ubiquitin ligase [Source:HGNC Symbol;Acc:HGNC:10717]	No	No	Yes	No	Yes	No
scaffold42272	31665	31772	scaffold42272	31672	31678	+	Average_2	XM_011453184.2	LOC105345138	ENSG00000071537	SEL1L adaptor subunit of ERAD E3 ubiquitin ligase [Source:HGNC Symbol;Acc:HGNC:10717]	No	No	Yes	No	Yes	No
scaffold42272	51277	51404	scaffold42272	51394	51400	-	Average_2	XM_011453187.2	LOC105345138	ENSG00000071537	SEL1L adaptor subunit of ERAD E3 ubiquitin ligase [Source:HGNC Symbol;Acc:HGNC:10717]	No	No	Yes	No	Yes	No
scaffold42272	52634	52812	scaffold42272	52792	52798	+	Average_2	XM_011453187.2	LOC105345138	ENSG00000071537	SEL1L adaptor subunit of ERAD E3 ubiquitin ligase [Source:HGNC Symbol;Acc:HGNC:10717]	No	No	Yes	No	Yes	No
scaffold42272	55662	56103	scaffold42272	56097	56103	-	Average_2	XM_011453187.2	LOC105345138	ENSG00000071537	SEL1L adaptor subunit of ERAD E3 ubiquitin ligase [Source:HGNC Symbol;Acc:HGNC:10717]	No	No	Yes	No	Yes	No
scaffold42272	98010	98737	scaffold42272	98576	98582	+	Average_2	XM_011453188.2	LOC105345139	ENSG00000163344	phosphomevalonate kinase [Source:HGNC Symbol;Acc:HGNC:9141]	No	No	Yes	No	No	No
scaffold42272	99603	99799	scaffold42272	99631	99637	+	Average_2	XM_011453188.2	LOC105345139	ENSG00000163344	phosphomevalonate kinase [Source:HGNC Symbol;Acc:HGNC:9141]	No	No	Yes	No	No	No
scaffold42272	106455	106559	scaffold42272	106547	106553	-	Average_2	XM_020074068.1	LOC105345140	ENSG00000104907	tRNA methyltransferase 1 [Source:HGNC Symbol;Acc:HGNC:25980]	No	No	Yes	No	Yes	No
scaffold42272	115481	115806	scaffold42272	115523	115529	+	Average_2	XM_011453195.2	LOC105345141	ENSG00000103599	IQ motif containing H [Source:HGNC Symbol;Acc:HGNC:25721]	No	No	No	No	Yes	No
scaffold1064	46225	46672	scaffold1064	46244	46250	-	Average_2	XM_011438686.2	LOC105335023	ENSG00000135018	ubiquilin 1 [Source:HGNC Symbol;Acc:HGNC:12508]	No	No	Yes	No	No	No
scaffold42328	79388	79523	scaffold42328	79390	79396	-	Average_2	XM_011415565.2	LOC105318437	ENSG00000003987	myotubularin related protein 7 [Source:HGNC Symbol;Acc:HGNC:7454]	No	No	Yes	No	No	No
scaffold42328	88451	88598	scaffold42328	88541	88547	+	Average_2	XM_011415565.2	LOC105318437	ENSG00000003987	myotubularin related protein 7 [Source:HGNC Symbol;Acc:HGNC:7454]	No	No	Yes	No	No	No
scaffold42328	100646	101350	scaffold42328	101154	101160	+	Average_2	XM_011415565.2	LOC105318437	ENSG00000003987	myotubularin related protein 7 [Source:HGNC Symbol;Acc:HGNC:7454]	No	No	Yes	No	No	No
scaffold42302	100415	100628	scaffold42302	100492	100498	+	Average_2	XM_011413955.2	LOC105317343	ENSG00000109911	elongator acetyltransferase complex subunit 4 [Source:HGNC Symbol;Acc:HGNC:1171]	No	No	No	Yes	No	No
scaffold273	36893	37198	scaffold273	37034	37040	+	Average_2	XM_011437529.2	LOC105334171	ENSG00000169427	potassium two pore domain channel subfamily K member 9 [Source:HGNC Symbol;Acc:HGNC:6283]	No	No	Yes	No	Yes	No
scaffold1844	7941	8679	scaffold1844	8532	8538	+	Average_2	XM_011443490.2	LOC105338390	ENSG00000109118	PHD finger protein 12 [Source:HGNC Symbol;Acc:HGNC:20816]	No	No	Yes	No	No	No
scaffold536	32988	33260	scaffold536	33074	33080	+	Average_2	XM_011449257.2	LOC105342338	ENSG00000187098	melanocyte inducing transcription factor [Source:HGNC Symbol;Acc:HGNC:7105]	No	No	Yes	No	Yes	No
scaffold536	55850	56104	scaffold536	55908	55914	-	Average_2	XM_011449256.2	LOC105342338	ENSG00000187098	melanocyte inducing transcription factor [Source:HGNC Symbol;Acc:HGNC:7105]	No	No	Yes	No	Yes	No
scaffold1468	60259	60432	scaffold1468	60380	60386	-	Average_2	XM_011415063.2	LOC105318129	ENSG00000119707	RNA binding motif protein 25 [Source:HGNC Symbol;Acc:HGNC:23244]	No	No	Yes	No	No	No
scaffold1468	60870	61209	scaffold1468	60933	60939	-	Average_2	XM_011415064.2	LOC105318129	ENSG00000119707	RNA binding motif protein 25 [Source:HGNC Symbol;Acc:HGNC:23244]	No	No	Yes	No	No	No
scaffold42402	62038	62348	scaffold42402	62073	62079	-	Average_2	XM_011419440.2	LOC105321197	ENSG00000123349	prefoldin subunit 5 [Source:HGNC Symbol;Acc:HGNC:8869]	No	No	Yes	No	No	No
scaffold42402	64226	64554	scaffold42402	64257	64263	+	Average_2	XM_011419440.2	LOC105321197	ENSG00000123349	prefoldin subunit 5 [Source:HGNC Symbol;Acc:HGNC:8869]	No	No	Yes	No	No	No
scaffold42446	4873	5105	scaffold42446	4966	4972	+	Average_2	XM_011434869.2	LOC105332317	ENSG00000159086	PAX3 and PAX7 binding protein 1 [Source:HGNC Symbol;Acc:HGNC:13579]	No	No	Yes	No	No	No
scaffold42446	8090	8257	scaffold42446	8149	8155	+	Average_2	XM_011434869.2	LOC105332317	ENSG00000159086	PAX3 and PAX7 binding protein 1 [Source:HGNC Symbol;Acc:HGNC:13579]	No	No	Yes	No	No	No
scaffold42446	14719	14854	scaffold42446	14762	14768	+	Average_2	XM_011434870.2	LOC105332318	ENSG00000135341	mitogen-activated protein kinase kinase kinase 7 [Source:HGNC Symbol;Acc:HGNC:6859]	No	No	Yes	No	No	No
scaffold42446	22949	23058	scaffold42446	22973	22979	+	Average_2	XM_011434870.2	LOC105332318	ENSG00000135341	mitogen-activated protein kinase kinase kinase 7 [Source:HGNC Symbol;Acc:HGNC:6859]	No	No	Yes	No	No	No
scaffold837	93333	93568	scaffold837	93495	93501	-	Average_2	XM_011457329.2	LOC105348060	ENSG00000100359	small G protein signaling modulator 3 [Source:HGNC Symbol;Acc:HGNC:25228]	No	No	Yes	No	Yes	No
scaffold837	140256	141174	scaffold837	140378	140384	-	Average_2	XM_020075228.1	LOC105348062	ENSG00000103534	transmembrane channel like 5 [Source:HGNC Symbol;Acc:HGNC:22999]	No	No	Yes	No	Yes	No
scaffold42448	70013	70512	scaffold42448	70174	70180	+	Average_2	XM_011442495.2	LOC105337662	ENSG00000167196	F-box protein 22 [Source:HGNC Symbol;Acc:HGNC:13593]	No	No	No	No	Yes	No
scaffold1172	27506	28309	scaffold1172	28184	28190	+	Average_2	XM_011428895.2	LOC105328126	ENSG00000181827	regulatory factor X7 [Source:HGNC Symbol;Acc:HGNC:25777]	No	No	No	No	Yes	No
scaffold1172	28748	28902	scaffold1172	28825	28831	-	Average_2	XM_011428894.2	LOC105328126	ENSG00000181827	regulatory factor X7 [Source:HGNC Symbol;Acc:HGNC:25777]	No	No	No	No	Yes	No
scaffold1172	85021	85468	scaffold1172	85074	85080	+	Average_2	XM_011428904.2	LOC105328134	ENSG00000143442	pogo transposable element derived with ZNF domain [Source:HGNC Symbol;Acc:HGNC:18801]	No	No	Yes	No	No	No
scaffold1172	85773	86371	scaffold1172	86249	86255	+	Average_2	XM_011428904.2	LOC105328134	ENSG00000143442	pogo transposable element derived with ZNF domain [Source:HGNC Symbol;Acc:HGNC:18801]	No	No	Yes	No	No	No
scaffold78	123058	123342	scaffold78	123323	123329	+	Average_2	XM_011416340.2	LOC105318999	ENSG00000047056	WD repeat domain 37 [Source:HGNC Symbol;Acc:HGNC:31406]	No	No	No	No	Yes	No
scaffold78	134728	135090	scaffold78	134847	134853	+	Average_2	XM_011416340.2	LOC105318999	ENSG00000047056	WD repeat domain 37 [Source:HGNC Symbol;Acc:HGNC:31406]	No	No	No	No	Yes	No
scaffold647	37090	37243	scaffold647	37149	37155	+	Average_2	XM_011454754.2	LOC105346251	ENSG00000047457	ceruloplasmin [Source:HGNC Symbol;Acc:HGNC:2295]	No	No	No	No	Yes	No
scaffold647	56117	56359	scaffold647	56172	56178	+	Average_2	XM_011454755.2	LOC105346252	ENSG00000111581	nucleoporin 107 [Source:HGNC Symbol;Acc:HGNC:29914]	No	No	Yes	No	No	No
scaffold42466	18076	18252	scaffold42466	18237	18243	-	Average_2	XM_011450144.2	LOC105343002	ENSG00000151445	VPS33B interacting protein, apical-basolateral polarity regulator, spe-39 homolog [Source:HGNC Symbol;Acc:HGNC:20347]	No	No	Yes	No	No	No
scaffold369	58586	59058	scaffold369	59033	59039	-	Average_2	XM_011417559.2	LOC105319857	ENSG00000076248	uracil DNA glycosylase [Source:HGNC Symbol;Acc:HGNC:12572]	No	No	Yes	No	No	No
scaffold369	85983	86274	scaffold369	86001	86007	-	Average_2	XM_011417568.2	LOC105319862	ENSG00000072422	Rho related BTB domain containing 1 [Source:HGNC Symbol;Acc:HGNC:18738]	No	No	Yes	No	Yes	No
scaffold1497	84659	84921	scaffold1497	84700	84706	+	Average_2	XM_011453856.2	LOC105345641	ENSG00000076864	RAP1 GTPase activating protein [Source:HGNC Symbol;Acc:HGNC:9858]	No	No	Yes	No	Yes	No
scaffold1497	92415	93008	scaffold1497	92460	92466	+	Average_2	XM_011453856.2	LOC105345641	ENSG00000076864	RAP1 GTPase activating protein [Source:HGNC Symbol;Acc:HGNC:9858]	No	No	Yes	No	Yes	No
scaffold1497	97397	97557	scaffold1497	97427	97433	+	Average_2	XM_011453856.2	LOC105345641	ENSG00000076864	RAP1 GTPase activating protein [Source:HGNC Symbol;Acc:HGNC:9858]	No	No	Yes	No	Yes	No
scaffold1497	103764	104901	scaffold1497	103817	103823	+	Average_2	XM_011453856.2	LOC105345641	ENSG00000076864	RAP1 GTPase activating protein [Source:HGNC Symbol;Acc:HGNC:9858]	No	No	Yes	No	Yes	No
scaffold1497	114482	114609	scaffold1497	114596	114602	+	Average_2	XM_011453852.2	LOC105345641	ENSG00000076864	RAP1 GTPase activating protein [Source:HGNC Symbol;Acc:HGNC:9858]	No	No	Yes	No	Yes	No
scaffold1497	115902	116219	scaffold1497	116058	116064	-	Average_2	XM_011453852.2	LOC105345641	ENSG00000076864	RAP1 GTPase activating protein [Source:HGNC Symbol;Acc:HGNC:9858]	No	No	Yes	No	Yes	No
scaffold1497	118823	119102	scaffold1497	118998	119004	-	Average_2	XM_011453853.2	LOC105345641	ENSG00000076864	RAP1 GTPase activating protein [Source:HGNC Symbol;Acc:HGNC:9858]	No	No	Yes	No	Yes	No
scaffold1497	122814	123051	scaffold1497	122864	122870	-	Average_2	XM_011453849.2	LOC105345641	ENSG00000076864	RAP1 GTPase activating protein [Source:HGNC Symbol;Acc:HGNC:9858]	No	No	Yes	No	Yes	No
scaffold1497	125851	126007	scaffold1497	125887	125893	+	Average_2	XM_011453847.2	LOC105345641	ENSG00000076864	RAP1 GTPase activating protein [Source:HGNC Symbol;Acc:HGNC:9858]	No	No	Yes	No	Yes	No
scaffold1497	128923	129396	scaffold1497	128947	128953	+	Average_2	XM_011453845.2	LOC105345641	ENSG00000076864	RAP1 GTPase activating protein [Source:HGNC Symbol;Acc:HGNC:9858]	No	No	Yes	No	Yes	No
scaffold1497	131156	131473	scaffold1497	131323	131329	-	Average_2	XM_011453845.2	LOC105345641	ENSG00000076864	RAP1 GTPase activating protein [Source:HGNC Symbol;Acc:HGNC:9858]	No	No	Yes	No	Yes	No
scaffold1497	139535	140080	scaffold1497	140046	140052	+	Average_2	XM_011453841.2	LOC105345641	ENSG00000076864	RAP1 GTPase activating protein [Source:HGNC Symbol;Acc:HGNC:9858]	No	No	Yes	No	Yes	No
scaffold1497	142997	143196	scaffold1497	143139	143145	+	Average_2	XM_011453840.2	LOC105345641	ENSG00000076864	RAP1 GTPase activating protein [Source:HGNC Symbol;Acc:HGNC:9858]	No	No	Yes	No	Yes	No
scaffold1497	146510	146637	scaffold1497	146576	146582	-	Average_2	XM_011453840.2	LOC105345641	ENSG00000076864	RAP1 GTPase activating protein [Source:HGNC Symbol;Acc:HGNC:9858]	No	No	Yes	No	Yes	No
scaffold1497	148065	148405	scaffold1497	148279	148285	+	Average_2	XM_011453840.2	LOC105345641	ENSG00000076864	RAP1 GTPase activating protein [Source:HGNC Symbol;Acc:HGNC:9858]	No	No	Yes	No	Yes	No
scaffold42486	41192	41358	scaffold42486	41352	41358	+	Average_2	XM_011456826.2	LOC105347665	ENSG00000176102	cleavage stimulation factor subunit 3 [Source:HGNC Symbol;Acc:HGNC:2485]	No	No	Yes	No	No	No
scaffold42486	44866	45039	scaffold42486	44874	44880	+	Average_2	XM_011456826.2	LOC105347665	ENSG00000176102	cleavage stimulation factor subunit 3 [Source:HGNC Symbol;Acc:HGNC:2485]	No	No	Yes	No	No	No
scaffold42486	114566	115030	scaffold42486	114620	114626	+	Average_2	XM_020075078.1	LOC105347668	ENSG00000049618	AT-rich interaction domain 1B [Source:HGNC Symbol;Acc:HGNC:18040]	No	No	Yes	No	Yes	No
scaffold42486	115609	117294	scaffold42486	115697	115703	+	Average_2	XM_020075078.1	LOC105347668	ENSG00000049618	AT-rich interaction domain 1B [Source:HGNC Symbol;Acc:HGNC:18040]	No	No	Yes	No	Yes	No
scaffold42490	106629	106764	scaffold42490	106719	106725	+	Average_2	XM_020063577.1	LOC105318922	ENSG00000196482	estrogen related receptor gamma [Source:HGNC Symbol;Acc:HGNC:3474]	No	No	No	Yes	No	No
scaffold42490	118662	119267	scaffold42490	119049	119055	-	Average_2	XM_011416244.2	LOC105318922	ENSG00000196482	estrogen related receptor gamma [Source:HGNC Symbol;Acc:HGNC:3474]	No	No	No	Yes	No	No
scaffold42490	119482	120099	scaffold42490	119561	119567	+	Average_2	XM_011416244.2	LOC105318922	ENSG00000196482	estrogen related receptor gamma [Source:HGNC Symbol;Acc:HGNC:3474]	No	No	No	Yes	No	No
scaffold42490	124118	125369	scaffold42490	124779	124785	-	Average_2	XM_011416242.2	LOC105318922	ENSG00000196482	estrogen related receptor gamma [Source:HGNC Symbol;Acc:HGNC:3474]	No	No	No	Yes	No	No
scaffold42490	128618	129052	scaffold42490	128834	128840	+	Average_2	XM_011416242.2	LOC105318922	ENSG00000196482	estrogen related receptor gamma [Source:HGNC Symbol;Acc:HGNC:3474]	No	No	No	Yes	No	No
scaffold42490	130476	131011	scaffold42490	130795	130801	+	Average_2	XM_011416242.2	LOC105318922	ENSG00000196482	estrogen related receptor gamma [Source:HGNC Symbol;Acc:HGNC:3474]	No	No	No	Yes	No	No
scaffold42490	133270	133706	scaffold42490	133453	133459	+	Average_2	XM_011416242.2	LOC105318922	ENSG00000196482	estrogen related receptor gamma [Source:HGNC Symbol;Acc:HGNC:3474]	No	No	No	Yes	No	No
scaffold42490	134252	134361	scaffold42490	134280	134286	+	Average_2	XM_011416242.2	LOC105318922	ENSG00000196482	estrogen related receptor gamma [Source:HGNC Symbol;Acc:HGNC:3474]	No	No	No	Yes	No	No
scaffold42518	71188	71294	scaffold42518	71251	71257	-	Average_2	XM_011425232.2	LOC105325596	ENSG00000161813	La ribonucleoprotein 4 [Source:HGNC Symbol;Acc:HGNC:24320]	No	No	Yes	No	Yes	No
scaffold42518	74261	74670	scaffold42518	74399	74405	+	Average_2	XM_011425232.2	LOC105325596	ENSG00000161813	La ribonucleoprotein 4 [Source:HGNC Symbol;Acc:HGNC:24320]	No	No	Yes	No	Yes	No
scaffold42518	82163	82418	scaffold42518	82331	82337	+	Average_2	XM_011425257.2	LOC105325596	ENSG00000161813	La ribonucleoprotein 4 [Source:HGNC Symbol;Acc:HGNC:24320]	No	No	Yes	No	Yes	No
scaffold42518	83289	83775	scaffold42518	83663	83669	+	Average_2	XM_011425257.2	LOC105325596	ENSG00000161813	La ribonucleoprotein 4 [Source:HGNC Symbol;Acc:HGNC:24320]	No	No	Yes	No	Yes	No
scaffold42518	87484	87758	scaffold42518	87610	87616	-	Average_2	XM_011425257.2	LOC105325596	ENSG00000161813	La ribonucleoprotein 4 [Source:HGNC Symbol;Acc:HGNC:24320]	No	No	Yes	No	Yes	No
scaffold42518	90585	91647	scaffold42518	90945	90951	+	Average_2	XM_011425257.2	LOC105325596	ENSG00000161813	La ribonucleoprotein 4 [Source:HGNC Symbol;Acc:HGNC:24320]	No	No	Yes	No	Yes	No
scaffold42518	93752	94118	scaffold42518	94042	94048	+	Average_2	XM_011425257.2	LOC105325596	ENSG00000161813	La ribonucleoprotein 4 [Source:HGNC Symbol;Acc:HGNC:24320]	No	No	Yes	No	Yes	No
scaffold42524	81386	81847	scaffold42524	81607	81613	-	Average_2	XM_011433124.2	LOC105331084	ENSG00000138193	phospholipase C epsilon 1 [Source:HGNC Symbol;Acc:HGNC:17175]	No	No	No	No	Yes	No
scaffold42524	83426	83667	scaffold42524	83452	83458	+	Average_2	XM_011433124.2	LOC105331084	ENSG00000138193	phospholipase C epsilon 1 [Source:HGNC Symbol;Acc:HGNC:17175]	No	No	No	No	Yes	No
scaffold42524	115398	115662	scaffold42524	115481	115487	-	Average_2	XM_011433124.2	LOC105331084	ENSG00000138193	phospholipase C epsilon 1 [Source:HGNC Symbol;Acc:HGNC:17175]	No	No	No	No	Yes	No
scaffold42524	133752	134003	scaffold42524	133821	133827	-	Average_2	XM_011433122.2	LOC105331084	ENSG00000138193	phospholipase C epsilon 1 [Source:HGNC Symbol;Acc:HGNC:17175]	No	No	No	No	Yes	No
scaffold42524	139365	139500	scaffold42524	139393	139399	+	Average_2	XM_011433122.2	LOC105331084	ENSG00000138193	phospholipase C epsilon 1 [Source:HGNC Symbol;Acc:HGNC:17175]	No	No	No	No	Yes	No
scaffold42524	141414	142150	scaffold42524	141893	141899	-	Average_2	XM_011433122.2	LOC105331084	ENSG00000138193	phospholipase C epsilon 1 [Source:HGNC Symbol;Acc:HGNC:17175]	No	No	No	No	Yes	No
scaffold42524	149139	149288	scaffold42524	149154	149160	+	Average_2	XM_011433121.2	LOC105331084	ENSG00000138193	phospholipase C epsilon 1 [Source:HGNC Symbol;Acc:HGNC:17175]	No	No	No	No	Yes	No
scaffold42524	161269	161669	scaffold42524	161269	161275	+	Average_2	XM_011433121.2	LOC105331084	ENSG00000138193	phospholipase C epsilon 1 [Source:HGNC Symbol;Acc:HGNC:17175]	No	No	No	No	Yes	No
scaffold42524	168855	169069	scaffold42524	168945	168951	-	Average_2	XM_011433121.2	LOC105331084	ENSG00000138193	phospholipase C epsilon 1 [Source:HGNC Symbol;Acc:HGNC:17175]	No	No	No	No	Yes	No
scaffold42524	169210	169344	scaffold42524	169257	169263	+	Average_2	XM_011433121.2	LOC105331084	ENSG00000138193	phospholipase C epsilon 1 [Source:HGNC Symbol;Acc:HGNC:17175]	No	No	No	No	Yes	No
scaffold42516	17455	17612	scaffold42516	17594	17600	-	Average_2	XM_011445644.2	LOC105339741	ENSG00000175895	pleckstrin homology and FYVE domain containing 2 [Source:HGNC Symbol;Acc:HGNC:20757]	No	No	Yes	No	No	No
scaffold42516	20206	20315	scaffold42516	20253	20259	+	Average_2	XM_011445644.2	LOC105339741	ENSG00000175895	pleckstrin homology and FYVE domain containing 2 [Source:HGNC Symbol;Acc:HGNC:20757]	No	No	Yes	No	No	No
scaffold42516	23662	24250	scaffold42516	24191	24197	+	Average_2	XM_011445644.2	LOC105339741	ENSG00000175895	pleckstrin homology and FYVE domain containing 2 [Source:HGNC Symbol;Acc:HGNC:20757]	No	No	Yes	No	No	No
scaffold42540	31381	31621	scaffold42540	31437	31443	+	Average_2	XM_020074833.1	LOC109621073	ENSG00000174611	kyphoscoliosis peptidase [Source:HGNC Symbol;Acc:HGNC:26576]	No	No	Yes	No	No	No
scaffold42540	31952	32296	scaffold42540	32119	32125	+	Average_2	XM_020074833.1	LOC109621073	ENSG00000174611	kyphoscoliosis peptidase [Source:HGNC Symbol;Acc:HGNC:26576]	No	No	Yes	No	No	No
scaffold42540	34424	34902	scaffold42540	34789	34795	-	Average_2	XM_020074833.1	LOC109621073	ENSG00000174611	kyphoscoliosis peptidase [Source:HGNC Symbol;Acc:HGNC:26576]	No	No	Yes	No	No	No
scaffold1802	8158	8574	scaffold1802	8415	8421	+	Average_2	XM_011431417.2	LOC105329923	ENSG00000136504	lysine acetyltransferase 7 [Source:HGNC Symbol;Acc:HGNC:17016]	No	No	No	Yes	No	No
scaffold42528	108036	108176	scaffold42528	108110	108116	+	Average_2	XM_011435773.2	LOC105332999	ENSG00000151726	acyl-CoA synthetase long chain family member 1 [Source:HGNC Symbol;Acc:HGNC:3569]	No	No	Yes	No	No	Yes
scaffold42528	113168	113608	scaffold42528	113345	113351	+	Average_2	XM_011435773.2	LOC105332999	ENSG00000151726	acyl-CoA synthetase long chain family member 1 [Source:HGNC Symbol;Acc:HGNC:3569]	No	No	Yes	No	No	Yes
scaffold42528	130215	130358	scaffold42528	130218	130224	-	Average_2	XM_011435771.2	LOC105332999	ENSG00000151726	acyl-CoA synthetase long chain family member 1 [Source:HGNC Symbol;Acc:HGNC:3569]	No	No	Yes	No	No	Yes
scaffold42558	19508	20050	scaffold42558	20024	20030	-	Average_2	XM_011414037.2	LOC105317395	ENSG00000111667	ubiquitin specific peptidase 5 [Source:HGNC Symbol;Acc:HGNC:12628]	No	No	No	Yes	No	No
scaffold42558	140031	140262	scaffold42558	140077	140083	+	Average_2	XM_011414048.2	LOC105317402	ENSG00000131508	ubiquitin conjugating enzyme E2 D2 [Source:HGNC Symbol;Acc:HGNC:12475]	No	No	No	No	Yes	No
scaffold42558	146024	146181	scaffold42558	146046	146052	+	Average_2	XM_011414048.2	LOC105317402	ENSG00000131508	ubiquitin conjugating enzyme E2 D2 [Source:HGNC Symbol;Acc:HGNC:12475]	No	No	No	No	Yes	No
scaffold1859	80554	80740	scaffold1859	80605	80611	-	Average_2	XM_011421799.2	LOC105322894	ENSG00000129197	RPA interacting protein [Source:HGNC Symbol;Acc:HGNC:28641]	No	No	No	No	Yes	No
scaffold42570	58653	58835	scaffold42570	58754	58760	-	Average_2	XM_020069011.1	LOC105332654	ENSG00000148516	zinc finger E-box binding homeobox 1 [Source:HGNC Symbol;Acc:HGNC:11642]	No	No	Yes	No	No	No
scaffold42570	61550	61773	scaffold42570	61761	61767	+	Average_2	XM_020069011.1	LOC105332654	ENSG00000148516	zinc finger E-box binding homeobox 1 [Source:HGNC Symbol;Acc:HGNC:11642]	No	No	Yes	No	No	No
scaffold42570	74005	74297	scaffold42570	74013	74019	-	Average_2	XM_020069011.1	LOC105332654	ENSG00000148516	zinc finger E-box binding homeobox 1 [Source:HGNC Symbol;Acc:HGNC:11642]	No	No	Yes	No	No	No
scaffold42570	82274	82485	scaffold42570	82287	82293	+	Average_2	XM_020069011.1	LOC105332654	ENSG00000148516	zinc finger E-box binding homeobox 1 [Source:HGNC Symbol;Acc:HGNC:11642]	No	No	Yes	No	No	No
scaffold493	108197	109494	scaffold493	109181	109187	+	Average_2	XM_011443476.2	LOC105338380	ENSG00000170873	MTSS I-BAR domain containing 1 [Source:HGNC Symbol;Acc:HGNC:20443]	No	No	Yes	No	Yes	No
scaffold493	110653	110931	scaffold493	110902	110908	-	Average_2	XM_011443476.2	LOC105338380	ENSG00000170873	MTSS I-BAR domain containing 1 [Source:HGNC Symbol;Acc:HGNC:20443]	No	No	Yes	No	Yes	No
scaffold493	111813	111962	scaffold493	111843	111849	-	Average_2	XM_011443476.2	LOC105338380	ENSG00000170873	MTSS I-BAR domain containing 1 [Source:HGNC Symbol;Acc:HGNC:20443]	No	No	Yes	No	Yes	No
scaffold493	112538	112865	scaffold493	112738	112744	+	Average_2	XM_011443476.2	LOC105338380	ENSG00000170873	MTSS I-BAR domain containing 1 [Source:HGNC Symbol;Acc:HGNC:20443]	No	No	Yes	No	Yes	No
scaffold493	114068	115442	scaffold493	114134	114140	+	Average_2	XM_011443476.2	LOC105338380	ENSG00000170873	MTSS I-BAR domain containing 1 [Source:HGNC Symbol;Acc:HGNC:20443]	No	No	Yes	No	Yes	No
scaffold493	115771	116067	scaffold493	115773	115779	+	Average_2	XM_011443476.2	LOC105338380	ENSG00000170873	MTSS I-BAR domain containing 1 [Source:HGNC Symbol;Acc:HGNC:20443]	No	No	Yes	No	Yes	No
scaffold493	116138	117166	scaffold493	116169	116175	-	Average_2	XM_011443476.2	LOC105338380	ENSG00000170873	MTSS I-BAR domain containing 1 [Source:HGNC Symbol;Acc:HGNC:20443]	No	No	Yes	No	Yes	No
scaffold493	124327	124518	scaffold493	124368	124374	+	Average_2	XM_011443476.2	LOC105338380	ENSG00000170873	MTSS I-BAR domain containing 1 [Source:HGNC Symbol;Acc:HGNC:20443]	No	No	Yes	No	Yes	No
scaffold42568	112818	113016	scaffold42568	112978	112984	-	Average_2	XM_011423349.2	LOC105324287	ENSG00000196950	solute carrier family 39 member 10 [Source:HGNC Symbol;Acc:HGNC:20861]	No	No	No	No	Yes	No
scaffold42568	115601	116029	scaffold42568	115617	115623	-	Average_2	XM_011423349.2	LOC105324287	ENSG00000196950	solute carrier family 39 member 10 [Source:HGNC Symbol;Acc:HGNC:20861]	No	No	No	No	Yes	No
scaffold42568	120420	121045	scaffold42568	120972	120978	+	Average_2	XM_011423349.2	LOC105324287	ENSG00000196950	solute carrier family 39 member 10 [Source:HGNC Symbol;Acc:HGNC:20861]	No	No	No	No	Yes	No
scaffold42568	121876	121996	scaffold42568	121907	121913	+	Average_2	XM_011423349.2	LOC105324287	ENSG00000196950	solute carrier family 39 member 10 [Source:HGNC Symbol;Acc:HGNC:20861]	No	No	No	No	Yes	No
scaffold1746	4950	5132	scaffold1746	4963	4969	-	Average_2	XM_011417600.2	LOC105319875	ENSG00000060971	acetyl-CoA acyltransferase 1 [Source:HGNC Symbol;Acc:HGNC:82]	No	No	Yes	No	No	Yes
scaffold1746	10884	11511	scaffold1746	11345	11351	-	Average_2	XM_011417600.2	LOC105319875	ENSG00000060971	acetyl-CoA acyltransferase 1 [Source:HGNC Symbol;Acc:HGNC:82]	No	No	Yes	No	No	Yes
scaffold1746	43784	43911	scaffold1746	43824	43830	-	Average_2	XM_011417585.1	LOC105319868	ENSG00000170776	A-kinase anchoring protein 13 [Source:HGNC Symbol;Acc:HGNC:371]	No	No	Yes	No	No	No
scaffold1746	44650	44999	scaffold1746	44765	44771	-	Average_2	XM_011417575.1	LOC105319868	ENSG00000170776	A-kinase anchoring protein 13 [Source:HGNC Symbol;Acc:HGNC:371]	No	No	Yes	No	No	No
scaffold1746	45266	45448	scaffold1746	45299	45305	+	Average_2	XM_011417575.1	LOC105319868	ENSG00000170776	A-kinase anchoring protein 13 [Source:HGNC Symbol;Acc:HGNC:371]	No	No	Yes	No	No	No
scaffold1746	52099	52388	scaffold1746	52106	52112	-	Average_2	XM_011417590.2	LOC105319868	ENSG00000170776	A-kinase anchoring protein 13 [Source:HGNC Symbol;Acc:HGNC:371]	No	No	Yes	No	No	No
scaffold1746	73073	73231	scaffold1746	73097	73103	-	Average_2	XM_011417591.2	LOC105319868	ENSG00000170776	A-kinase anchoring protein 13 [Source:HGNC Symbol;Acc:HGNC:371]	No	No	Yes	No	No	No
scaffold1746	75384	75717	scaffold1746	75591	75597	-	Average_2	XM_011417591.2	LOC105319868	ENSG00000170776	A-kinase anchoring protein 13 [Source:HGNC Symbol;Acc:HGNC:371]	No	No	Yes	No	No	No
scaffold1746	85021	85374	scaffold1746	85040	85046	+	Average_2	XM_011417591.2	LOC105319868	ENSG00000170776	A-kinase anchoring protein 13 [Source:HGNC Symbol;Acc:HGNC:371]	No	No	Yes	No	No	No
scaffold42604	68479	68614	scaffold42604	68562	68568	+	Average_2	XM_011447329.2	LOC105341043	ENSG00000163618	calcium dependent secretion activator [Source:HGNC Symbol;Acc:HGNC:1426]	No	No	Yes	No	Yes	No
scaffold828	155361	155821	scaffold828	155445	155451	-	Average_2	XM_011458654.2	LOC105349010	ENSG00000120057	secreted frizzled related protein 5 [Source:HGNC Symbol;Acc:HGNC:10779]	No	No	Yes	No	Yes	No
scaffold828	157864	157999	scaffold828	157971	157977	+	Average_2	XM_011458654.2	LOC105349010	ENSG00000120057	secreted frizzled related protein 5 [Source:HGNC Symbol;Acc:HGNC:10779]	No	No	Yes	No	Yes	No
scaffold42640	133096	133378	scaffold42640	133186	133192	+	Average_2	XM_011414261.2	LOC105317579	ENSG00000111049	myogenic factor 5 [Source:HGNC Symbol;Acc:HGNC:7565]	No	No	No	No	Yes	No
scaffold42640	140507	140761	scaffold42640	140704	140710	-	Average_2	XM_011414261.2	LOC105317579	ENSG00000111049	myogenic factor 5 [Source:HGNC Symbol;Acc:HGNC:7565]	No	No	No	No	Yes	No
scaffold42640	145210	145726	scaffold42640	145687	145693	+	Average_2	XM_011414261.2	LOC105317579	ENSG00000111049	myogenic factor 5 [Source:HGNC Symbol;Acc:HGNC:7565]	No	No	No	No	Yes	No
scaffold42640	147483	147656	scaffold42640	147532	147538	-	Average_2	XM_011414261.2	LOC105317579	ENSG00000111049	myogenic factor 5 [Source:HGNC Symbol;Acc:HGNC:7565]	No	No	No	No	Yes	No
scaffold42640	149808	149917	scaffold42640	149895	149901	-	Average_2	XM_011414261.2	LOC105317579	ENSG00000111049	myogenic factor 5 [Source:HGNC Symbol;Acc:HGNC:7565]	No	No	No	No	Yes	No
scaffold42640	152128	152465	scaffold42640	152191	152197	+	Average_2	XM_011414261.2	LOC105317579	ENSG00000111049	myogenic factor 5 [Source:HGNC Symbol;Acc:HGNC:7565]	No	No	No	No	Yes	No
scaffold42640	154178	154353	scaffold42640	154316	154322	+	Average_2	XM_011414261.2	LOC105317579	ENSG00000111049	myogenic factor 5 [Source:HGNC Symbol;Acc:HGNC:7565]	No	No	No	No	Yes	No
scaffold42648	7383	7784	scaffold42648	7453	7459	+	Average_2	XM_011421087.2	LOC105322396	ENSG00000198774	Ras association domain family member 9 [Source:HGNC Symbol;Acc:HGNC:15739]	No	No	Yes	No	Yes	No
scaffold42648	8409	8518	scaffold42648	8453	8459	+	Average_2	XM_011421087.2	LOC105322396	ENSG00000198774	Ras association domain family member 9 [Source:HGNC Symbol;Acc:HGNC:15739]	No	No	Yes	No	Yes	No
scaffold42648	13051	13535	scaffold42648	13363	13369	+	Average_2	XM_011421087.2	LOC105322396	ENSG00000198774	Ras association domain family member 9 [Source:HGNC Symbol;Acc:HGNC:15739]	No	No	Yes	No	Yes	No
scaffold42648	18672	18784	scaffold42648	18689	18695	-	Average_2	XM_011421088.2	LOC105322396	ENSG00000198774	Ras association domain family member 9 [Source:HGNC Symbol;Acc:HGNC:15739]	No	No	Yes	No	Yes	No
scaffold42648	19420	20568	scaffold42648	20538	20544	-	Average_2	XM_011421088.2	LOC105322396	ENSG00000198774	Ras association domain family member 9 [Source:HGNC Symbol;Acc:HGNC:15739]	No	No	Yes	No	Yes	No
scaffold42648	22984	23496	scaffold42648	23489	23495	+	Average_2	XM_011421091.2	LOC105322396	ENSG00000198774	Ras association domain family member 9 [Source:HGNC Symbol;Acc:HGNC:15739]	No	No	Yes	No	Yes	No
scaffold42648	23992	24461	scaffold42648	24388	24394	+	Average_2	XM_011421090.2	LOC105322396	ENSG00000198774	Ras association domain family member 9 [Source:HGNC Symbol;Acc:HGNC:15739]	No	No	Yes	No	Yes	No
scaffold42684	82308	82455	scaffold42684	82345	82351	+	Average_2	XM_011438494.2	LOC105334889	ENSG00000152223	ectopic P-granules autophagy protein 5 homolog [Source:HGNC Symbol;Acc:HGNC:29331]	No	No	Yes	No	No	No
scaffold42684	89242	89412	scaffold42684	89253	89259	-	Average_2	XM_011438494.2	LOC105334889	ENSG00000152223	ectopic P-granules autophagy protein 5 homolog [Source:HGNC Symbol;Acc:HGNC:29331]	No	No	Yes	No	No	No
scaffold42684	110384	110521	scaffold42684	110515	110521	+	Average_2	XM_011438495.2	LOC105334890	ENSG00000116489	capping actin protein of muscle Z-line subunit alpha 1 [Source:HGNC Symbol;Acc:HGNC:1488]	No	No	Yes	No	No	No
scaffold42684	113925	114045	scaffold42684	113953	113959	+	Average_2	XM_011438495.2	LOC105334890	ENSG00000116489	capping actin protein of muscle Z-line subunit alpha 1 [Source:HGNC Symbol;Acc:HGNC:1488]	No	No	Yes	No	No	No
scaffold42684	114595	114730	scaffold42684	114672	114678	-	Average_2	XM_011438495.2	LOC105334890	ENSG00000116489	capping actin protein of muscle Z-line subunit alpha 1 [Source:HGNC Symbol;Acc:HGNC:1488]	No	No	Yes	No	No	No
scaffold42684	119170	119675	scaffold42684	119208	119214	+	Average_2	XM_011438495.2	LOC105334890	ENSG00000116489	capping actin protein of muscle Z-line subunit alpha 1 [Source:HGNC Symbol;Acc:HGNC:1488]	No	No	Yes	No	No	No
scaffold1299	24874	25299	scaffold1299	25057	25063	-	Average_2	XM_011417848.2	LOC105320073	ENSG00000147041	synaptotagmin like 5 [Source:HGNC Symbol;Acc:HGNC:15589]	No	No	No	No	Yes	No
scaffold1299	27056	27241	scaffold1299	27061	27067	-	Average_2	XM_011417845.2	LOC105320073	ENSG00000147041	synaptotagmin like 5 [Source:HGNC Symbol;Acc:HGNC:15589]	No	No	No	No	Yes	No
scaffold1299	30310	30676	scaffold1299	30622	30628	+	Average_2	XM_011417845.2	LOC105320073	ENSG00000147041	synaptotagmin like 5 [Source:HGNC Symbol;Acc:HGNC:15589]	No	No	No	No	Yes	No
scaffold1299	38239	38525	scaffold1299	38267	38273	-	Average_2	XM_011417845.2	LOC105320073	ENSG00000147041	synaptotagmin like 5 [Source:HGNC Symbol;Acc:HGNC:15589]	No	No	No	No	Yes	No
scaffold474	112592	112928	scaffold474	112891	112897	-	Average_2	XM_011444479.2	LOC105339074	ENSG00000170502	nudix hydrolase 9 [Source:HGNC Symbol;Acc:HGNC:8056]	No	No	Yes	No	Yes	No
scaffold474	115415	115588	scaffold474	115480	115486	+	Average_2	XM_011444479.2	LOC105339074	ENSG00000170502	nudix hydrolase 9 [Source:HGNC Symbol;Acc:HGNC:8056]	No	No	Yes	No	Yes	No
scaffold474	126620	127036	scaffold474	126703	126709	+	Average_2	XM_011444472.2	LOC105339069	ENSG00000206069	transmembrane protein 211 [Source:HGNC Symbol;Acc:HGNC:33725]	No	No	No	Yes	No	No
scaffold474	129138	129354	scaffold474	129218	129224	-	Average_2	XM_011444472.2	LOC105339069	ENSG00000206069	transmembrane protein 211 [Source:HGNC Symbol;Acc:HGNC:33725]	No	No	No	Yes	No	No
scaffold474	130070	130439	scaffold474	130297	130303	+	Average_2	XM_011444472.2	LOC105339069	ENSG00000206069	transmembrane protein 211 [Source:HGNC Symbol;Acc:HGNC:33725]	No	No	No	Yes	No	No
scaffold474	135861	135972	scaffold474	135948	135954	+	Average_2	XM_011444472.2	LOC105339069	ENSG00000206069	transmembrane protein 211 [Source:HGNC Symbol;Acc:HGNC:33725]	No	No	No	Yes	No	No
scaffold1200	115873	116008	scaffold1200	115924	115930	+	Average_2	XM_011447189.2	LOC105340910	ENSG00000171522	prostaglandin E receptor 4 [Source:HGNC Symbol;Acc:HGNC:9596]	No	No	Yes	No	Yes	No
scaffold1200	121128	121592	scaffold1200	121452	121458	+	Average_2	XM_011447189.2	LOC105340910	ENSG00000171522	prostaglandin E receptor 4 [Source:HGNC Symbol;Acc:HGNC:9596]	No	No	Yes	No	Yes	No
scaffold1200	128293	128554	scaffold1200	128520	128526	+	Average_2	XM_011447179.2	LOC105340910	ENSG00000171522	prostaglandin E receptor 4 [Source:HGNC Symbol;Acc:HGNC:9596]	No	No	Yes	No	Yes	No
scaffold1200	128770	128905	scaffold1200	128793	128799	-	Average_2	XM_011447179.2	LOC105340910	ENSG00000171522	prostaglandin E receptor 4 [Source:HGNC Symbol;Acc:HGNC:9596]	No	No	Yes	No	Yes	No
scaffold1200	130561	131572	scaffold1200	131270	131276	-	Average_2	XM_011447172.2	LOC105340910	ENSG00000171522	prostaglandin E receptor 4 [Source:HGNC Symbol;Acc:HGNC:9596]	No	No	Yes	No	Yes	No
scaffold640	110063	110755	scaffold640	110315	110321	+	Average_2	XM_011435940.2	LOC105333111	ENSG00000115524	splicing factor 3b subunit 1 [Source:HGNC Symbol;Acc:HGNC:10768]	No	No	No	No	Yes	No
scaffold42770	176846	177041	scaffold42770	176854	176860	-	Average_2	XM_011422008.2	LOC105323051	ENSG00000204335	Sp5 transcription factor [Source:HGNC Symbol;Acc:HGNC:14529]	No	No	No	No	Yes	No
scaffold42794	136115	136775	scaffold42794	136133	136139	-	Average_2	XM_011458188.2	LOC105348652	ENSG00000138796	hydroxyacyl-CoA dehydrogenase [Source:HGNC Symbol;Acc:HGNC:4799]	No	No	Yes	No	No	No
scaffold42776	78381	78516	scaffold42776	78425	78431	+	Average_2	XM_011433277.2	LOC105331189	ENSG00000064995	TATA-box binding protein associated factor 11 [Source:HGNC Symbol;Acc:HGNC:11544]	No	No	Yes	No	No	No
scaffold42776	85093	85235	scaffold42776	85097	85103	+	Average_2	XM_011433277.2	LOC105331189	ENSG00000064995	TATA-box binding protein associated factor 11 [Source:HGNC Symbol;Acc:HGNC:11544]	No	No	Yes	No	No	No
scaffold42776	89309	89678	scaffold42776	89340	89346	-	Average_2	XM_011433277.2	LOC105331189	ENSG00000064995	TATA-box binding protein associated factor 11 [Source:HGNC Symbol;Acc:HGNC:11544]	No	No	Yes	No	No	No
scaffold42776	105115	105441	scaffold42776	105219	105225	+	Average_2	XM_011433281.2	LOC105331190	ENSG00000211455	serine/threonine kinase 38 like [Source:HGNC Symbol;Acc:HGNC:17848]	No	No	Yes	No	No	No
scaffold218	616	936	scaffold218	676	682	+	Average_2	XM_011416389.2	LOC105319021	ENSG00000174748	ribosomal protein L15 [Source:HGNC Symbol;Acc:HGNC:10306]	No	No	Yes	No	No	No
scaffold218	50586	50905	scaffold218	50797	50803	+	Average_2	XM_011416398.2	LOC105319027	ENSG00000048540	LIM domain only 3 [Source:HGNC Symbol;Acc:HGNC:6643]	No	No	No	Yes	No	No
scaffold218	52293	52760	scaffold218	52574	52580	-	Average_2	XM_011416398.2	LOC105319027	ENSG00000048540	LIM domain only 3 [Source:HGNC Symbol;Acc:HGNC:6643]	No	No	No	Yes	No	No
scaffold218	52827	53709	scaffold218	53327	53333	-	Average_2	XM_011416398.2	LOC105319027	ENSG00000048540	LIM domain only 3 [Source:HGNC Symbol;Acc:HGNC:6643]	No	No	No	Yes	No	No
scaffold218	58833	59052	scaffold218	58861	58867	-	Average_2	XM_011416398.2	LOC105319027	ENSG00000048540	LIM domain only 3 [Source:HGNC Symbol;Acc:HGNC:6643]	No	No	No	Yes	No	No
scaffold218	66332	66830	scaffold218	66378	66384	-	Average_2	XM_011416398.2	LOC105319027	ENSG00000048540	LIM domain only 3 [Source:HGNC Symbol;Acc:HGNC:6643]	No	No	No	Yes	No	No
scaffold366	66362	66537	scaffold366	66519	66525	-	Average_2	XM_020072967.1	LOC105342273	ENSG00000130985	ubiquitin like modifier activating enzyme 1 [Source:HGNC Symbol;Acc:HGNC:12469]	No	No	Yes	Yes	No	No
scaffold366	82925	83054	scaffold366	82984	82990	-	Average_2	XM_020072967.1	LOC105342273	ENSG00000130985	ubiquitin like modifier activating enzyme 1 [Source:HGNC Symbol;Acc:HGNC:12469]	No	No	Yes	Yes	No	No
scaffold1456	166067	166238	scaffold1456	166196	166202	+	Average_2	XM_011451125.2	LOC105343680	ENSG00000106066	carboxypeptidase vitellogenic like [Source:HGNC Symbol;Acc:HGNC:14399]	No	No	No	No	Yes	Yes
scaffold1155	89394	89934	scaffold1155	89830	89836	+	Average_2	XM_011451620.2	LOC105344043	ENSG00000138115	cytochrome P450 family 2 subfamily C member 8 [Source:HGNC Symbol;Acc:HGNC:2622]	No	No	No	No	Yes	No
scaffold1508	54545	54824	scaffold1508	54606	54612	+	Average_2	XM_011416661.2	LOC105319221	ENSG00000119509	inversin [Source:HGNC Symbol;Acc:HGNC:17870]	No	No	Yes	No	No	No
scaffold1508	56257	56422	scaffold1508	56416	56422	+	Average_2	XM_011416661.2	LOC105319221	ENSG00000119509	inversin [Source:HGNC Symbol;Acc:HGNC:17870]	No	No	Yes	No	No	No
scaffold1508	71322	71479	scaffold1508	71378	71384	-	Average_2	XM_011416660.2	LOC105319221	ENSG00000119509	inversin [Source:HGNC Symbol;Acc:HGNC:17870]	No	No	Yes	No	No	No
scaffold1508	128355	128891	scaffold1508	128378	128384	+	Average_2	XM_011416670.2	LOC105319227	ENSG00000109436	TBC1 domain family member 9 [Source:HGNC Symbol;Acc:HGNC:21710]	No	No	Yes	No	Yes	No
scaffold1511	89066	89189	scaffold1511	89076	89082	-	Average_2	XM_020069073.1	LOC105332635	ENSG00000138696	bone morphogenetic protein receptor type 1B [Source:HGNC Symbol;Acc:HGNC:1077]	No	No	No	No	Yes	No
scaffold42836	1881	3330	scaffold42836	2102	2108	-	Average_2	XM_011424669.2	LOC105325213	ENSG00000138785	integrator complex subunit 12 [Source:HGNC Symbol;Acc:HGNC:25067]	No	No	Yes	No	No	No
scaffold42836	3885	4295	scaffold42836	4151	4157	+	Average_2	XM_011424669.2	LOC105325213	ENSG00000138785	integrator complex subunit 12 [Source:HGNC Symbol;Acc:HGNC:25067]	No	No	Yes	No	No	No
scaffold42836	5129	5256	scaffold42836	5156	5162	+	Average_2	XM_011424669.2	LOC105325213	ENSG00000138785	integrator complex subunit 12 [Source:HGNC Symbol;Acc:HGNC:25067]	No	No	Yes	No	No	No
scaffold1791	15425	15581	scaffold1791	15534	15540	-	Average_2	XM_011418788.1	LOC105320733	ENSG00000115159	glycerol-3-phosphate dehydrogenase 2 [Source:HGNC Symbol;Acc:HGNC:4456]	No	No	No	No	Yes	No
scaffold1373	140141	140713	scaffold1373	140210	140216	-	Average_2	XM_011437710.2	LOC105334318	ENSG00000124802	eukaryotic translation elongation factor 1 epsilon 1 [Source:HGNC Symbol;Acc:HGNC:3212]	No	No	No	No	Yes	No
scaffold1373	148363	148618	scaffold1373	148519	148525	+	Average_2	XM_011437710.2	LOC105334318	ENSG00000124802	eukaryotic translation elongation factor 1 epsilon 1 [Source:HGNC Symbol;Acc:HGNC:3212]	No	No	No	No	Yes	No
scaffold42850	25607	26080	scaffold42850	25926	25932	+	Average_2	XM_011433966.2	LOC105331658	ENSG00000132478	unk zinc finger [Source:HGNC Symbol;Acc:HGNC:29369]	No	No	No	Yes	No	No
scaffold42850	104926	105210	scaffold42850	105062	105068	-	Average_2	XM_011434089.2	LOC105331762	ENSG00000167977	potassium channel tetramerization domain containing 5 [Source:HGNC Symbol;Acc:HGNC:21423]	No	No	Yes	No	No	No
scaffold42850	136194	136592	scaffold42850	136335	136341	+	Average_2	XM_011434103.2	LOC105331771	ENSG00000186260	myocardin related transcription factor B [Source:HGNC Symbol;Acc:HGNC:29819]	No	No	No	Yes	No	No
scaffold42850	136779	136914	scaffold42850	136890	136896	-	Average_2	XM_011434103.2	LOC105331771	ENSG00000186260	myocardin related transcription factor B [Source:HGNC Symbol;Acc:HGNC:29819]	No	No	No	Yes	No	No
scaffold42850	137239	137364	scaffold42850	137325	137331	+	Average_2	XM_011434103.2	LOC105331771	ENSG00000186260	myocardin related transcription factor B [Source:HGNC Symbol;Acc:HGNC:29819]	No	No	No	Yes	No	No
scaffold42850	141474	142346	scaffold42850	141669	141675	+	Average_2	XM_011434110.2	LOC105331771	ENSG00000186260	myocardin related transcription factor B [Source:HGNC Symbol;Acc:HGNC:29819]	No	No	No	Yes	No	No
scaffold42850	145373	145721	scaffold42850	145619	145625	-	Average_2	XM_011434110.2	LOC105331771	ENSG00000186260	myocardin related transcription factor B [Source:HGNC Symbol;Acc:HGNC:29819]	No	No	No	Yes	No	No
scaffold42850	151844	152331	scaffold42850	152110	152116	+	Average_2	XM_011434110.2	LOC105331771	ENSG00000186260	myocardin related transcription factor B [Source:HGNC Symbol;Acc:HGNC:29819]	No	No	No	Yes	No	No
scaffold1159	116919	117091	scaffold1159	117032	117038	+	Average_2	XM_011420194.2	LOC105321748	ENSG00000159256	MORC family CW-type zinc finger 3 [Source:HGNC Symbol;Acc:HGNC:23572]	No	No	Yes	No	No	No
scaffold1159	120110	120224	scaffold1159	120191	120197	+	Average_2	XM_011420194.2	LOC105321748	ENSG00000159256	MORC family CW-type zinc finger 3 [Source:HGNC Symbol;Acc:HGNC:23572]	No	No	Yes	No	No	No
scaffold1159	160869	161038	scaffold1159	160951	160957	+	Average_2	XM_011420195.2	LOC105321748	ENSG00000159256	MORC family CW-type zinc finger 3 [Source:HGNC Symbol;Acc:HGNC:23572]	No	No	Yes	No	No	No
scaffold1159	166829	167408	scaffold1159	167028	167034	+	Average_2	XM_011420195.2	LOC105321748	ENSG00000159256	MORC family CW-type zinc finger 3 [Source:HGNC Symbol;Acc:HGNC:23572]	No	No	Yes	No	No	No
scaffold1868	39	1293	scaffold1868	744	750	+	Average_2	XM_011416057.2	LOC105318783	ENSG00000118689	forkhead box O3 [Source:HGNC Symbol;Acc:HGNC:3821]	No	No	Yes	No	No	No
scaffold1868	5739	5935	scaffold1868	5879	5885	-	Average_2	XM_011416057.2	LOC105318783	ENSG00000118689	forkhead box O3 [Source:HGNC Symbol;Acc:HGNC:3821]	No	No	Yes	No	No	No
scaffold1868	9022	9179	scaffold1868	9048	9054	+	Average_2	XM_011416057.2	LOC105318783	ENSG00000118689	forkhead box O3 [Source:HGNC Symbol;Acc:HGNC:3821]	No	No	Yes	No	No	No
scaffold1868	9339	9499	scaffold1868	9406	9412	+	Average_2	XM_011416057.2	LOC105318783	ENSG00000118689	forkhead box O3 [Source:HGNC Symbol;Acc:HGNC:3821]	No	No	Yes	No	No	No
scaffold1868	193870	194311	scaffold1868	194253	194259	-	Average_2	XM_011416067.2	LOC105318789	ENSG00000197728	ribosomal protein S26 [Source:HGNC Symbol;Acc:HGNC:10414]	No	No	Yes	No	No	No
scaffold42890	122538	122717	scaffold42890	122548	122554	+	Average_2	XM_011437452.2	LOC105334117	ENSG00000118777	ATP binding cassette subfamily G member 2 (Junior blood group) [Source:HGNC Symbol;Acc:HGNC:74]	No	No	No	No	Yes	No
scaffold42890	125188	125476	scaffold42890	125402	125408	+	Average_2	XM_011437452.2	LOC105334117	ENSG00000118777	ATP binding cassette subfamily G member 2 (Junior blood group) [Source:HGNC Symbol;Acc:HGNC:74]	No	No	No	No	Yes	No
scaffold42890	125985	126223	scaffold42890	126096	126102	+	Average_2	XM_011437452.2	LOC105334117	ENSG00000118777	ATP binding cassette subfamily G member 2 (Junior blood group) [Source:HGNC Symbol;Acc:HGNC:74]	No	No	No	No	Yes	No
scaffold42890	130239	130420	scaffold42890	130350	130356	+	Average_2	XM_020069693.1	LOC105334117	ENSG00000118777	ATP binding cassette subfamily G member 2 (Junior blood group) [Source:HGNC Symbol;Acc:HGNC:74]	No	No	No	No	Yes	No
scaffold42904	137426	137948	scaffold42904	137775	137781	-	Average_2	XM_011457014.2	LOC105347801	ENSG00000150764	DIX domain containing 1 [Source:HGNC Symbol;Acc:HGNC:23695]	No	No	Yes	No	No	No
scaffold42904	181303	181640	scaffold42904	181328	181334	+	Average_2	XM_011457021.2	LOC105347804	ENSG00000188909	brain specific homeobox [Source:HGNC Symbol;Acc:HGNC:20450]	No	No	Yes	No	No	No
scaffold42904	188143	188696	scaffold42904	188279	188285	+	Average_2	XM_011457021.2	LOC105347804	ENSG00000188909	brain specific homeobox [Source:HGNC Symbol;Acc:HGNC:20450]	No	No	Yes	No	No	No
scaffold42904	189705	189893	scaffold42904	189843	189849	-	Average_2	XM_011457020.2	LOC105347804	ENSG00000188909	brain specific homeobox [Source:HGNC Symbol;Acc:HGNC:20450]	No	No	Yes	No	No	No
scaffold42922	170765	170900	scaffold42922	170819	170825	+	Average_2	XM_020064493.1	LOC105321326	ENSG00000082641	nuclear factor, erythroid 2 like 1 [Source:HGNC Symbol;Acc:HGNC:7781]	No	Yes	No	No	No	No
scaffold42922	180084	181422	scaffold42922	180278	180284	+	Average_2	XM_020064493.1	LOC105321326	ENSG00000082641	nuclear factor, erythroid 2 like 1 [Source:HGNC Symbol;Acc:HGNC:7781]	No	Yes	No	No	No	No
scaffold1880	136484	136882	scaffold1880	136840	136846	+	Average_2	XM_011432590.2	LOC105330715	ENSG00000255112	charged multivesicular body protein 1B [Source:HGNC Symbol;Acc:HGNC:24287]	No	No	Yes	No	No	No
scaffold1880	140010	140763	scaffold1880	140634	140640	+	Average_2	XM_011432590.2	LOC105330715	ENSG00000255112	charged multivesicular body protein 1B [Source:HGNC Symbol;Acc:HGNC:24287]	No	No	Yes	No	No	No
scaffold1880	176099	176202	scaffold1880	176186	176192	-	Average_2	XM_011432630.2	LOC105330732	ENSG00000163877	Smad nuclear interacting protein 1 [Source:HGNC Symbol;Acc:HGNC:30587]	No	No	Yes	No	No	No
scaffold42960	59748	60060	scaffold42960	59773	59779	-	Average_2	XM_011442587.2	LOC105337722	ENSG00000153086	aminocarboxymuconate semialdehyde decarboxylase [Source:HGNC Symbol;Acc:HGNC:19288]	No	No	Yes	No	No	No
scaffold42960	61666	61850	scaffold42960	61825	61831	+	Average_2	XM_011442587.2	LOC105337722	ENSG00000153086	aminocarboxymuconate semialdehyde decarboxylase [Source:HGNC Symbol;Acc:HGNC:19288]	No	No	Yes	No	No	No
scaffold574	32700	32937	scaffold574	32775	32781	+	Average_2	XM_011443379.2	LOC105338321	ENSG00000164713	brain protein I3 [Source:HGNC Symbol;Acc:HGNC:1109]	No	No	No	No	Yes	No
scaffold574	35231	35796	scaffold574	35622	35628	+	Average_2	XM_020071447.1	LOC105338321	ENSG00000164713	brain protein I3 [Source:HGNC Symbol;Acc:HGNC:1109]	No	No	No	No	Yes	No
scaffold574	36345	36580	scaffold574	36352	36358	+	Average_2	XM_020071447.1	LOC105338321	ENSG00000164713	brain protein I3 [Source:HGNC Symbol;Acc:HGNC:1109]	No	No	No	No	Yes	No
scaffold574	40335	40669	scaffold574	40368	40374	+	Average_2	XM_020071447.1	LOC105338321	ENSG00000164713	brain protein I3 [Source:HGNC Symbol;Acc:HGNC:1109]	No	No	No	No	Yes	No
scaffold574	41680	41911	scaffold574	41856	41862	-	Average_2	XM_020071447.1	LOC105338321	ENSG00000164713	brain protein I3 [Source:HGNC Symbol;Acc:HGNC:1109]	No	No	No	No	Yes	No
scaffold574	125245	125673	scaffold574	125293	125299	+	Average_2	XM_011443385.2	LOC105338324	ENSG00000183048	solute carrier family 25 member 10 [Source:HGNC Symbol;Acc:HGNC:10980]	No	No	Yes	No	No	No
scaffold574	128241	129551	scaffold574	129223	129229	+	Average_2	XM_011443385.2	LOC105338324	ENSG00000183048	solute carrier family 25 member 10 [Source:HGNC Symbol;Acc:HGNC:10980]	No	No	Yes	No	No	No
scaffold574	134664	134998	scaffold574	134909	134915	-	Average_2	XM_011443385.2	LOC105338324	ENSG00000183048	solute carrier family 25 member 10 [Source:HGNC Symbol;Acc:HGNC:10980]	No	No	Yes	No	No	No
scaffold574	137520	137629	scaffold574	137522	137528	-	Average_2	XM_011443385.2	LOC105338324	ENSG00000183048	solute carrier family 25 member 10 [Source:HGNC Symbol;Acc:HGNC:10980]	No	No	Yes	No	No	No
scaffold574	138089	138970	scaffold574	138164	138170	+	Average_2	XM_011443385.2	LOC105338324	ENSG00000183048	solute carrier family 25 member 10 [Source:HGNC Symbol;Acc:HGNC:10980]	No	No	Yes	No	No	No
scaffold574	141929	142409	scaffold574	142398	142404	+	Average_2	XM_011443385.2	LOC105338324	ENSG00000183048	solute carrier family 25 member 10 [Source:HGNC Symbol;Acc:HGNC:10980]	No	No	Yes	No	No	No
scaffold574	146624	146729	scaffold574	146689	146695	+	Average_2	XM_011443385.2	LOC105338324	ENSG00000183048	solute carrier family 25 member 10 [Source:HGNC Symbol;Acc:HGNC:10980]	No	No	Yes	No	No	No
scaffold1841	116721	117365	scaffold1841	116884	116890	-	Average_2	XM_011422407.2	LOC105323288	ENSG00000138640	family with sequence similarity 13 member A [Source:HGNC Symbol;Acc:HGNC:19367]	No	No	Yes	No	No	No
scaffold1841	118373	118700	scaffold1841	118435	118441	-	Average_2	XM_011422407.2	LOC105323288	ENSG00000138640	family with sequence similarity 13 member A [Source:HGNC Symbol;Acc:HGNC:19367]	No	No	Yes	No	No	No
scaffold1841	119373	119768	scaffold1841	119530	119536	-	Average_2	XM_011422407.2	LOC105323288	ENSG00000138640	family with sequence similarity 13 member A [Source:HGNC Symbol;Acc:HGNC:19367]	No	No	Yes	No	No	No
scaffold665	136492	136709	scaffold665	136688	136694	-	Average_2	XM_011447972.2	LOC105341433	ENSG00000186815	two pore segment channel 1 [Source:HGNC Symbol;Acc:HGNC:18182]	No	No	No	Yes	No	No
scaffold42974	80807	81341	scaffold42974	81115	81121	-	Average_2	XM_011447920.2	LOC105341398	ENSG00000120616	enhancer of polycomb homolog 1 [Source:HGNC Symbol;Acc:HGNC:19876]	No	No	Yes	Yes	Yes	No
scaffold42974	187082	187281	scaffold42974	187107	187113	+	Average_2	XM_011447915.2	LOC105341394	ENSG00000158234	Fas apoptotic inhibitory molecule [Source:HGNC Symbol;Acc:HGNC:18703]	No	No	No	No	Yes	No
scaffold43038	37206	37453	scaffold43038	37278	37284	-	Average_2	XM_011445226.2	LOC105339620	ENSG00000135299	ankyrin repeat domain 6 [Source:HGNC Symbol;Acc:HGNC:17280]	No	No	Yes	No	Yes	No
scaffold43038	47751	47886	scaffold43038	47835	47841	+	Average_2	XM_011445229.2	LOC105339620	ENSG00000135299	ankyrin repeat domain 6 [Source:HGNC Symbol;Acc:HGNC:17280]	No	No	Yes	No	Yes	No
scaffold43038	49072	49398	scaffold43038	49239	49245	+	Average_2	XM_011445230.2	LOC105339620	ENSG00000135299	ankyrin repeat domain 6 [Source:HGNC Symbol;Acc:HGNC:17280]	No	No	Yes	No	Yes	No
scaffold43038	54007	54300	scaffold43038	54158	54164	-	Average_2	XM_011445231.2	LOC105339620	ENSG00000135299	ankyrin repeat domain 6 [Source:HGNC Symbol;Acc:HGNC:17280]	No	No	Yes	No	Yes	No
scaffold43038	54370	54581	scaffold43038	54373	54379	-	Average_2	XM_011445231.2	LOC105339620	ENSG00000135299	ankyrin repeat domain 6 [Source:HGNC Symbol;Acc:HGNC:17280]	No	No	Yes	No	Yes	No
scaffold43038	55126	56454	scaffold43038	55181	55187	-	Average_2	XM_011445231.2	LOC105339620	ENSG00000135299	ankyrin repeat domain 6 [Source:HGNC Symbol;Acc:HGNC:17280]	No	No	Yes	No	Yes	No
scaffold43038	57258	58062	scaffold43038	58025	58031	+	Average_2	XM_011445235.2	LOC105339620	ENSG00000135299	ankyrin repeat domain 6 [Source:HGNC Symbol;Acc:HGNC:17280]	No	No	Yes	No	Yes	No
scaffold43038	59803	60606	scaffold43038	59963	59969	+	Average_2	XM_011445232.2	LOC105339620	ENSG00000135299	ankyrin repeat domain 6 [Source:HGNC Symbol;Acc:HGNC:17280]	No	No	Yes	No	Yes	No
scaffold43038	70184	70384	scaffold43038	70202	70208	+	Average_2	XM_011445236.2	LOC105339620	ENSG00000135299	ankyrin repeat domain 6 [Source:HGNC Symbol;Acc:HGNC:17280]	No	No	Yes	No	Yes	No
scaffold43038	79168	79362	scaffold43038	79168	79174	-	Average_2	XM_011445237.2	LOC105339620	ENSG00000135299	ankyrin repeat domain 6 [Source:HGNC Symbol;Acc:HGNC:17280]	No	No	Yes	No	Yes	No
scaffold43038	79588	79915	scaffold43038	79648	79654	-	Average_2	XM_011445237.2	LOC105339620	ENSG00000135299	ankyrin repeat domain 6 [Source:HGNC Symbol;Acc:HGNC:17280]	No	No	Yes	No	Yes	No
scaffold43038	80273	80649	scaffold43038	80636	80642	+	Average_2	XM_011445237.2	LOC105339620	ENSG00000135299	ankyrin repeat domain 6 [Source:HGNC Symbol;Acc:HGNC:17280]	No	No	Yes	No	Yes	No
scaffold43038	93924	94311	scaffold43038	94249	94255	+	Average_2	XM_011445239.2	LOC105339623	ENSG00000075239	acetyl-CoA acetyltransferase 1 [Source:HGNC Symbol;Acc:HGNC:93]	No	No	Yes	No	No	No
scaffold43038	126248	126588	scaffold43038	126490	126496	+	Average_2	XM_020071921.1	LOC105339625	ENSG00000135597	RALBP1 associated Eps domain containing 1 [Source:HGNC Symbol;Acc:HGNC:15578]	No	No	Yes	No	Yes	No
scaffold43034	63789	63971	scaffold43034	63908	63914	+	Average_2	XM_011435315.2	LOC105332650	ENSG00000148154	UDP-glucose ceramide glucosyltransferase [Source:HGNC Symbol;Acc:HGNC:12524]	No	No	No	No	Yes	No
scaffold43034	74994	75138	scaffold43034	75075	75081	-	Average_2	XM_011435315.2	LOC105332650	ENSG00000148154	UDP-glucose ceramide glucosyltransferase [Source:HGNC Symbol;Acc:HGNC:12524]	No	No	No	No	Yes	No
scaffold43034	154148	154421	scaffold43034	154399	154405	+	Average_2	XM_011435330.2	LOC105332659	ENSG00000170836	protein phosphatase, Mg2+/Mn2+ dependent 1D [Source:HGNC Symbol;Acc:HGNC:9277]	No	No	No	Yes	No	No
scaffold43034	162548	162703	scaffold43034	162582	162588	+	Average_2	XM_011435330.2	LOC105332659	ENSG00000170836	protein phosphatase, Mg2+/Mn2+ dependent 1D [Source:HGNC Symbol;Acc:HGNC:9277]	No	No	No	Yes	No	No
scaffold148	5635	6179	scaffold148	5929	5935	-	Average_2	XM_011414773.2	LOC105317949	ENSG00000153391	INO80 complex subunit C [Source:HGNC Symbol;Acc:HGNC:26994]	No	No	Yes	No	Yes	No
scaffold148	167322	167457	scaffold148	167440	167446	-	Average_2	XM_011414777.2	LOC105317956	ENSG00000188523	cilia and flagella associated protein 77 [Source:HGNC Symbol;Acc:HGNC:33776]	No	No	Yes	No	No	No
scaffold1142	109708	110027	scaffold1142	109820	109826	+	Average_2	XM_020067079.1	LOC105327873	ENSG00000116761	cystathionine gamma-lyase [Source:HGNC Symbol;Acc:HGNC:2501]	No	No	Yes	No	No	No
scaffold43024	98589	99497	scaffold43024	98921	98927	-	Average_2	XM_011446923.2	LOC105340725	ENSG00000124181	phospholipase C gamma 1 [Source:HGNC Symbol;Acc:HGNC:9065]	No	No	Yes	No	No	No
scaffold43024	106871	106975	scaffold43024	106890	106896	-	Average_2	XM_011446923.2	LOC105340725	ENSG00000124181	phospholipase C gamma 1 [Source:HGNC Symbol;Acc:HGNC:9065]	No	No	Yes	No	No	No
scaffold43084	19006	19275	scaffold43084	19200	19206	+	Average_2	XM_011432592.2	LOC105330717	ENSG00000139793	muscleblind like splicing regulator 2 [Source:HGNC Symbol;Acc:HGNC:16746]	No	No	Yes	Yes	No	No
scaffold43084	32876	33183	scaffold43084	33113	33119	-	Average_2	XM_011432592.2	LOC105330717	ENSG00000139793	muscleblind like splicing regulator 2 [Source:HGNC Symbol;Acc:HGNC:16746]	No	No	Yes	Yes	No	No
scaffold43084	59854	60935	scaffold43084	60529	60535	+	Average_2	XM_011432596.2	LOC105330717	ENSG00000139793	muscleblind like splicing regulator 2 [Source:HGNC Symbol;Acc:HGNC:16746]	No	No	Yes	Yes	No	No
scaffold43084	65506	66519	scaffold43084	65528	65534	+	Average_2	XM_011432595.2	LOC105330717	ENSG00000139793	muscleblind like splicing regulator 2 [Source:HGNC Symbol;Acc:HGNC:16746]	No	No	Yes	Yes	No	No
scaffold43084	67052	67584	scaffold43084	67095	67101	-	Average_2	XM_011432595.2	LOC105330717	ENSG00000139793	muscleblind like splicing regulator 2 [Source:HGNC Symbol;Acc:HGNC:16746]	No	No	Yes	Yes	No	No
scaffold43084	67988	68245	scaffold43084	68060	68066	+	Average_2	XM_011432595.2	LOC105330717	ENSG00000139793	muscleblind like splicing regulator 2 [Source:HGNC Symbol;Acc:HGNC:16746]	No	No	Yes	Yes	No	No
scaffold43084	68671	68806	scaffold43084	68722	68728	-	Average_2	XM_011432595.2	LOC105330717	ENSG00000139793	muscleblind like splicing regulator 2 [Source:HGNC Symbol;Acc:HGNC:16746]	No	No	Yes	Yes	No	No
scaffold43084	78435	78687	scaffold43084	78530	78536	-	Average_2	XM_011432591.2	LOC105330717	ENSG00000139793	muscleblind like splicing regulator 2 [Source:HGNC Symbol;Acc:HGNC:16746]	No	No	Yes	Yes	No	No
scaffold43084	83494	83763	scaffold43084	83620	83626	+	Average_2	XM_011432591.2	LOC105330717	ENSG00000139793	muscleblind like splicing regulator 2 [Source:HGNC Symbol;Acc:HGNC:16746]	No	No	Yes	Yes	No	No
scaffold43084	95863	95965	scaffold43084	95870	95876	+	Average_2	XM_011432603.2	LOC105330717	ENSG00000139793	muscleblind like splicing regulator 2 [Source:HGNC Symbol;Acc:HGNC:16746]	No	No	Yes	Yes	No	No
scaffold43084	107445	107574	scaffold43084	107533	107539	-	Average_2	XM_011432603.2	LOC105330717	ENSG00000139793	muscleblind like splicing regulator 2 [Source:HGNC Symbol;Acc:HGNC:16746]	No	No	Yes	Yes	No	No
scaffold1786	145659	145897	scaffold1786	145701	145707	+	Average_2	XM_011451588.2	LOC105344015	ENSG00000138835	regulator of G protein signaling 3 [Source:HGNC Symbol;Acc:HGNC:9999]	No	No	Yes	No	Yes	No
scaffold1786	151055	151360	scaffold1786	151294	151300	+	Average_2	XM_011451586.2	LOC105344015	ENSG00000138835	regulator of G protein signaling 3 [Source:HGNC Symbol;Acc:HGNC:9999]	No	No	Yes	No	Yes	No
scaffold1786	155744	156447	scaffold1786	156054	156060	+	Average_2	XM_020073606.1	LOC105344015	ENSG00000138835	regulator of G protein signaling 3 [Source:HGNC Symbol;Acc:HGNC:9999]	No	No	Yes	No	Yes	No
scaffold1786	156896	157021	scaffold1786	156974	156980	+	Average_2	XM_020073606.1	LOC105344015	ENSG00000138835	regulator of G protein signaling 3 [Source:HGNC Symbol;Acc:HGNC:9999]	No	No	Yes	No	Yes	No
scaffold1786	166200	166371	scaffold1786	166293	166299	-	Average_2	XM_011451589.2	LOC105344015	ENSG00000138835	regulator of G protein signaling 3 [Source:HGNC Symbol;Acc:HGNC:9999]	No	No	Yes	No	Yes	No
scaffold1786	176240	176427	scaffold1786	176282	176288	+	Average_2	XM_011451589.2	LOC105344015	ENSG00000138835	regulator of G protein signaling 3 [Source:HGNC Symbol;Acc:HGNC:9999]	No	No	Yes	No	Yes	No
scaffold1786	184008	184109	scaffold1786	184085	184091	-	Average_2	XM_011451589.2	LOC105344015	ENSG00000138835	regulator of G protein signaling 3 [Source:HGNC Symbol;Acc:HGNC:9999]	No	No	Yes	No	Yes	No
scaffold1786	195396	195681	scaffold1786	195548	195554	-	Average_2	XM_011451585.2	LOC105344015	ENSG00000138835	regulator of G protein signaling 3 [Source:HGNC Symbol;Acc:HGNC:9999]	No	No	Yes	No	Yes	No
scaffold43054	209180	209284	scaffold43054	209231	209237	-	Average_2	XM_011453508.2	LOC105345379	ENSG00000116251	ribosomal protein L22 [Source:HGNC Symbol;Acc:HGNC:10315]	No	No	Yes	No	No	No
scaffold743	176463	176759	scaffold743	176712	176718	+	Average_2	XM_011434129.2	LOC105331797	ENSG00000070756	poly(A) binding protein cytoplasmic 1 [Source:HGNC Symbol;Acc:HGNC:8554]	No	No	Yes	No	No	No
scaffold817	111202	111910	scaffold817	111428	111434	-	Average_2	XM_011456184.2	LOC105347215	ENSG00000069329	VPS35 retromer complex component [Source:HGNC Symbol;Acc:HGNC:13487]	No	No	No	No	Yes	No
scaffold418	70142	70313	scaffold418	70184	70190	+	Average_2	XM_020062571.1	LOC105348855	ENSG00000185774	potassium voltage-gated channel interacting protein 4 [Source:HGNC Symbol;Acc:HGNC:30083]	No	No	Yes	No	Yes	No
scaffold418	71457	71963	scaffold418	71774	71780	+	Average_2	XM_020062571.1	LOC105348855	ENSG00000185774	potassium voltage-gated channel interacting protein 4 [Source:HGNC Symbol;Acc:HGNC:30083]	No	No	Yes	No	Yes	No
scaffold418	78264	78452	scaffold418	78311	78317	+	Average_2	XM_020062569.1	LOC105348855	ENSG00000185774	potassium voltage-gated channel interacting protein 4 [Source:HGNC Symbol;Acc:HGNC:30083]	No	No	Yes	No	Yes	No
scaffold418	90321	90440	scaffold418	90418	90424	-	Average_2	XM_020062567.1	LOC105348855	ENSG00000185774	potassium voltage-gated channel interacting protein 4 [Source:HGNC Symbol;Acc:HGNC:30083]	No	No	Yes	No	Yes	No
scaffold418	98802	98976	scaffold418	98920	98926	-	Average_2	XM_020062567.1	LOC105348855	ENSG00000185774	potassium voltage-gated channel interacting protein 4 [Source:HGNC Symbol;Acc:HGNC:30083]	No	No	Yes	No	Yes	No
scaffold418	105891	106144	scaffold418	106090	106096	-	Average_2	XM_020062563.1	LOC105348855	ENSG00000185774	potassium voltage-gated channel interacting protein 4 [Source:HGNC Symbol;Acc:HGNC:30083]	No	No	Yes	No	Yes	No
scaffold418	114768	115168	scaffold418	114894	114900	-	Average_2	XM_020062563.1	LOC105348855	ENSG00000185774	potassium voltage-gated channel interacting protein 4 [Source:HGNC Symbol;Acc:HGNC:30083]	No	No	Yes	No	Yes	No
scaffold418	118884	119047	scaffold418	118946	118952	+	Average_2	XM_020062563.1	LOC105348855	ENSG00000185774	potassium voltage-gated channel interacting protein 4 [Source:HGNC Symbol;Acc:HGNC:30083]	No	No	Yes	No	Yes	No
scaffold418	127919	128316	scaffold418	128013	128019	-	Average_2	XM_011458426.2	LOC105348855	ENSG00000185774	potassium voltage-gated channel interacting protein 4 [Source:HGNC Symbol;Acc:HGNC:30083]	No	No	Yes	No	Yes	No
scaffold418	136759	136893	scaffold418	136859	136865	+	Average_2	XM_020062559.1	LOC105348855	ENSG00000185774	potassium voltage-gated channel interacting protein 4 [Source:HGNC Symbol;Acc:HGNC:30083]	No	No	Yes	No	Yes	No
scaffold418	138706	138822	scaffold418	138767	138773	+	Average_2	XM_020062565.1	LOC105348855	ENSG00000185774	potassium voltage-gated channel interacting protein 4 [Source:HGNC Symbol;Acc:HGNC:30083]	No	No	Yes	No	Yes	No
scaffold418	151174	151836	scaffold418	151321	151327	+	Average_2	XM_020062562.1	LOC105348855	ENSG00000185774	potassium voltage-gated channel interacting protein 4 [Source:HGNC Symbol;Acc:HGNC:30083]	No	No	Yes	No	Yes	No
scaffold418	155880	156167	scaffold418	155885	155891	-	Average_2	XM_020062564.1	LOC105348855	ENSG00000185774	potassium voltage-gated channel interacting protein 4 [Source:HGNC Symbol;Acc:HGNC:30083]	No	No	Yes	No	Yes	No
scaffold43066	192576	192711	scaffold43066	192596	192602	+	Average_2	XM_020062898.1	LOC105317543	ENSG00000141564	regulatory associated protein of MTOR complex 1 [Source:HGNC Symbol;Acc:HGNC:30287]	No	No	Yes	No	No	No
scaffold43066	204318	204538	scaffold43066	204532	204538	-	Average_2	XM_020062898.1	LOC105317543	ENSG00000141564	regulatory associated protein of MTOR complex 1 [Source:HGNC Symbol;Acc:HGNC:30287]	No	No	Yes	No	No	No
scaffold43072	45171	45798	scaffold43072	45431	45437	+	Average_2	XM_020065212.1	LOC105323174	ENSG00000123636	bromodomain adjacent to zinc finger domain 2B [Source:HGNC Symbol;Acc:HGNC:963]	No	No	Yes	No	No	No
scaffold43072	52206	53360	scaffold43072	53194	53200	-	Average_2	XM_020065212.1	LOC105323174	ENSG00000123636	bromodomain adjacent to zinc finger domain 2B [Source:HGNC Symbol;Acc:HGNC:963]	No	No	Yes	No	No	No
scaffold43072	53416	53725	scaffold43072	53461	53467	+	Average_2	XM_020065212.1	LOC105323174	ENSG00000123636	bromodomain adjacent to zinc finger domain 2B [Source:HGNC Symbol;Acc:HGNC:963]	No	No	Yes	No	No	No
scaffold43072	56896	57059	scaffold43072	56897	56903	+	Average_2	XM_011422169.2	LOC105323176	ENSG00000196151	WD repeat, sterile alpha motif and U-box domain containing 1 [Source:HGNC Symbol;Acc:HGNC:26697]	No	No	Yes	No	Yes	No
scaffold500	53097	53503	scaffold500	53206	53212	+	Average_2	XM_011434854.2	LOC105332301	ENSG00000178573	MAF bZIP transcription factor [Source:HGNC Symbol;Acc:HGNC:6776]	No	No	No	No	Yes	No
scaffold500	107412	107664	scaffold500	107484	107490	-	Average_2	XM_011434899.2	LOC105332339	ENSG00000133026	myosin heavy chain 10 [Source:HGNC Symbol;Acc:HGNC:7568]	No	No	No	No	Yes	No
scaffold500	117586	117721	scaffold500	117624	117630	-	Average_2	XM_011434899.2	LOC105332339	ENSG00000133026	myosin heavy chain 10 [Source:HGNC Symbol;Acc:HGNC:7568]	No	No	No	No	Yes	No
scaffold500	125900	126282	scaffold500	126041	126047	-	Average_2	XM_011434899.2	LOC105332339	ENSG00000133026	myosin heavy chain 10 [Source:HGNC Symbol;Acc:HGNC:7568]	No	No	No	No	Yes	No
scaffold500	129291	129616	scaffold500	129374	129380	-	Average_2	XM_011434899.2	LOC105332339	ENSG00000133026	myosin heavy chain 10 [Source:HGNC Symbol;Acc:HGNC:7568]	No	No	No	No	Yes	No
scaffold1891	19084	19231	scaffold1891	19181	19187	-	Average_2	XM_011415096.2	LOC105318155	ENSG00000168813	zinc finger protein 507 [Source:HGNC Symbol;Acc:HGNC:23783]	No	No	No	No	Yes	No
scaffold173	4008	4134	scaffold173	4101	4107	+	Average_2	XM_011435748.2	LOC105332981	ENSG00000139133	ALG10 alpha-1,2-glucosyltransferase [Source:HGNC Symbol;Acc:HGNC:23162]	No	No	Yes	No	No	No
scaffold173	43441	43710	scaffold173	43660	43666	-	Average_2	XM_011435751.2	LOC105332983	ENSG00000163636	proteasome 26S subunit, non-ATPase 6 [Source:HGNC Symbol;Acc:HGNC:9564]	No	No	Yes	No	Yes	No
scaffold43116	118240	119024	scaffold43116	118826	118832	+	Average_2	XM_011441415.2	LOC105336923	ENSG00000213064	SFT2 domain containing 2 [Source:HGNC Symbol;Acc:HGNC:25140]	No	No	Yes	No	No	No
scaffold43116	156255	156448	scaffold43116	156307	156313	-	Average_2	XM_011441417.2	LOC105336925	ENSG00000012174	membrane bound transcription factor peptidase, site 2 [Source:HGNC Symbol;Acc:HGNC:15455]	No	No	Yes	Yes	No	No
scaffold1404	101526	101867	scaffold1404	101625	101631	-	Average_2	XM_020071096.1	LOC105337433	ENSG00000149260	calpain 5 [Source:HGNC Symbol;Acc:HGNC:1482]	No	No	Yes	No	No	No
scaffold1404	103280	103505	scaffold1404	103281	103287	-	Average_2	XM_020071096.1	LOC105337433	ENSG00000149260	calpain 5 [Source:HGNC Symbol;Acc:HGNC:1482]	No	No	Yes	No	No	No
scaffold1893	68861	69072	scaffold1893	68901	68907	+	Average_2	XM_011436690.2	LOC105333628	ENSG00000128595	calumenin [Source:HGNC Symbol;Acc:HGNC:1458]	No	No	Yes	No	No	No
scaffold1893	72749	72876	scaffold1893	72846	72852	-	Average_2	XM_011436687.2	LOC105333628	ENSG00000128595	calumenin [Source:HGNC Symbol;Acc:HGNC:1458]	No	No	Yes	No	No	No
scaffold1893	117659	117797	scaffold1893	117722	117728	+	Average_2	XM_011436701.2	LOC105333635	ENSG00000115419	glutaminase [Source:HGNC Symbol;Acc:HGNC:4331]	No	No	Yes	No	No	No
scaffold1855	38253	39130	scaffold1855	38710	38716	-	Average_2	XM_011450792.2	LOC105343416	ENSG00000136875	pre-mRNA processing factor 4 [Source:HGNC Symbol;Acc:HGNC:17349]	No	No	No	Yes	No	No
scaffold1855	138650	139089	scaffold1855	138682	138688	+	Average_2	XM_020073419.1	LOC105343430	ENSG00000117523	proline rich coiled-coil 2C [Source:HGNC Symbol;Acc:HGNC:24903]	No	No	Yes	No	No	Yes
scaffold43134	90167	90294	scaffold43134	90216	90222	-	Average_2	XM_011458609.1	LOC105348985	ENSG00000182831	chromosome 16 open reading frame 72 [Source:HGNC Symbol;Acc:HGNC:30103]	No	No	Yes	No	No	No
scaffold43134	124637	124768	scaffold43134	124712	124718	+	Average_2	XM_011458619.2	LOC105348989	ENSG00000138768	USO1 vesicle transport factor [Source:HGNC Symbol;Acc:HGNC:30904]	No	No	Yes	No	No	No
scaffold43134	126548	126654	scaffold43134	126638	126644	-	Average_2	XM_011458619.2	LOC105348989	ENSG00000138768	USO1 vesicle transport factor [Source:HGNC Symbol;Acc:HGNC:30904]	No	No	Yes	No	No	No
scaffold43122	48831	49339	scaffold43122	49168	49174	-	Average_2	XM_011425525.2	LOC105325810	ENSG00000111530	cullin associated and neddylation dissociated 1 [Source:HGNC Symbol;Acc:HGNC:30688]	No	No	Yes	No	Yes	No
scaffold43122	49910	50065	scaffold43122	50050	50056	-	Average_2	XM_011425524.2	LOC105325810	ENSG00000111530	cullin associated and neddylation dissociated 1 [Source:HGNC Symbol;Acc:HGNC:30688]	No	No	Yes	No	Yes	No
scaffold43122	52685	52854	scaffold43122	52721	52727	-	Average_2	XM_011425524.2	LOC105325810	ENSG00000111530	cullin associated and neddylation dissociated 1 [Source:HGNC Symbol;Acc:HGNC:30688]	No	No	Yes	No	Yes	No
scaffold1247	159587	159696	scaffold1247	159600	159606	-	Average_2	XM_011456301.2	LOC105347295	ENSG00000206579	XK related 4 [Source:HGNC Symbol;Acc:HGNC:29394]	No	No	No	Yes	No	No
scaffold1247	173792	174099	scaffold1247	174074	174080	-	Average_2	XM_011456286.2	LOC105347284	ENSG00000160058	BSD domain containing 1 [Source:HGNC Symbol;Acc:HGNC:25501]	No	No	Yes	No	No	No
scaffold1247	175883	176018	scaffold1247	175963	175969	-	Average_2	XM_011456286.2	LOC105347284	ENSG00000160058	BSD domain containing 1 [Source:HGNC Symbol;Acc:HGNC:25501]	No	No	Yes	No	No	No
scaffold1247	177534	177775	scaffold1247	177636	177642	+	Average_2	XM_011456286.2	LOC105347284	ENSG00000160058	BSD domain containing 1 [Source:HGNC Symbol;Acc:HGNC:25501]	No	No	Yes	No	No	No
scaffold1247	178589	178724	scaffold1247	178640	178646	-	Average_2	XM_011456286.2	LOC105347284	ENSG00000160058	BSD domain containing 1 [Source:HGNC Symbol;Acc:HGNC:25501]	No	No	Yes	No	No	No
scaffold43130	136709	136924	scaffold43130	136885	136891	-	Average_2	XM_020073696.1	LOC105344270	ENSG00000127481	ubiquitin protein ligase E3 component n-recognin 4 [Source:HGNC Symbol;Acc:HGNC:30313]	No	No	Yes	No	No	No
scaffold939	166704	167011	scaffold939	166760	166766	-	Average_2	XM_011421461.2	LOC105322634	ENSG00000079215	solute carrier family 1 member 3 [Source:HGNC Symbol;Acc:HGNC:10941]	No	No	No	No	Yes	No
scaffold43136	39	478	scaffold43136	264	270	-	Average_2	XM_011415523.2	LOC105318412	ENSG00000093167	LRR binding FLII interacting protein 2 [Source:HGNC Symbol;Acc:HGNC:6703]	No	No	Yes	No	No	No
scaffold43136	26038	26173	scaffold43136	26096	26102	+	Average_2	XM_011415523.2	LOC105318412	ENSG00000093167	LRR binding FLII interacting protein 2 [Source:HGNC Symbol;Acc:HGNC:6703]	No	No	Yes	No	No	No
scaffold43136	45360	45495	scaffold43136	45377	45383	+	Average_2	XM_011415523.2	LOC105318412	ENSG00000093167	LRR binding FLII interacting protein 2 [Source:HGNC Symbol;Acc:HGNC:6703]	No	No	Yes	No	No	No
scaffold43136	52726	52957	scaffold43136	52943	52949	-	Average_2	XM_011415523.2	LOC105318412	ENSG00000093167	LRR binding FLII interacting protein 2 [Source:HGNC Symbol;Acc:HGNC:6703]	No	No	Yes	No	No	No
scaffold43136	61577	61705	scaffold43136	61613	61619	-	Average_2	XM_011415523.2	LOC105318412	ENSG00000093167	LRR binding FLII interacting protein 2 [Source:HGNC Symbol;Acc:HGNC:6703]	No	No	Yes	No	No	No
scaffold43136	61958	62160	scaffold43136	62016	62022	-	Average_2	XM_011415523.2	LOC105318412	ENSG00000093167	LRR binding FLII interacting protein 2 [Source:HGNC Symbol;Acc:HGNC:6703]	No	No	Yes	No	No	No
scaffold43136	79828	79963	scaffold43136	79852	79858	+	Average_2	XM_011415523.2	LOC105318412	ENSG00000093167	LRR binding FLII interacting protein 2 [Source:HGNC Symbol;Acc:HGNC:6703]	No	No	Yes	No	No	No
scaffold1869	50564	51120	scaffold1869	50802	50808	-	Average_2	XM_011421493.2	LOC105322650	ENSG00000164463	CREB3 regulatory factor [Source:HGNC Symbol;Acc:HGNC:24050]	No	No	Yes	No	No	No
scaffold1869	64926	65061	scaffold1869	64975	64981	-	Average_2	XM_011421495.2	LOC105322651	ENSG00000038210	phosphatidylinositol 4-kinase type 2 beta [Source:HGNC Symbol;Acc:HGNC:18215]	No	No	No	Yes	No	No
scaffold1869	68742	68959	scaffold1869	68894	68900	+	Average_2	XM_011421495.2	LOC105322651	ENSG00000038210	phosphatidylinositol 4-kinase type 2 beta [Source:HGNC Symbol;Acc:HGNC:18215]	No	No	No	Yes	No	No
scaffold1869	69151	69265	scaffold1869	69252	69258	+	Average_2	XM_011421495.2	LOC105322651	ENSG00000038210	phosphatidylinositol 4-kinase type 2 beta [Source:HGNC Symbol;Acc:HGNC:18215]	No	No	No	Yes	No	No
scaffold1869	71153	71262	scaffold1869	71242	71248	+	Average_2	XM_011421495.2	LOC105322651	ENSG00000038210	phosphatidylinositol 4-kinase type 2 beta [Source:HGNC Symbol;Acc:HGNC:18215]	No	No	No	Yes	No	No
scaffold1869	76000	77684	scaffold1869	76737	76743	+	Average_2	XM_011421494.2	LOC105322651	ENSG00000038210	phosphatidylinositol 4-kinase type 2 beta [Source:HGNC Symbol;Acc:HGNC:18215]	No	No	No	Yes	No	No
scaffold43150	194256	194431	scaffold43150	194417	194423	+	Average_2	XM_020066210.1	LOC105325950	ENSG00000173064	HECT domain E3 ubiquitin protein ligase 4 [Source:HGNC Symbol;Acc:HGNC:26611]	No	No	Yes	No	No	No
scaffold43150	200746	200994	scaffold43150	200755	200761	+	Average_2	XM_020066210.1	LOC105325950	ENSG00000173064	HECT domain E3 ubiquitin protein ligase 4 [Source:HGNC Symbol;Acc:HGNC:26611]	No	No	Yes	No	No	No
scaffold43150	216578	216919	scaffold43150	216619	216625	-	Average_2	XM_020066210.1	LOC105325950	ENSG00000173064	HECT domain E3 ubiquitin protein ligase 4 [Source:HGNC Symbol;Acc:HGNC:26611]	No	No	Yes	No	No	No
scaffold1116	103412	104949	scaffold1116	104692	104698	+	Average_2	XM_011449980.2	LOC105342893	ENSG00000139517	ligand of numb-protein X 2 [Source:HGNC Symbol;Acc:HGNC:20421]	No	No	Yes	No	No	No
scaffold1116	107753	107987	scaffold1116	107788	107794	+	Average_2	XM_020073191.1	LOC105342893	ENSG00000139517	ligand of numb-protein X 2 [Source:HGNC Symbol;Acc:HGNC:20421]	No	No	Yes	No	No	No
scaffold1116	108928	109125	scaffold1116	108940	108946	-	Average_2	XM_020073191.1	LOC105342893	ENSG00000139517	ligand of numb-protein X 2 [Source:HGNC Symbol;Acc:HGNC:20421]	No	No	Yes	No	No	No
scaffold1116	114186	114477	scaffold1116	114405	114411	+	Average_2	XM_011449983.2	LOC105342893	ENSG00000139517	ligand of numb-protein X 2 [Source:HGNC Symbol;Acc:HGNC:20421]	No	No	Yes	No	No	No
scaffold1116	121745	122167	scaffold1116	122016	122022	+	Average_2	XM_011449984.2	LOC105342893	ENSG00000139517	ligand of numb-protein X 2 [Source:HGNC Symbol;Acc:HGNC:20421]	No	No	Yes	No	No	No
scaffold1116	134024	134465	scaffold1116	134113	134119	-	Average_2	XM_011449988.2	LOC105342896	ENSG00000165105	RAS and EF-hand domain containing [Source:HGNC Symbol;Acc:HGNC:26464]	No	No	Yes	No	No	No
scaffold1116	135451	135654	scaffold1116	135477	135483	+	Average_2	XM_011449989.2	LOC105342896	ENSG00000165105	RAS and EF-hand domain containing [Source:HGNC Symbol;Acc:HGNC:26464]	No	No	Yes	No	No	No
scaffold1116	138126	138235	scaffold1116	138171	138177	+	Average_2	XM_011449989.2	LOC105342896	ENSG00000165105	RAS and EF-hand domain containing [Source:HGNC Symbol;Acc:HGNC:26464]	No	No	Yes	No	No	No
scaffold1116	151269	151528	scaffold1116	151520	151526	+	Average_2	XM_011449990.2	LOC105342896	ENSG00000165105	RAS and EF-hand domain containing [Source:HGNC Symbol;Acc:HGNC:26464]	No	No	Yes	No	No	No
scaffold1116	170690	171116	scaffold1116	171011	171017	+	Average_2	XM_011449994.2	LOC105342897	ENSG00000185002	regulatory factor X6 [Source:HGNC Symbol;Acc:HGNC:21478]	No	No	Yes	No	Yes	No
scaffold1116	179114	179553	scaffold1116	179231	179237	+	Average_2	XM_011449994.2	LOC105342897	ENSG00000185002	regulatory factor X6 [Source:HGNC Symbol;Acc:HGNC:21478]	No	No	Yes	No	Yes	No
scaffold1116	180758	182412	scaffold1116	182282	182288	+	Average_2	XM_011449994.2	LOC105342897	ENSG00000185002	regulatory factor X6 [Source:HGNC Symbol;Acc:HGNC:21478]	No	No	Yes	No	Yes	No
scaffold1116	183889	184106	scaffold1116	184036	184042	-	Average_2	XM_011449994.2	LOC105342897	ENSG00000185002	regulatory factor X6 [Source:HGNC Symbol;Acc:HGNC:21478]	No	No	Yes	No	Yes	No
scaffold1116	187109	187344	scaffold1116	187238	187244	+	Average_2	XM_011449994.2	LOC105342897	ENSG00000185002	regulatory factor X6 [Source:HGNC Symbol;Acc:HGNC:21478]	No	No	Yes	No	Yes	No
scaffold1116	200852	201050	scaffold1116	200880	200886	-	Average_2	XM_011449993.2	LOC105342897	ENSG00000185002	regulatory factor X6 [Source:HGNC Symbol;Acc:HGNC:21478]	No	No	Yes	No	Yes	No
scaffold1050	24743	24906	scaffold1050	24886	24892	-	Average_2	XM_011439917.2	LOC105335787	ENSG00000102218	RP2 activator of ARL3 GTPase [Source:HGNC Symbol;Acc:HGNC:10274]	No	No	No	No	Yes	No
scaffold1050	29696	29913	scaffold1050	29897	29903	-	Average_2	XM_011439994.2	LOC105335787	ENSG00000102218	RP2 activator of ARL3 GTPase [Source:HGNC Symbol;Acc:HGNC:10274]	No	No	No	No	Yes	No
scaffold1411	56318	56948	scaffold1411	56676	56682	+	Average_2	XM_020063735.1	LOC105319696	ENSG00000158864	NADH:ubiquinone oxidoreductase core subunit S2 [Source:HGNC Symbol;Acc:HGNC:7708]	No	No	Yes	No	No	Yes
scaffold1411	67955	68107	scaffold1411	67986	67992	-	Average_2	XM_020063735.1	LOC105319696	ENSG00000158864	NADH:ubiquinone oxidoreductase core subunit S2 [Source:HGNC Symbol;Acc:HGNC:7708]	No	No	Yes	No	No	Yes
scaffold1245	59786	60039	scaffold1245	60001	60007	-	Average_2	XM_011448166.2	LOC105341585	ENSG00000171503	electron transfer flavoprotein dehydrogenase [Source:HGNC Symbol;Acc:HGNC:3483]	No	No	Yes	No	No	No
scaffold1245	65045	65902	scaffold1245	65833	65839	-	Average_2	XM_011448166.2	LOC105341585	ENSG00000171503	electron transfer flavoprotein dehydrogenase [Source:HGNC Symbol;Acc:HGNC:3483]	No	No	Yes	No	No	No
scaffold43194	143783	144099	scaffold43194	144083	144089	-	Average_2	XM_011442257.2	LOC105337523	ENSG00000108094	cullin 2 [Source:HGNC Symbol;Acc:HGNC:2552]	No	No	Yes	No	No	No
scaffold43194	145098	145233	scaffold43194	145130	145136	+	Average_2	XM_011442257.2	LOC105337523	ENSG00000108094	cullin 2 [Source:HGNC Symbol;Acc:HGNC:2552]	No	No	Yes	No	No	No
scaffold43194	161153	161412	scaffold43194	161267	161273	-	Average_2	XM_011442257.2	LOC105337523	ENSG00000108094	cullin 2 [Source:HGNC Symbol;Acc:HGNC:2552]	No	No	Yes	No	No	No
scaffold188	96059	96297	scaffold188	96178	96184	+	Average_2	XM_011425002.2	LOC105325442	ENSG00000182197	exostosin glycosyltransferase 1 [Source:HGNC Symbol;Acc:HGNC:3512]	No	No	Yes	No	Yes	No
scaffold188	99276	99414	scaffold188	99320	99326	+	Average_2	XM_011425002.2	LOC105325442	ENSG00000182197	exostosin glycosyltransferase 1 [Source:HGNC Symbol;Acc:HGNC:3512]	No	No	Yes	No	Yes	No
scaffold188	101397	101509	scaffold188	101499	101505	-	Average_2	XM_011425002.2	LOC105325442	ENSG00000182197	exostosin glycosyltransferase 1 [Source:HGNC Symbol;Acc:HGNC:3512]	No	No	Yes	No	Yes	No
scaffold188	144663	144887	scaffold188	144665	144671	+	Average_2	XM_011425003.2	LOC105325443	ENSG00000111802	tyrosyl-DNA phosphodiesterase 2 [Source:HGNC Symbol;Acc:HGNC:17768]	No	No	Yes	No	Yes	No
scaffold188	151755	151904	scaffold188	151795	151801	-	Average_2	XM_011425003.2	LOC105325443	ENSG00000111802	tyrosyl-DNA phosphodiesterase 2 [Source:HGNC Symbol;Acc:HGNC:17768]	No	No	Yes	No	Yes	No
scaffold188	155052	155307	scaffold188	155216	155222	+	Average_2	XM_011425003.2	LOC105325443	ENSG00000111802	tyrosyl-DNA phosphodiesterase 2 [Source:HGNC Symbol;Acc:HGNC:17768]	No	No	Yes	No	Yes	No
scaffold188	155355	155622	scaffold188	155374	155380	-	Average_2	XM_011425003.2	LOC105325443	ENSG00000111802	tyrosyl-DNA phosphodiesterase 2 [Source:HGNC Symbol;Acc:HGNC:17768]	No	No	Yes	No	Yes	No
scaffold188	161811	162134	scaffold188	161918	161924	+	Average_2	XM_011425019.2	LOC105325444	ENSG00000172765	transmembrane and coiled-coil domain family 1 [Source:HGNC Symbol;Acc:HGNC:29116]	No	No	No	No	Yes	No
scaffold188	163057	163606	scaffold188	163082	163088	-	Average_2	XM_011425019.2	LOC105325444	ENSG00000172765	transmembrane and coiled-coil domain family 1 [Source:HGNC Symbol;Acc:HGNC:29116]	No	No	No	No	Yes	No
scaffold188	169909	170150	scaffold188	170079	170085	+	Average_2	XM_011425005.2	LOC105325444	ENSG00000172765	transmembrane and coiled-coil domain family 1 [Source:HGNC Symbol;Acc:HGNC:29116]	No	No	No	No	Yes	No
scaffold188	173514	174439	scaffold188	174132	174138	-	Average_2	XM_011425006.2	LOC105325444	ENSG00000172765	transmembrane and coiled-coil domain family 1 [Source:HGNC Symbol;Acc:HGNC:29116]	No	No	No	No	Yes	No
scaffold188	176729	177903	scaffold188	177671	177677	+	Average_2	XM_011425008.2	LOC105325444	ENSG00000172765	transmembrane and coiled-coil domain family 1 [Source:HGNC Symbol;Acc:HGNC:29116]	No	No	No	No	Yes	No
scaffold552	194354	195122	scaffold552	194718	194724	-	Average_2	XM_011431403.2	LOC105329912	ENSG00000137818	ribosomal protein lateral stalk subunit P1 [Source:HGNC Symbol;Acc:HGNC:10372]	No	No	Yes	No	Yes	Yes
scaffold1163	98664	98780	scaffold1163	98727	98733	+	Average_2	XM_011436518.2	LOC105333507	ENSG00000154309	dispatched RND transporter family member 1 [Source:HGNC Symbol;Acc:HGNC:19711]	No	No	Yes	No	Yes	No
scaffold1163	110739	111454	scaffold1163	110963	110969	-	Average_2	XM_011436517.2	LOC105333507	ENSG00000154309	dispatched RND transporter family member 1 [Source:HGNC Symbol;Acc:HGNC:19711]	No	No	Yes	No	Yes	No
scaffold1163	123586	123976	scaffold1163	123832	123838	-	Average_2	XM_011436516.2	LOC105333507	ENSG00000154309	dispatched RND transporter family member 1 [Source:HGNC Symbol;Acc:HGNC:19711]	No	No	Yes	No	Yes	No
scaffold1163	162378	162500	scaffold1163	162480	162486	+	Average_2	XM_011436535.2	LOC105333513	ENSG00000165355	F-box protein 33 [Source:HGNC Symbol;Acc:HGNC:19833]	No	No	Yes	No	No	No
scaffold1163	168552	168669	scaffold1163	168630	168636	-	Average_2	XM_011436535.2	LOC105333513	ENSG00000165355	F-box protein 33 [Source:HGNC Symbol;Acc:HGNC:19833]	No	No	Yes	No	No	No
scaffold993	117061	117294	scaffold993	117087	117093	+	Average_2	XM_020068870.1	LOC105332170	ENSG00000185104	Fas associated factor 1 [Source:HGNC Symbol;Acc:HGNC:3578]	No	No	Yes	No	No	No
scaffold993	119355	119470	scaffold993	119430	119436	+	Average_2	XM_020068870.1	LOC105332170	ENSG00000185104	Fas associated factor 1 [Source:HGNC Symbol;Acc:HGNC:3578]	No	No	Yes	No	No	No
scaffold76	166716	166942	scaffold76	166766	166772	-	Average_2	XM_011453062.2	LOC105345074	ENSG00000196584	X-ray repair cross complementing 2 [Source:HGNC Symbol;Acc:HGNC:12829]	No	No	Yes	No	No	No
scaffold116	212972	213137	scaffold116	213110	213116	-	Average_2	XM_020073747.1	LOC105344402	ENSG00000137764	mitogen-activated protein kinase kinase 5 [Source:HGNC Symbol;Acc:HGNC:6845]	No	No	No	No	Yes	No
scaffold116	219749	219903	scaffold116	219852	219858	+	Average_2	XM_020073747.1	LOC105344402	ENSG00000137764	mitogen-activated protein kinase kinase 5 [Source:HGNC Symbol;Acc:HGNC:6845]	No	No	No	No	Yes	No
scaffold116	224082	224210	scaffold116	224144	224150	+	Average_2	XM_020073747.1	LOC105344402	ENSG00000137764	mitogen-activated protein kinase kinase 5 [Source:HGNC Symbol;Acc:HGNC:6845]	No	No	No	No	Yes	No
scaffold1100	32126	32372	scaffold1100	32266	32272	+	Average_2	XM_011425405.2	LOC105325723	ENSG00000110042	deltex E3 ubiquitin ligase 4 [Source:HGNC Symbol;Acc:HGNC:29151]	No	No	No	No	Yes	No
scaffold1100	33376	34006	scaffold1100	33986	33992	-	Average_2	XM_011425407.2	LOC105325723	ENSG00000110042	deltex E3 ubiquitin ligase 4 [Source:HGNC Symbol;Acc:HGNC:29151]	No	No	No	No	Yes	No
scaffold1100	141504	141667	scaffold1100	141595	141601	-	Average_2	XM_011425415.2	LOC105325728	ENSG00000086619	endoplasmic reticulum oxidoreductase 1 beta [Source:HGNC Symbol;Acc:HGNC:14355]	No	No	Yes	No	Yes	No
scaffold1100	142532	142760	scaffold1100	142533	142539	-	Average_2	XM_011425415.2	LOC105325728	ENSG00000086619	endoplasmic reticulum oxidoreductase 1 beta [Source:HGNC Symbol;Acc:HGNC:14355]	No	No	Yes	No	Yes	No
scaffold1100	143955	144090	scaffold1100	144030	144036	+	Average_2	XM_011425415.2	LOC105325728	ENSG00000086619	endoplasmic reticulum oxidoreductase 1 beta [Source:HGNC Symbol;Acc:HGNC:14355]	No	No	Yes	No	Yes	No
scaffold1100	164855	165180	scaffold1100	165046	165052	-	Average_2	XM_020066125.1	LOC105325732	ENSG00000123810	B9 domain containing 2 [Source:HGNC Symbol;Acc:HGNC:28636]	No	No	Yes	No	No	No
scaffold1100	172118	172420	scaffold1100	172196	172202	-	Average_2	XM_020066125.1	LOC105325732	ENSG00000123810	B9 domain containing 2 [Source:HGNC Symbol;Acc:HGNC:28636]	No	No	Yes	No	No	No
scaffold1330	41121	41482	scaffold1330	41363	41369	+	Average_2	XM_011417389.2	LOC105319735	ENSG00000107443	cyclin J [Source:HGNC Symbol;Acc:HGNC:23434]	No	No	No	No	Yes	No
scaffold569	74378	74703	scaffold569	74579	74585	-	Average_2	XM_011422127.2	LOC105323151	ENSG00000162616	DnaJ heat shock protein family (Hsp40) member B4 [Source:HGNC Symbol;Acc:HGNC:14886]	No	No	Yes	No	No	No
scaffold569	87311	87940	scaffold569	87586	87592	-	Average_2	XM_011422127.2	LOC105323151	ENSG00000162616	DnaJ heat shock protein family (Hsp40) member B4 [Source:HGNC Symbol;Acc:HGNC:14886]	No	No	Yes	No	No	No
scaffold569	104037	104377	scaffold569	104071	104077	+	Average_2	XM_020065205.1	LOC105323151	ENSG00000162616	DnaJ heat shock protein family (Hsp40) member B4 [Source:HGNC Symbol;Acc:HGNC:14886]	No	No	Yes	No	No	No
scaffold569	131604	132595	scaffold569	131851	131857	-	Average_2	XM_011422131.2	LOC105323154	ENSG00000116791	crystallin zeta [Source:HGNC Symbol;Acc:HGNC:2419]	No	No	No	Yes	No	Yes
scaffold569	134468	134715	scaffold569	134539	134545	+	Average_2	XM_011422130.2	LOC105323154	ENSG00000116791	crystallin zeta [Source:HGNC Symbol;Acc:HGNC:2419]	No	No	No	Yes	No	Yes
scaffold1286	72621	72813	scaffold1286	72629	72635	-	Average_2	XM_011450977.2	LOC105343569	ENSG00000139625	mitogen-activated protein kinase kinase kinase 12 [Source:HGNC Symbol;Acc:HGNC:6851]	No	No	No	No	Yes	Yes
scaffold1286	75260	75540	scaffold1286	75297	75303	+	Average_2	XM_011450977.2	LOC105343569	ENSG00000139625	mitogen-activated protein kinase kinase kinase 12 [Source:HGNC Symbol;Acc:HGNC:6851]	No	No	No	No	Yes	Yes
scaffold1286	85389	85802	scaffold1286	85492	85498	-	Average_2	XM_011450976.2	LOC105343569	ENSG00000139625	mitogen-activated protein kinase kinase kinase 12 [Source:HGNC Symbol;Acc:HGNC:6851]	No	No	No	No	Yes	Yes
scaffold596	165418	165797	scaffold596	165742	165748	+	Average_2	XM_011416194.2	LOC105318882	ENSG00000086758	HECT, UBA and WWE domain containing E3 ubiquitin protein ligase 1 [Source:HGNC Symbol;Acc:HGNC:30892]	No	No	No	Yes	No	No
scaffold596	165907	166579	scaffold596	166397	166403	-	Average_2	XM_011416194.2	LOC105318882	ENSG00000086758	HECT, UBA and WWE domain containing E3 ubiquitin protein ligase 1 [Source:HGNC Symbol;Acc:HGNC:30892]	No	No	No	Yes	No	No
scaffold43240	177698	177849	scaffold43240	177731	177737	+	Average_2	XM_011421278.2	LOC105322519	ENSG00000182606	trafficking kinesin protein 1 [Source:HGNC Symbol;Acc:HGNC:29947]	No	No	Yes	No	No	No
scaffold43240	182151	182642	scaffold43240	182478	182484	-	Average_2	XM_011421278.2	LOC105322519	ENSG00000182606	trafficking kinesin protein 1 [Source:HGNC Symbol;Acc:HGNC:29947]	No	No	Yes	No	No	No
scaffold43240	183568	183703	scaffold43240	183620	183626	+	Average_2	XM_011421281.2	LOC105322519	ENSG00000182606	trafficking kinesin protein 1 [Source:HGNC Symbol;Acc:HGNC:29947]	No	No	Yes	No	No	No
scaffold43240	193817	194262	scaffold43240	193853	193859	+	Average_2	XM_011421279.2	LOC105322519	ENSG00000182606	trafficking kinesin protein 1 [Source:HGNC Symbol;Acc:HGNC:29947]	No	No	Yes	No	No	No
scaffold1119	116644	116916	scaffold1119	116781	116787	+	Average_2	XM_011418252.2	LOC105320341	ENSG00000163947	Rho guanine nucleotide exchange factor 3 [Source:HGNC Symbol;Acc:HGNC:683]	No	No	Yes	No	Yes	No
scaffold1119	118021	118153	scaffold1119	118041	118047	+	Average_2	XM_011418252.2	LOC105320341	ENSG00000163947	Rho guanine nucleotide exchange factor 3 [Source:HGNC Symbol;Acc:HGNC:683]	No	No	Yes	No	Yes	No
scaffold1119	124839	125241	scaffold1119	125151	125157	+	Average_2	XM_011418251.2	LOC105320341	ENSG00000163947	Rho guanine nucleotide exchange factor 3 [Source:HGNC Symbol;Acc:HGNC:683]	No	No	Yes	No	Yes	No
scaffold43278	104663	104925	scaffold43278	104837	104843	+	Average_2	XM_011443969.2	LOC105338734	ENSG00000142599	arginine-glutamic acid dipeptide repeats [Source:HGNC Symbol;Acc:HGNC:9965]	No	No	Yes	No	Yes	No
scaffold43278	110880	111025	scaffold43278	110930	110936	-	Average_2	XM_011443968.2	LOC105338734	ENSG00000142599	arginine-glutamic acid dipeptide repeats [Source:HGNC Symbol;Acc:HGNC:9965]	No	No	Yes	No	Yes	No
scaffold43278	115164	115432	scaffold43278	115181	115187	+	Average_2	XM_011443968.2	LOC105338734	ENSG00000142599	arginine-glutamic acid dipeptide repeats [Source:HGNC Symbol;Acc:HGNC:9965]	No	No	Yes	No	Yes	No
scaffold43278	119834	120433	scaffold43278	120019	120025	-	Average_2	XM_011443968.2	LOC105338734	ENSG00000142599	arginine-glutamic acid dipeptide repeats [Source:HGNC Symbol;Acc:HGNC:9965]	No	No	Yes	No	Yes	No
scaffold43278	133258	133393	scaffold43278	133266	133272	-	Average_2	XM_011443970.2	LOC105338734	ENSG00000142599	arginine-glutamic acid dipeptide repeats [Source:HGNC Symbol;Acc:HGNC:9965]	No	No	Yes	No	Yes	No
scaffold43290	42600	43594	scaffold43290	43025	43031	-	Average_2	XM_011457033.2	LOC105347811	ENSG00000170325	PR/SET domain 10 [Source:HGNC Symbol;Acc:HGNC:13995]	No	No	Yes	No	No	No
scaffold1333	118386	119224	scaffold1333	118637	118643	+	Average_2	XM_011435580.2	LOC105332857	ENSG00000103021	coiled-coil domain containing 113 [Source:HGNC Symbol;Acc:HGNC:25002]	No	No	Yes	No	No	No
scaffold1333	123171	123315	scaffold1333	123257	123263	-	Average_2	XM_011435582.2	LOC105332859	ENSG00000197106	solute carrier family 6 member 17 [Source:HGNC Symbol;Acc:HGNC:31399]	No	No	Yes	No	No	No
scaffold1333	134024	134135	scaffold1333	134057	134063	-	Average_2	XM_011435582.2	LOC105332859	ENSG00000197106	solute carrier family 6 member 17 [Source:HGNC Symbol;Acc:HGNC:31399]	No	No	Yes	No	No	No
scaffold1333	158534	159141	scaffold1333	158818	158824	-	Average_2	XM_020069154.1	LOC105332870	ENSG00000103091	WD repeat domain 59 [Source:HGNC Symbol;Acc:HGNC:25706]	No	No	No	No	Yes	No
scaffold1333	236103	236297	scaffold1333	236224	236230	-	Average_2	XM_011435588.2	LOC105332865	ENSG00000103264	F-box protein 31 [Source:HGNC Symbol;Acc:HGNC:16510]	No	No	Yes	No	Yes	No
scaffold372	146785	146935	scaffold372	146921	146927	-	Average_2	XM_011431072.2	LOC105329715	ENSG00000147162	O-linked N-acetylglucosamine (GlcNAc) transferase [Source:HGNC Symbol;Acc:HGNC:8127]	No	No	Yes	Yes	Yes	No
scaffold372	148136	148389	scaffold372	148313	148319	+	Average_2	XM_011431072.2	LOC105329715	ENSG00000147162	O-linked N-acetylglucosamine (GlcNAc) transferase [Source:HGNC Symbol;Acc:HGNC:8127]	No	No	Yes	Yes	Yes	No
scaffold43302	35394	35639	scaffold43302	35465	35471	+	Average_2	XM_011416127.2	LOC105318836	ENSG00000114354	trafficking from ER to golgi regulator [Source:HGNC Symbol;Acc:HGNC:11758]	No	No	No	No	Yes	No
scaffold43302	123404	123820	scaffold43302	123652	123658	+	Average_2	XM_011416138.2	LOC105318844	ENSG00000204347	BTB domain containing 17 [Source:HGNC Symbol;Acc:HGNC:33758]	No	No	No	No	Yes	No
scaffold43302	132020	132256	scaffold43302	132234	132240	+	Average_2	XM_011416138.2	LOC105318844	ENSG00000204347	BTB domain containing 17 [Source:HGNC Symbol;Acc:HGNC:33758]	No	No	No	No	Yes	No
scaffold43302	138557	138985	scaffold43302	138659	138665	+	Average_2	XM_011416138.2	LOC105318844	ENSG00000204347	BTB domain containing 17 [Source:HGNC Symbol;Acc:HGNC:33758]	No	No	No	No	Yes	No
scaffold43302	140289	140398	scaffold43302	140387	140393	-	Average_2	XM_011416138.2	LOC105318844	ENSG00000204347	BTB domain containing 17 [Source:HGNC Symbol;Acc:HGNC:33758]	No	No	No	No	Yes	No
scaffold323	64571	65376	scaffold323	65110	65116	-	Average_2	XM_020069714.1	LOC105334169	ENSG00000120647	coiled-coil domain containing 77 [Source:HGNC Symbol;Acc:HGNC:28203]	No	No	No	No	Yes	No
scaffold1560	189653	189816	scaffold1560	189668	189674	+	Average_2	XM_011445058.2	LOC105339480	ENSG00000169032	mitogen-activated protein kinase kinase 1 [Source:HGNC Symbol;Acc:HGNC:6840]	No	No	No	Yes	No	No
scaffold1560	192645	193167	scaffold1560	192968	192974	+	Average_2	XM_011445058.2	LOC105339480	ENSG00000169032	mitogen-activated protein kinase kinase 1 [Source:HGNC Symbol;Acc:HGNC:6840]	No	No	No	Yes	No	No
scaffold1204	201936	202049	scaffold1204	202020	202026	-	Average_2	XM_011443704.2	LOC105338529	ENSG00000156113	potassium calcium-activated channel subfamily M alpha 1 [Source:HGNC Symbol;Acc:HGNC:6284]	No	No	Yes	No	No	No
scaffold1204	213194	213303	scaffold1204	213228	213234	-	Average_2	XM_011443704.2	LOC105338529	ENSG00000156113	potassium calcium-activated channel subfamily M alpha 1 [Source:HGNC Symbol;Acc:HGNC:6284]	No	No	Yes	No	No	No
scaffold1476	131698	132362	scaffold1476	131781	131787	-	Average_2	XM_011456884.2	LOC105347712	ENSG00000084090	StAR related lipid transfer domain containing 7 [Source:HGNC Symbol;Acc:HGNC:18063]	No	No	Yes	No	Yes	No
scaffold1476	140404	142150	scaffold1476	141291	141297	-	Average_2	XM_011456884.2	LOC105347712	ENSG00000084090	StAR related lipid transfer domain containing 7 [Source:HGNC Symbol;Acc:HGNC:18063]	No	No	Yes	No	Yes	No
scaffold1476	149530	149673	scaffold1476	149650	149656	+	Average_2	XM_011456884.2	LOC105347712	ENSG00000084090	StAR related lipid transfer domain containing 7 [Source:HGNC Symbol;Acc:HGNC:18063]	No	No	Yes	No	Yes	No
scaffold1476	193617	193887	scaffold1476	193878	193884	-	Average_2	XM_011456896.2	LOC105347718	ENSG00000113231	phosphodiesterase 8B [Source:HGNC Symbol;Acc:HGNC:8794]	No	No	Yes	No	Yes	No
scaffold1476	205165	205274	scaffold1476	205208	205214	+	Average_2	XM_011456901.2	LOC105347718	ENSG00000113231	phosphodiesterase 8B [Source:HGNC Symbol;Acc:HGNC:8794]	No	No	Yes	No	Yes	No
scaffold1476	208029	209336	scaffold1476	208591	208597	-	Average_2	XM_011456899.2	LOC105347718	ENSG00000113231	phosphodiesterase 8B [Source:HGNC Symbol;Acc:HGNC:8794]	No	No	Yes	No	Yes	No
scaffold1476	220674	220963	scaffold1476	220860	220866	+	Average_2	XM_020075090.1	LOC105347718	ENSG00000113231	phosphodiesterase 8B [Source:HGNC Symbol;Acc:HGNC:8794]	No	No	Yes	No	Yes	No
scaffold1476	227252	227510	scaffold1476	227454	227460	+	Average_2	XM_020075090.1	LOC105347718	ENSG00000113231	phosphodiesterase 8B [Source:HGNC Symbol;Acc:HGNC:8794]	No	No	Yes	No	Yes	No
scaffold43344	16651	16760	scaffold43344	16754	16760	+	Average_2	XM_011425508.2	LOC105325787	ENSG00000198719	delta like canonical Notch ligand 1 [Source:HGNC Symbol;Acc:HGNC:2908]	No	No	Yes	No	No	No
scaffold43344	21880	22517	scaffold43344	22073	22079	+	Average_2	XM_011425501.2	LOC105325787	ENSG00000198719	delta like canonical Notch ligand 1 [Source:HGNC Symbol;Acc:HGNC:2908]	No	No	Yes	No	No	No
scaffold43344	29541	29847	scaffold43344	29666	29672	+	Average_2	XM_011425494.2	LOC105325787	ENSG00000198719	delta like canonical Notch ligand 1 [Source:HGNC Symbol;Acc:HGNC:2908]	No	No	Yes	No	No	No
scaffold43344	31608	31744	scaffold43344	31635	31641	-	Average_2	XM_011425494.2	LOC105325787	ENSG00000198719	delta like canonical Notch ligand 1 [Source:HGNC Symbol;Acc:HGNC:2908]	No	No	Yes	No	No	No
scaffold43344	32029	32238	scaffold43344	32142	32148	-	Average_2	XM_011425494.2	LOC105325787	ENSG00000198719	delta like canonical Notch ligand 1 [Source:HGNC Symbol;Acc:HGNC:2908]	No	No	Yes	No	No	No
scaffold43344	46670	47649	scaffold43344	47367	47373	+	Average_2	XM_011425529.2	LOC105325787	ENSG00000198719	delta like canonical Notch ligand 1 [Source:HGNC Symbol;Acc:HGNC:2908]	No	No	Yes	No	No	No
scaffold43344	47769	48293	scaffold43344	47882	47888	-	Average_2	XM_011425529.2	LOC105325787	ENSG00000198719	delta like canonical Notch ligand 1 [Source:HGNC Symbol;Acc:HGNC:2908]	No	No	Yes	No	No	No
scaffold43344	49067	49269	scaffold43344	49202	49208	+	Average_2	XM_011425529.2	LOC105325787	ENSG00000198719	delta like canonical Notch ligand 1 [Source:HGNC Symbol;Acc:HGNC:2908]	No	No	Yes	No	No	No
scaffold43344	52504	53941	scaffold43344	53360	53366	+	Average_2	XM_011425542.2	LOC105325787	ENSG00000198719	delta like canonical Notch ligand 1 [Source:HGNC Symbol;Acc:HGNC:2908]	No	No	Yes	No	No	No
scaffold43344	58136	58679	scaffold43344	58284	58290	+	Average_2	XM_011425535.2	LOC105325787	ENSG00000198719	delta like canonical Notch ligand 1 [Source:HGNC Symbol;Acc:HGNC:2908]	No	No	Yes	No	No	No
scaffold955	2344	2938	scaffold955	2449	2455	+	Average_2	XM_011448209.2	LOC105341617	ENSG00000101624	centrosomal protein 76 [Source:HGNC Symbol;Acc:HGNC:25727]	No	No	Yes	No	No	No
scaffold955	104710	105118	scaffold955	104825	104831	+	Average_2	XM_011448245.2	LOC105341628	ENSG00000166133	RNA pseudouridine synthase domain containing 2 [Source:HGNC Symbol;Acc:HGNC:24180]	No	No	Yes	No	No	No
scaffold955	112645	112829	scaffold955	112682	112688	-	Average_2	XM_011448245.2	LOC105341628	ENSG00000166133	RNA pseudouridine synthase domain containing 2 [Source:HGNC Symbol;Acc:HGNC:24180]	No	No	Yes	No	No	No
scaffold955	113754	113992	scaffold955	113847	113853	+	Average_2	XM_011448245.2	LOC105341628	ENSG00000166133	RNA pseudouridine synthase domain containing 2 [Source:HGNC Symbol;Acc:HGNC:24180]	No	No	Yes	No	No	No
scaffold955	115994	116164	scaffold955	116014	116020	-	Average_2	XM_011448245.2	LOC105341628	ENSG00000166133	RNA pseudouridine synthase domain containing 2 [Source:HGNC Symbol;Acc:HGNC:24180]	No	No	Yes	No	No	No
scaffold955	122938	123146	scaffold955	122961	122967	+	Average_2	XM_011448245.2	LOC105341628	ENSG00000166133	RNA pseudouridine synthase domain containing 2 [Source:HGNC Symbol;Acc:HGNC:24180]	No	No	Yes	No	No	No
scaffold43364	175541	175791	scaffold43364	175698	175704	-	Average_2	XM_011439032.2	LOC105335235	ENSG00000071073	alpha-1,3-mannosyl-glycoprotein 4-beta-N-acetylglucosaminyltransferase A [Source:HGNC Symbol;Acc:HGNC:7047]	No	No	Yes	No	No	No
scaffold43364	177159	177277	scaffold43364	177160	177166	-	Average_2	XM_011439032.2	LOC105335235	ENSG00000071073	alpha-1,3-mannosyl-glycoprotein 4-beta-N-acetylglucosaminyltransferase A [Source:HGNC Symbol;Acc:HGNC:7047]	No	No	Yes	No	No	No
scaffold43364	179922	180054	scaffold43364	180025	180031	+	Average_2	XM_011439032.2	LOC105335235	ENSG00000071073	alpha-1,3-mannosyl-glycoprotein 4-beta-N-acetylglucosaminyltransferase A [Source:HGNC Symbol;Acc:HGNC:7047]	No	No	Yes	No	No	No
scaffold43364	187040	187175	scaffold43364	187106	187112	-	Average_2	XM_011439039.2	LOC105335240	ENSG00000108469	RecQ like helicase 5 [Source:HGNC Symbol;Acc:HGNC:9950]	No	No	No	Yes	No	No
scaffold43364	189539	189778	scaffold43364	189674	189680	-	Average_2	XM_011439039.2	LOC105335240	ENSG00000108469	RecQ like helicase 5 [Source:HGNC Symbol;Acc:HGNC:9950]	No	No	No	Yes	No	No
scaffold43364	202221	202494	scaffold43364	202351	202357	-	Average_2	XM_020070176.1	LOC105335236	ENSG00000116221	mitochondrial ribosomal protein L37 [Source:HGNC Symbol;Acc:HGNC:14034]	No	No	No	Yes	No	No
scaffold43364	202552	202673	scaffold43364	202660	202666	+	Average_2	XM_011439036.2	LOC105335236	ENSG00000116221	mitochondrial ribosomal protein L37 [Source:HGNC Symbol;Acc:HGNC:14034]	No	No	No	Yes	No	No
scaffold43364	207384	207589	scaffold43364	207564	207570	-	Average_2	XM_011439036.2	LOC105335236	ENSG00000116221	mitochondrial ribosomal protein L37 [Source:HGNC Symbol;Acc:HGNC:14034]	No	No	No	Yes	No	No
scaffold43364	235164	235433	scaffold43364	235233	235239	-	Average_2	XM_011439038.2	LOC105335239	ENSG00000105372	ribosomal protein S19 [Source:HGNC Symbol;Acc:HGNC:10402]	No	No	Yes	No	No	No
scaffold1850	92266	92507	scaffold1850	92472	92478	+	Average_2	XM_011431687.2	LOC105330104	ENSG00000136371	methenyltetrahydrofolate synthetase [Source:HGNC Symbol;Acc:HGNC:7437]	No	No	Yes	No	No	No
scaffold1850	104067	104331	scaffold1850	104173	104179	+	Average_2	XM_011431687.2	LOC105330104	ENSG00000136371	methenyltetrahydrofolate synthetase [Source:HGNC Symbol;Acc:HGNC:7437]	No	No	Yes	No	No	No
scaffold1850	109043	109205	scaffold1850	109116	109122	-	Average_2	XM_011431687.2	LOC105330104	ENSG00000136371	methenyltetrahydrofolate synthetase [Source:HGNC Symbol;Acc:HGNC:7437]	No	No	Yes	No	No	No
scaffold43358	117838	118028	scaffold43358	117912	117918	-	Average_2	XM_011429164.2	LOC105328343	ENSG00000104490	neurocalcin delta [Source:HGNC Symbol;Acc:HGNC:7655]	No	No	Yes	No	Yes	No
scaffold43358	133892	135286	scaffold43358	135269	135275	+	Average_2	XM_011429164.2	LOC105328343	ENSG00000104490	neurocalcin delta [Source:HGNC Symbol;Acc:HGNC:7655]	No	No	Yes	No	Yes	No
scaffold43358	153954	154110	scaffold43358	154037	154043	-	Average_2	XM_011429170.2	LOC105328343	ENSG00000104490	neurocalcin delta [Source:HGNC Symbol;Acc:HGNC:7655]	No	No	Yes	No	Yes	No
scaffold43358	154940	155248	scaffold43358	155070	155076	+	Average_2	XM_011429170.2	LOC105328343	ENSG00000104490	neurocalcin delta [Source:HGNC Symbol;Acc:HGNC:7655]	No	No	Yes	No	Yes	No
scaffold43358	156292	156435	scaffold43358	156343	156349	-	Average_2	XM_011429172.2	LOC105328343	ENSG00000104490	neurocalcin delta [Source:HGNC Symbol;Acc:HGNC:7655]	No	No	Yes	No	Yes	No
scaffold208	50778	50894	scaffold208	50855	50861	+	Average_2	XM_011417128.2	LOC105319541	ENSG00000115211	eukaryotic translation initiation factor 2B subunit delta [Source:HGNC Symbol;Acc:HGNC:3260]	No	No	Yes	No	No	No
scaffold208	51393	51502	scaffold208	51425	51431	-	Average_2	XM_011417128.2	LOC105319541	ENSG00000115211	eukaryotic translation initiation factor 2B subunit delta [Source:HGNC Symbol;Acc:HGNC:3260]	No	No	Yes	No	No	No
scaffold208	58912	59249	scaffold208	58930	58936	-	Average_2	XM_011417127.2	LOC105319541	ENSG00000115211	eukaryotic translation initiation factor 2B subunit delta [Source:HGNC Symbol;Acc:HGNC:3260]	No	No	Yes	No	No	No
scaffold208	60548	60902	scaffold208	60636	60642	-	Average_2	XM_011417127.2	LOC105319541	ENSG00000115211	eukaryotic translation initiation factor 2B subunit delta [Source:HGNC Symbol;Acc:HGNC:3260]	No	No	Yes	No	No	No
scaffold208	64805	64968	scaffold208	64819	64825	-	Average_2	XM_011417129.2	LOC105319542	ENSG00000004455	adenylate kinase 2 [Source:HGNC Symbol;Acc:HGNC:362]	No	No	Yes	Yes	No	Yes
scaffold208	67902	68297	scaffold208	67962	67968	+	Average_2	XM_011417129.2	LOC105319542	ENSG00000004455	adenylate kinase 2 [Source:HGNC Symbol;Acc:HGNC:362]	No	No	Yes	Yes	No	Yes
scaffold208	143749	144567	scaffold208	144264	144270	+	Average_2	XM_011417143.2	LOC105319552	ENSG00000092108	sec1 family domain containing 1 [Source:HGNC Symbol;Acc:HGNC:20726]	No	No	Yes	No	Yes	No
scaffold143	112819	113407	scaffold143	112857	112863	+	Average_2	XM_011434100.2	LOC105331772	ENSG00000073910	FRY microtubule binding protein [Source:HGNC Symbol;Acc:HGNC:20367]	No	No	No	No	Yes	No
scaffold143	127581	127753	scaffold143	127668	127674	-	Average_2	XM_011434100.2	LOC105331772	ENSG00000073910	FRY microtubule binding protein [Source:HGNC Symbol;Acc:HGNC:20367]	No	No	No	No	Yes	No
scaffold143	128855	128990	scaffold143	128855	128861	+	Average_2	XM_011434100.2	LOC105331772	ENSG00000073910	FRY microtubule binding protein [Source:HGNC Symbol;Acc:HGNC:20367]	No	No	No	No	Yes	No
scaffold1084	19907	20069	scaffold1084	20059	20065	+	Average_2	XM_011438939.2	LOC105335164	ENSG00000155792	DEP domain containing MTOR interacting protein [Source:HGNC Symbol;Acc:HGNC:22953]	No	No	No	Yes	No	No
scaffold1751	56728	56870	scaffold1751	56799	56805	+	Average_2	XM_011457360.2	LOC105348069	ENSG00000181449	SRY-box transcription factor 2 [Source:HGNC Symbol;Acc:HGNC:11195]	No	No	Yes	No	No	No
scaffold1751	58510	58645	scaffold1751	58559	58565	-	Average_2	XM_011457360.2	LOC105348069	ENSG00000181449	SRY-box transcription factor 2 [Source:HGNC Symbol;Acc:HGNC:11195]	No	No	Yes	No	No	No
scaffold1751	65269	65528	scaffold1751	65420	65426	+	Average_2	XM_011457360.2	LOC105348069	ENSG00000181449	SRY-box transcription factor 2 [Source:HGNC Symbol;Acc:HGNC:11195]	No	No	Yes	No	No	No
scaffold1751	71960	72224	scaffold1751	72144	72150	-	Average_2	XM_011457360.2	LOC105348069	ENSG00000181449	SRY-box transcription factor 2 [Source:HGNC Symbol;Acc:HGNC:11195]	No	No	Yes	No	No	No
scaffold1751	75600	76142	scaffold1751	75759	75765	+	Average_2	XM_011457360.2	LOC105348069	ENSG00000181449	SRY-box transcription factor 2 [Source:HGNC Symbol;Acc:HGNC:11195]	No	No	Yes	No	No	No
scaffold1751	82936	83386	scaffold1751	83248	83254	+	Average_2	XM_011457360.2	LOC105348069	ENSG00000181449	SRY-box transcription factor 2 [Source:HGNC Symbol;Acc:HGNC:11195]	No	No	Yes	No	No	No
scaffold782	81221	82008	scaffold782	81313	81319	-	Average_2	XM_011431737.1	LOC105330141	ENSG00000132388	ubiquitin conjugating enzyme E2 G1 [Source:HGNC Symbol;Acc:HGNC:12482]	No	No	Yes	No	No	No
scaffold782	82069	82396	scaffold782	82206	82212	-	Average_2	XM_011431736.2	LOC105330141	ENSG00000132388	ubiquitin conjugating enzyme E2 G1 [Source:HGNC Symbol;Acc:HGNC:12482]	No	No	Yes	No	No	No
scaffold43396	135628	136046	scaffold43396	135639	135645	+	Average_2	XM_011450870.2	LOC105343475	ENSG00000171603	calsyntenin 1 [Source:HGNC Symbol;Acc:HGNC:17447]	No	No	Yes	No	No	No
scaffold43396	245280	245470	scaffold43396	245356	245362	+	Average_2	XM_011450883.2	LOC105343487	ENSG00000163660	cyclin L1 [Source:HGNC Symbol;Acc:HGNC:20569]	No	No	Yes	No	No	No
scaffold43396	246278	246468	scaffold43396	246456	246462	+	Average_2	XM_011450883.2	LOC105343487	ENSG00000163660	cyclin L1 [Source:HGNC Symbol;Acc:HGNC:20569]	No	No	Yes	No	No	No
scaffold1704	50563	50980	scaffold1704	50864	50870	+	Average_2	XM_011443769.2	LOC105338584	ENSG00000170185	ubiquitin specific peptidase 38 [Source:HGNC Symbol;Acc:HGNC:20067]	No	No	No	No	Yes	No
scaffold1704	66116	66277	scaffold1704	66245	66251	+	Average_2	XM_020071562.1	LOC105338599	ENSG00000162129	ClpB homolog, mitochondrial AAA ATPase chaperonin [Source:HGNC Symbol;Acc:HGNC:30664]	No	No	Yes	No	No	No
scaffold1704	71976	72259	scaffold1704	72165	72171	+	Average_2	XM_011443772.2	LOC105338585	ENSG00000163281	glucosamine-6-phosphate deaminase 2 [Source:HGNC Symbol;Acc:HGNC:21526]	No	No	No	No	Yes	No
scaffold1704	73529	73722	scaffold1704	73625	73631	+	Average_2	XM_011443772.2	LOC105338585	ENSG00000163281	glucosamine-6-phosphate deaminase 2 [Source:HGNC Symbol;Acc:HGNC:21526]	No	No	No	No	Yes	No
scaffold1056	86225	86344	scaffold1056	86269	86275	-	Average_2	XM_011451509.2	LOC105343968	ENSG00000140297	glucosaminyl (N-acetyl) transferase 3, mucin type [Source:HGNC Symbol;Acc:HGNC:4205]	No	No	No	No	Yes	No
scaffold1056	91268	91390	scaffold1056	91293	91299	-	Average_2	XM_011451511.2	LOC105343968	ENSG00000140297	glucosaminyl (N-acetyl) transferase 3, mucin type [Source:HGNC Symbol;Acc:HGNC:4205]	No	No	No	No	Yes	No
scaffold930	149408	149517	scaffold930	149426	149432	-	Average_2	XM_011450548.2	LOC105343250	ENSG00000068796	kinesin family member 2A [Source:HGNC Symbol;Acc:HGNC:6318]	No	No	Yes	No	No	No
scaffold43406	234578	234682	scaffold43406	234578	234584	-	Average_2	XM_011458204.2	LOC105348677	ENSG00000183150	G protein-coupled receptor 19 [Source:HGNC Symbol;Acc:HGNC:4473]	No	No	Yes	No	Yes	No
scaffold1601	197080	197385	scaffold1601	197181	197187	-	Average_2	XM_011424333.2	LOC105325008	ENSG00000146376	Rho GTPase activating protein 18 [Source:HGNC Symbol;Acc:HGNC:21035]	No	No	Yes	No	Yes	No
scaffold1601	198101	198210	scaffold1601	198185	198191	+	Average_2	XM_011424333.2	LOC105325008	ENSG00000146376	Rho GTPase activating protein 18 [Source:HGNC Symbol;Acc:HGNC:21035]	No	No	Yes	No	Yes	No
scaffold1601	198277	198506	scaffold1601	198418	198424	+	Average_2	XM_011424333.2	LOC105325008	ENSG00000146376	Rho GTPase activating protein 18 [Source:HGNC Symbol;Acc:HGNC:21035]	No	No	Yes	No	Yes	No
scaffold1601	213966	214101	scaffold1601	214071	214077	-	Average_2	XM_011424333.2	LOC105325008	ENSG00000146376	Rho GTPase activating protein 18 [Source:HGNC Symbol;Acc:HGNC:21035]	No	No	Yes	No	Yes	No
scaffold1601	214150	214664	scaffold1601	214374	214380	+	Average_2	XM_011424333.2	LOC105325008	ENSG00000146376	Rho GTPase activating protein 18 [Source:HGNC Symbol;Acc:HGNC:21035]	No	No	Yes	No	Yes	No
scaffold1601	217780	217962	scaffold1601	217844	217850	-	Average_2	XM_011424333.2	LOC105325008	ENSG00000146376	Rho GTPase activating protein 18 [Source:HGNC Symbol;Acc:HGNC:21035]	No	No	Yes	No	Yes	No
scaffold1601	218838	219060	scaffold1601	218881	218887	-	Average_2	XM_011424358.2	LOC105325008	ENSG00000146376	Rho GTPase activating protein 18 [Source:HGNC Symbol;Acc:HGNC:21035]	No	No	Yes	No	Yes	No
scaffold1815	72699	72808	scaffold1815	72700	72706	+	Average_2	XM_011449135.2	LOC105342253	ENSG00000160191	phosphodiesterase 9A [Source:HGNC Symbol;Acc:HGNC:8795]	No	No	Yes	No	No	No
scaffold1815	75971	76223	scaffold1815	76130	76136	-	Average_2	XM_011449135.2	LOC105342253	ENSG00000160191	phosphodiesterase 9A [Source:HGNC Symbol;Acc:HGNC:8795]	No	No	Yes	No	No	No
scaffold1815	172896	174190	scaffold1815	173250	173256	-	Average_2	XM_011449150.2	LOC105342258	ENSG00000114423	Cbl proto-oncogene B [Source:HGNC Symbol;Acc:HGNC:1542]	No	No	No	No	Yes	No
scaffold1815	175020	175592	scaffold1815	175539	175545	+	Average_2	XM_011449150.2	LOC105342258	ENSG00000114423	Cbl proto-oncogene B [Source:HGNC Symbol;Acc:HGNC:1542]	No	No	No	No	Yes	No
scaffold1815	182305	182519	scaffold1815	182352	182358	-	Average_2	XM_011449150.2	LOC105342258	ENSG00000114423	Cbl proto-oncogene B [Source:HGNC Symbol;Acc:HGNC:1542]	No	No	No	No	Yes	No
scaffold1815	183956	184193	scaffold1815	184001	184007	+	Average_2	XM_011449150.2	LOC105342258	ENSG00000114423	Cbl proto-oncogene B [Source:HGNC Symbol;Acc:HGNC:1542]	No	No	No	No	Yes	No
scaffold1637	49566	51488	scaffold1637	49987	49993	+	Average_2	XM_011457626.2	LOC105348277	ENSG00000106617	protein kinase AMP-activated non-catalytic subunit gamma 2 [Source:HGNC Symbol;Acc:HGNC:9386]	No	No	Yes	No	Yes	No
scaffold1637	52287	52422	scaffold1637	52396	52402	+	Average_2	XM_011457626.2	LOC105348277	ENSG00000106617	protein kinase AMP-activated non-catalytic subunit gamma 2 [Source:HGNC Symbol;Acc:HGNC:9386]	No	No	Yes	No	Yes	No
scaffold1637	54035	54221	scaffold1637	54044	54050	-	Average_2	XM_011457626.2	LOC105348277	ENSG00000106617	protein kinase AMP-activated non-catalytic subunit gamma 2 [Source:HGNC Symbol;Acc:HGNC:9386]	No	No	Yes	No	Yes	No
scaffold1637	59292	59605	scaffold1637	59563	59569	-	Average_2	XM_011457626.2	LOC105348277	ENSG00000106617	protein kinase AMP-activated non-catalytic subunit gamma 2 [Source:HGNC Symbol;Acc:HGNC:9386]	No	No	Yes	No	Yes	No
scaffold1637	65610	66197	scaffold1637	65672	65678	-	Average_2	XM_011457626.2	LOC105348277	ENSG00000106617	protein kinase AMP-activated non-catalytic subunit gamma 2 [Source:HGNC Symbol;Acc:HGNC:9386]	No	No	Yes	No	Yes	No
scaffold1637	79707	79817	scaffold1637	79783	79789	+	Average_2	XM_011457632.2	LOC105348277	ENSG00000106617	protein kinase AMP-activated non-catalytic subunit gamma 2 [Source:HGNC Symbol;Acc:HGNC:9386]	No	No	Yes	No	Yes	No
scaffold1637	80278	80579	scaffold1637	80537	80543	+	Average_2	XM_011457632.2	LOC105348277	ENSG00000106617	protein kinase AMP-activated non-catalytic subunit gamma 2 [Source:HGNC Symbol;Acc:HGNC:9386]	No	No	Yes	No	Yes	No
scaffold1637	81211	81652	scaffold1637	81398	81404	+	Average_2	XM_011457632.2	LOC105348277	ENSG00000106617	protein kinase AMP-activated non-catalytic subunit gamma 2 [Source:HGNC Symbol;Acc:HGNC:9386]	No	No	Yes	No	Yes	No
scaffold1637	91229	91366	scaffold1637	91269	91275	-	Average_2	XM_011457630.2	LOC105348277	ENSG00000106617	protein kinase AMP-activated non-catalytic subunit gamma 2 [Source:HGNC Symbol;Acc:HGNC:9386]	No	No	Yes	No	Yes	No
scaffold1637	92328	92590	scaffold1637	92416	92422	-	Average_2	XM_011457630.2	LOC105348277	ENSG00000106617	protein kinase AMP-activated non-catalytic subunit gamma 2 [Source:HGNC Symbol;Acc:HGNC:9386]	No	No	Yes	No	Yes	No
scaffold1637	97412	97547	scaffold1637	97442	97448	-	Average_2	XM_011457630.2	LOC105348277	ENSG00000106617	protein kinase AMP-activated non-catalytic subunit gamma 2 [Source:HGNC Symbol;Acc:HGNC:9386]	No	No	Yes	No	Yes	No
scaffold1637	106980	107472	scaffold1637	107200	107206	+	Average_2	XM_020075319.1	LOC105348277	ENSG00000106617	protein kinase AMP-activated non-catalytic subunit gamma 2 [Source:HGNC Symbol;Acc:HGNC:9386]	No	No	Yes	No	Yes	No
scaffold1637	110238	110395	scaffold1637	110287	110293	+	Average_2	XM_020075319.1	LOC105348277	ENSG00000106617	protein kinase AMP-activated non-catalytic subunit gamma 2 [Source:HGNC Symbol;Acc:HGNC:9386]	No	No	Yes	No	Yes	No
scaffold1637	120103	120711	scaffold1637	120699	120705	+	Average_2	XM_020075318.1	LOC105348277	ENSG00000106617	protein kinase AMP-activated non-catalytic subunit gamma 2 [Source:HGNC Symbol;Acc:HGNC:9386]	No	No	Yes	No	Yes	No
scaffold1637	123099	123526	scaffold1637	123127	123133	+	Average_2	XM_020075318.1	LOC105348277	ENSG00000106617	protein kinase AMP-activated non-catalytic subunit gamma 2 [Source:HGNC Symbol;Acc:HGNC:9386]	No	No	Yes	No	Yes	No
scaffold1637	124012	124255	scaffold1637	124183	124189	+	Average_2	XM_020075318.1	LOC105348277	ENSG00000106617	protein kinase AMP-activated non-catalytic subunit gamma 2 [Source:HGNC Symbol;Acc:HGNC:9386]	No	No	Yes	No	Yes	No
scaffold1637	128359	128811	scaffold1637	128403	128409	+	Average_2	XM_011457623.2	LOC105348277	ENSG00000106617	protein kinase AMP-activated non-catalytic subunit gamma 2 [Source:HGNC Symbol;Acc:HGNC:9386]	No	No	Yes	No	Yes	No
scaffold1637	131188	131443	scaffold1637	131217	131223	+	Average_2	XM_011457623.2	LOC105348277	ENSG00000106617	protein kinase AMP-activated non-catalytic subunit gamma 2 [Source:HGNC Symbol;Acc:HGNC:9386]	No	No	Yes	No	Yes	No
scaffold1637	136372	136518	scaffold1637	136423	136429	-	Average_2	XM_011457620.2	LOC105348277	ENSG00000106617	protein kinase AMP-activated non-catalytic subunit gamma 2 [Source:HGNC Symbol;Acc:HGNC:9386]	No	No	Yes	No	Yes	No
scaffold1637	147549	147677	scaffold1637	147575	147581	+	Average_2	XM_011457627.2	LOC105348277	ENSG00000106617	protein kinase AMP-activated non-catalytic subunit gamma 2 [Source:HGNC Symbol;Acc:HGNC:9386]	No	No	Yes	No	Yes	No
scaffold43426	18221	18380	scaffold43426	18346	18352	+	Average_2	XM_011415034.2	LOC105318100	ENSG00000166548	thymidine kinase 2 [Source:HGNC Symbol;Acc:HGNC:11831]	No	No	Yes	No	Yes	No
scaffold43426	168751	168886	scaffold43426	168878	168884	-	Average_2	XM_011415038.2	LOC105318105	ENSG00000142507	proteasome 20S subunit beta 6 [Source:HGNC Symbol;Acc:HGNC:9543]	No	No	No	No	Yes	No
scaffold43426	169818	170153	scaffold43426	169829	169835	+	Average_2	XM_011415038.2	LOC105318105	ENSG00000142507	proteasome 20S subunit beta 6 [Source:HGNC Symbol;Acc:HGNC:9543]	No	No	No	No	Yes	No
scaffold450	188696	188911	scaffold450	188891	188897	-	Average_2	XM_011436617.2	LOC105333569	ENSG00000104472	chromatin accessibility complex subunit 1 [Source:HGNC Symbol;Acc:HGNC:13544]	No	No	Yes	No	Yes	No
scaffold450	189599	189732	scaffold450	189616	189622	-	Average_2	XM_011436617.2	LOC105333569	ENSG00000104472	chromatin accessibility complex subunit 1 [Source:HGNC Symbol;Acc:HGNC:13544]	No	No	Yes	No	Yes	No
scaffold450	191844	191963	scaffold450	191940	191946	+	Average_2	XM_011436617.2	LOC105333569	ENSG00000104472	chromatin accessibility complex subunit 1 [Source:HGNC Symbol;Acc:HGNC:13544]	No	No	Yes	No	Yes	No
scaffold683	149142	149307	scaffold683	149179	149185	-	Average_2	XM_020069423.1	LOC105333560	ENSG00000166912	myotubularin related protein 10 [Source:HGNC Symbol;Acc:HGNC:25999]	No	No	Yes	No	No	No
scaffold683	155912	156171	scaffold683	156009	156015	+	Average_2	XM_020069423.1	LOC105333560	ENSG00000166912	myotubularin related protein 10 [Source:HGNC Symbol;Acc:HGNC:25999]	No	No	Yes	No	No	No
scaffold683	164864	165086	scaffold683	164886	164892	-	Average_2	XM_020069423.1	LOC105333560	ENSG00000166912	myotubularin related protein 10 [Source:HGNC Symbol;Acc:HGNC:25999]	No	No	Yes	No	No	No
scaffold683	173411	173843	scaffold683	173602	173608	-	Average_2	XM_020069423.1	LOC105333560	ENSG00000166912	myotubularin related protein 10 [Source:HGNC Symbol;Acc:HGNC:25999]	No	No	Yes	No	No	No
scaffold683	191134	191473	scaffold683	191185	191191	-	Average_2	XM_020069423.1	LOC105333560	ENSG00000166912	myotubularin related protein 10 [Source:HGNC Symbol;Acc:HGNC:25999]	No	No	Yes	No	No	No
scaffold683	201381	201495	scaffold683	201386	201392	+	Average_2	XM_020069423.1	LOC105333560	ENSG00000166912	myotubularin related protein 10 [Source:HGNC Symbol;Acc:HGNC:25999]	No	No	Yes	No	No	No
scaffold683	203192	203446	scaffold683	203257	203263	-	Average_2	XM_020069423.1	LOC105333560	ENSG00000166912	myotubularin related protein 10 [Source:HGNC Symbol;Acc:HGNC:25999]	No	No	Yes	No	No	No
scaffold683	203819	204335	scaffold683	203871	203877	+	Average_2	XM_020069423.1	LOC105333560	ENSG00000166912	myotubularin related protein 10 [Source:HGNC Symbol;Acc:HGNC:25999]	No	No	Yes	No	No	No
scaffold683	210545	210680	scaffold683	210673	210679	+	Average_2	XM_020069423.1	LOC105333560	ENSG00000166912	myotubularin related protein 10 [Source:HGNC Symbol;Acc:HGNC:25999]	No	No	Yes	No	No	No
scaffold1678	2323	2520	scaffold1678	2335	2341	+	Average_2	XM_011414833.2	LOC105317992	ENSG00000148773	marker of proliferation Ki-67 [Source:HGNC Symbol;Acc:HGNC:7107]	Yes	No	No	No	No	No
scaffold1678	9056	9578	scaffold1678	9515	9521	-	Average_2	XM_011414833.2	LOC105317992	ENSG00000148773	marker of proliferation Ki-67 [Source:HGNC Symbol;Acc:HGNC:7107]	Yes	No	No	No	No	No
scaffold1678	39273	39686	scaffold1678	39636	39642	-	Average_2	XM_011414845.2	LOC105317995	ENSG00000113272	tRNA-histidine guanylyltransferase 1 like [Source:HGNC Symbol;Acc:HGNC:26053]	No	No	Yes	No	No	No
scaffold43446	133536	133769	scaffold43446	133590	133596	-	Average_2	XM_011447551.2	LOC105341185	ENSG00000213965	nudix hydrolase 19 [Source:HGNC Symbol;Acc:HGNC:32036]	No	No	Yes	No	Yes	No
scaffold43446	216627	216943	scaffold43446	216639	216645	-	Average_2	XM_011447628.2	LOC105341227	ENSG00000169914	OTU deubiquitinase 3 [Source:HGNC Symbol;Acc:HGNC:29038]	No	No	Yes	No	No	No
scaffold43446	217330	217465	scaffold43446	217375	217381	+	Average_2	XM_011447628.2	LOC105341227	ENSG00000169914	OTU deubiquitinase 3 [Source:HGNC Symbol;Acc:HGNC:29038]	No	No	Yes	No	No	No
scaffold1203	12012	12666	scaffold1203	12234	12240	-	Average_2	XM_011433848.2	LOC105331589	ENSG00000164951	pyruvate dehyrogenase phosphatase catalytic subunit 1 [Source:HGNC Symbol;Acc:HGNC:9279]	No	No	Yes	No	No	No
scaffold1203	38529	38948	scaffold1203	38590	38596	+	Average_2	XM_011433855.2	LOC105331592	ENSG00000131149	Gse1 coiled-coil protein [Source:HGNC Symbol;Acc:HGNC:28979]	No	No	Yes	No	No	No
scaffold1203	45929	46166	scaffold1203	46000	46006	+	Average_2	XM_011433854.2	LOC105331592	ENSG00000131149	Gse1 coiled-coil protein [Source:HGNC Symbol;Acc:HGNC:28979]	No	No	Yes	No	No	No
scaffold1203	49864	50473	scaffold1203	50180	50186	+	Average_2	XM_011433854.2	LOC105331592	ENSG00000131149	Gse1 coiled-coil protein [Source:HGNC Symbol;Acc:HGNC:28979]	No	No	Yes	No	No	No
scaffold1203	50846	51023	scaffold1203	50960	50966	-	Average_2	XM_011433854.2	LOC105331592	ENSG00000131149	Gse1 coiled-coil protein [Source:HGNC Symbol;Acc:HGNC:28979]	No	No	Yes	No	No	No
scaffold1203	57965	58337	scaffold1203	58159	58165	+	Average_2	XM_011433856.2	LOC105331593	ENSG00000131153	GINS complex subunit 2 [Source:HGNC Symbol;Acc:HGNC:24575]	No	No	Yes	No	No	No
scaffold1203	58583	58718	scaffold1203	58686	58692	-	Average_2	XM_011433856.2	LOC105331593	ENSG00000131153	GINS complex subunit 2 [Source:HGNC Symbol;Acc:HGNC:24575]	No	No	Yes	No	No	No
scaffold1203	116993	117188	scaffold1203	117017	117023	+	Average_2	XM_020068653.1	LOC105331599	ENSG00000198793	mechanistic target of rapamycin kinase [Source:HGNC Symbol;Acc:HGNC:3942]	No	No	No	Yes	No	No
scaffold1858	94226	94833	scaffold1858	94473	94479	+	Average_2	XM_011414227.2	LOC105317556	ENSG00000130382	MLLT1 super elongation complex subunit [Source:HGNC Symbol;Acc:HGNC:7134]	No	No	Yes	No	No	No
scaffold43452	64514	64855	scaffold43452	64810	64816	+	Average_2	XM_011427466.2	LOC105327153	ENSG00000101160	cathepsin Z [Source:HGNC Symbol;Acc:HGNC:2547]	No	No	Yes	No	No	No
scaffold43452	94753	95098	scaffold43452	95019	95025	-	Average_2	XM_011427467.2	LOC105327154	ENSG00000153815	c-Maf inducing protein [Source:HGNC Symbol;Acc:HGNC:24319]	No	No	No	No	Yes	No
scaffold43452	100220	100489	scaffold43452	100320	100326	-	Average_2	XM_011427467.2	LOC105327154	ENSG00000153815	c-Maf inducing protein [Source:HGNC Symbol;Acc:HGNC:24319]	No	No	No	No	Yes	No
scaffold43452	106894	107061	scaffold43452	107015	107021	-	Average_2	XM_011427467.2	LOC105327154	ENSG00000153815	c-Maf inducing protein [Source:HGNC Symbol;Acc:HGNC:24319]	No	No	No	No	Yes	No
scaffold43452	107418	107587	scaffold43452	107507	107513	+	Average_2	XM_011427467.2	LOC105327154	ENSG00000153815	c-Maf inducing protein [Source:HGNC Symbol;Acc:HGNC:24319]	No	No	No	No	Yes	No
scaffold43452	212384	212789	scaffold43452	212768	212774	+	Average_2	XM_011427476.2	LOC105327161	ENSG00000172164	syntrophin beta 1 [Source:HGNC Symbol;Acc:HGNC:11168]	No	No	No	No	Yes	No
scaffold43452	216886	217194	scaffold43452	216929	216935	-	Average_2	XM_011427478.2	LOC105327162	ENSG00000102931	ADP ribosylation factor like GTPase 2 binding protein [Source:HGNC Symbol;Acc:HGNC:17146]	No	No	Yes	No	No	No
scaffold43452	217256	217543	scaffold43452	217526	217532	+	Average_2	XM_011427477.1	LOC105327162	ENSG00000102931	ADP ribosylation factor like GTPase 2 binding protein [Source:HGNC Symbol;Acc:HGNC:17146]	No	No	Yes	No	No	No
scaffold43452	245422	245657	scaffold43452	245480	245486	+	Average_2	XM_011427481.2	LOC105327165	ENSG00000104388	RAB2A, member RAS oncogene family [Source:HGNC Symbol;Acc:HGNC:9763]	No	No	Yes	No	No	No
scaffold43452	249699	249892	scaffold43452	249873	249879	+	Average_2	XM_011427481.2	LOC105327165	ENSG00000104388	RAB2A, member RAS oncogene family [Source:HGNC Symbol;Acc:HGNC:9763]	No	No	Yes	No	No	No
scaffold43452	250995	251267	scaffold43452	251203	251209	-	Average_2	XM_011427481.2	LOC105327165	ENSG00000104388	RAB2A, member RAS oncogene family [Source:HGNC Symbol;Acc:HGNC:9763]	No	No	Yes	No	No	No
scaffold43452	251717	251906	scaffold43452	251874	251880	-	Average_2	XM_011427481.2	LOC105327165	ENSG00000104388	RAB2A, member RAS oncogene family [Source:HGNC Symbol;Acc:HGNC:9763]	No	No	Yes	No	No	No
scaffold43452	252216	252551	scaffold43452	252362	252368	-	Average_2	XM_011427481.2	LOC105327165	ENSG00000104388	RAB2A, member RAS oncogene family [Source:HGNC Symbol;Acc:HGNC:9763]	No	No	Yes	No	No	No
scaffold1723	4600	5141	scaffold1723	4917	4923	+	Average_2	XM_011436606.2	LOC105333565	ENSG00000081913	PH domain and leucine rich repeat protein phosphatase 1 [Source:HGNC Symbol;Acc:HGNC:20610]	No	No	Yes	No	No	No
scaffold1723	15196	15570	scaffold1723	15297	15303	+	Average_2	XM_020069427.1	LOC105333565	ENSG00000081913	PH domain and leucine rich repeat protein phosphatase 1 [Source:HGNC Symbol;Acc:HGNC:20610]	No	No	Yes	No	No	No
scaffold1723	19395	19717	scaffold1723	19417	19423	+	Average_2	XM_011436605.2	LOC105333565	ENSG00000081913	PH domain and leucine rich repeat protein phosphatase 1 [Source:HGNC Symbol;Acc:HGNC:20610]	No	No	Yes	No	No	No
scaffold1723	21220	21444	scaffold1723	21273	21279	+	Average_2	XM_011436605.2	LOC105333565	ENSG00000081913	PH domain and leucine rich repeat protein phosphatase 1 [Source:HGNC Symbol;Acc:HGNC:20610]	No	No	Yes	No	No	No
scaffold1723	32579	33034	scaffold1723	32654	32660	+	Average_2	XM_011436608.2	LOC105333565	ENSG00000081913	PH domain and leucine rich repeat protein phosphatase 1 [Source:HGNC Symbol;Acc:HGNC:20610]	No	No	Yes	No	No	No
scaffold1723	93511	93929	scaffold1723	93638	93644	-	Average_2	XM_011436611.2	LOC105333567	ENSG00000144677	CTD small phosphatase like [Source:HGNC Symbol;Acc:HGNC:16890]	No	No	Yes	No	Yes	No
scaffold1723	96895	97282	scaffold1723	97085	97091	-	Average_2	XM_011436611.2	LOC105333567	ENSG00000144677	CTD small phosphatase like [Source:HGNC Symbol;Acc:HGNC:16890]	No	No	Yes	No	Yes	No
scaffold1723	97605	98572	scaffold1723	97866	97872	-	Average_2	XM_011436611.2	LOC105333567	ENSG00000144677	CTD small phosphatase like [Source:HGNC Symbol;Acc:HGNC:16890]	No	No	Yes	No	Yes	No
scaffold1723	147097	147804	scaffold1723	147157	147163	+	Average_2	XM_011436616.2	LOC105333572	ENSG00000122034	general transcription factor IIIA [Source:HGNC Symbol;Acc:HGNC:4662]	No	No	Yes	No	No	No
scaffold1723	153937	154244	scaffold1723	154169	154175	+	Average_2	XM_011436616.2	LOC105333572	ENSG00000122034	general transcription factor IIIA [Source:HGNC Symbol;Acc:HGNC:4662]	No	No	Yes	No	No	No
scaffold43522	82876	83884	scaffold43522	83863	83869	-	Average_2	XM_011446869.2	LOC105340692	ENSG00000116984	5-methyltetrahydrofolate-homocysteine methyltransferase [Source:HGNC Symbol;Acc:HGNC:7468]	No	No	No	No	Yes	Yes
scaffold43522	87928	88280	scaffold43522	88032	88038	+	Average_2	XM_011446869.2	LOC105340692	ENSG00000116984	5-methyltetrahydrofolate-homocysteine methyltransferase [Source:HGNC Symbol;Acc:HGNC:7468]	No	No	No	No	Yes	Yes
scaffold43522	91044	91309	scaffold43522	91087	91093	-	Average_2	XM_011446869.2	LOC105340692	ENSG00000116984	5-methyltetrahydrofolate-homocysteine methyltransferase [Source:HGNC Symbol;Acc:HGNC:7468]	No	No	No	No	Yes	Yes
scaffold43522	96505	96728	scaffold43522	96505	96511	-	Average_2	XM_011446869.2	LOC105340692	ENSG00000116984	5-methyltetrahydrofolate-homocysteine methyltransferase [Source:HGNC Symbol;Acc:HGNC:7468]	No	No	No	No	Yes	Yes
scaffold43494	169653	169851	scaffold43494	169788	169794	+	Average_2	XM_020068263.1	LOC105330659	ENSG00000146909	nucleolar protein with MIF4G domain 1 [Source:HGNC Symbol;Acc:HGNC:13244]	No	No	Yes	No	No	No
scaffold43500	108839	109367	scaffold43500	109229	109235	+	Average_2	XM_011435612.2	LOC105332885	ENSG00000117614	SYF2 pre-mRNA splicing factor [Source:HGNC Symbol;Acc:HGNC:19824]	No	No	Yes	No	No	No
scaffold43500	113170	113525	scaffold43500	113334	113340	-	Average_2	XM_011435612.2	LOC105332885	ENSG00000117614	SYF2 pre-mRNA splicing factor [Source:HGNC Symbol;Acc:HGNC:19824]	No	No	Yes	No	No	No
scaffold43500	199807	200012	scaffold43500	199844	199850	-	Average_2	XM_011435617.2	LOC105332889	ENSG00000075651	phospholipase D1 [Source:HGNC Symbol;Acc:HGNC:9067]	No	No	Yes	No	Yes	No
scaffold1569	54711	55438	scaffold1569	54760	54766	-	Average_2	XM_011417884.2	LOC105320100	ENSG00000143742	signal recognition particle 9 [Source:HGNC Symbol;Acc:HGNC:11304]	No	No	Yes	No	Yes	No
scaffold1127	217438	218156	scaffold1127	217469	217475	-	Average_2	XM_011457670.2	LOC105348312	ENSG00000074590	NUAK family kinase 1 [Source:HGNC Symbol;Acc:HGNC:14311]	No	No	No	No	Yes	No
scaffold1127	229311	230032	scaffold1127	229957	229963	+	Average_2	XM_011457670.2	LOC105348312	ENSG00000074590	NUAK family kinase 1 [Source:HGNC Symbol;Acc:HGNC:14311]	No	No	No	No	Yes	No
scaffold1127	230277	230614	scaffold1127	230511	230517	-	Average_2	XM_011457670.2	LOC105348312	ENSG00000074590	NUAK family kinase 1 [Source:HGNC Symbol;Acc:HGNC:14311]	No	No	No	No	Yes	No
scaffold1127	230688	230945	scaffold1127	230812	230818	+	Average_2	XM_011457670.2	LOC105348312	ENSG00000074590	NUAK family kinase 1 [Source:HGNC Symbol;Acc:HGNC:14311]	No	No	No	No	Yes	No
scaffold1127	232436	233870	scaffold1127	233127	233133	+	Average_2	XM_011457670.2	LOC105348312	ENSG00000074590	NUAK family kinase 1 [Source:HGNC Symbol;Acc:HGNC:14311]	No	No	No	No	Yes	No
scaffold1608	74157	74298	scaffold1608	74168	74174	-	Average_2	XM_011416858.2	LOC105319353	ENSG00000100600	legumain [Source:HGNC Symbol;Acc:HGNC:9472]	No	No	No	No	Yes	No
scaffold1608	145015	145124	scaffold1608	145049	145055	-	Average_2	XM_011416867.2	LOC105319360	ENSG00000110442	COMM domain containing 9 [Source:HGNC Symbol;Acc:HGNC:25014]	No	No	Yes	No	No	No
scaffold1608	146918	147072	scaffold1608	146924	146930	-	Average_2	XM_011416867.2	LOC105319360	ENSG00000110442	COMM domain containing 9 [Source:HGNC Symbol;Acc:HGNC:25014]	No	No	Yes	No	No	No
scaffold1608	151345	151634	scaffold1608	151553	151559	+	Average_2	XM_011416867.2	LOC105319360	ENSG00000110442	COMM domain containing 9 [Source:HGNC Symbol;Acc:HGNC:25014]	No	No	Yes	No	No	No
scaffold759	152397	153064	scaffold759	152404	152410	+	Average_2	XM_011421596.2	LOC105322738	ENSG00000198855	FIC domain containing [Source:HGNC Symbol;Acc:HGNC:18416]	No	No	Yes	No	No	No
scaffold759	153964	154083	scaffold759	154047	154053	-	Average_2	XM_011421596.2	LOC105322738	ENSG00000198855	FIC domain containing [Source:HGNC Symbol;Acc:HGNC:18416]	No	No	Yes	No	No	No
scaffold759	155614	156072	scaffold759	155839	155845	+	Average_2	XM_011421596.2	LOC105322738	ENSG00000198855	FIC domain containing [Source:HGNC Symbol;Acc:HGNC:18416]	No	No	Yes	No	No	No
scaffold759	163236	163417	scaffold759	163376	163382	-	Average_2	XM_011421596.2	LOC105322738	ENSG00000198855	FIC domain containing [Source:HGNC Symbol;Acc:HGNC:18416]	No	No	Yes	No	No	No
scaffold759	165031	165166	scaffold759	165139	165145	+	Average_2	XM_011421596.2	LOC105322738	ENSG00000198855	FIC domain containing [Source:HGNC Symbol;Acc:HGNC:18416]	No	No	Yes	No	No	No
scaffold759	177446	177630	scaffold759	177572	177578	+	Average_2	XM_011421596.2	LOC105322738	ENSG00000198855	FIC domain containing [Source:HGNC Symbol;Acc:HGNC:18416]	No	No	Yes	No	No	No
scaffold759	177800	177904	scaffold759	177842	177848	+	Average_2	XM_011421596.2	LOC105322738	ENSG00000198855	FIC domain containing [Source:HGNC Symbol;Acc:HGNC:18416]	No	No	Yes	No	No	No
scaffold759	190812	191074	scaffold759	191007	191013	+	Average_2	XM_011421596.2	LOC105322738	ENSG00000198855	FIC domain containing [Source:HGNC Symbol;Acc:HGNC:18416]	No	No	Yes	No	No	No
scaffold759	218644	218973	scaffold759	218834	218840	+	Average_2	XM_011421603.2	LOC105322741	ENSG00000132170	peroxisome proliferator activated receptor gamma [Source:HGNC Symbol;Acc:HGNC:9236]	No	No	Yes	No	Yes	No
scaffold759	219854	220091	scaffold759	219866	219872	-	Average_2	XM_011421603.2	LOC105322741	ENSG00000132170	peroxisome proliferator activated receptor gamma [Source:HGNC Symbol;Acc:HGNC:9236]	No	No	Yes	No	Yes	No
scaffold759	224732	225392	scaffold759	225032	225038	+	Average_2	XM_011421603.2	LOC105322741	ENSG00000132170	peroxisome proliferator activated receptor gamma [Source:HGNC Symbol;Acc:HGNC:9236]	No	No	Yes	No	Yes	No
scaffold759	228664	228863	scaffold759	228853	228859	-	Average_2	XM_011421603.2	LOC105322741	ENSG00000132170	peroxisome proliferator activated receptor gamma [Source:HGNC Symbol;Acc:HGNC:9236]	No	No	Yes	No	Yes	No
scaffold592	258681	258982	scaffold592	258696	258702	-	Average_2	XM_011437518.2	LOC105334164	ENSG00000143398	phosphatidylinositol-4-phosphate 5-kinase type 1 alpha [Source:HGNC Symbol;Acc:HGNC:8994]	No	No	No	No	Yes	No
scaffold592	272037	272285	scaffold592	272096	272102	-	Average_2	XM_011437518.2	LOC105334164	ENSG00000143398	phosphatidylinositol-4-phosphate 5-kinase type 1 alpha [Source:HGNC Symbol;Acc:HGNC:8994]	No	No	No	No	Yes	No
scaffold592	272333	272690	scaffold592	272640	272646	+	Average_2	XM_011437518.2	LOC105334164	ENSG00000143398	phosphatidylinositol-4-phosphate 5-kinase type 1 alpha [Source:HGNC Symbol;Acc:HGNC:8994]	No	No	No	No	Yes	No
scaffold954	64326	64435	scaffold954	64382	64388	-	Average_2	XM_011443066.2	LOC105338085	ENSG00000110700	ribosomal protein S13 [Source:HGNC Symbol;Acc:HGNC:10386]	No	No	Yes	No	No	No
scaffold954	70791	71447	scaffold954	71117	71123	+	Average_2	XM_011443066.2	LOC105338085	ENSG00000110700	ribosomal protein S13 [Source:HGNC Symbol;Acc:HGNC:10386]	No	No	Yes	No	No	No
scaffold954	180798	181097	scaffold954	181077	181083	+	Average_2	XM_011443076.2	LOC105338094	ENSG00000173451	THAP domain containing 2 [Source:HGNC Symbol;Acc:HGNC:20854]	No	No	Yes	No	No	No
scaffold954	184854	185460	scaffold954	185185	185191	+	Average_2	XM_011443076.2	LOC105338094	ENSG00000173451	THAP domain containing 2 [Source:HGNC Symbol;Acc:HGNC:20854]	No	No	Yes	No	No	No
scaffold954	187385	187691	scaffold954	187624	187630	+	Average_2	XM_011443076.2	LOC105338094	ENSG00000173451	THAP domain containing 2 [Source:HGNC Symbol;Acc:HGNC:20854]	No	No	Yes	No	No	No
scaffold1546	64419	64533	scaffold1546	64522	64528	+	Average_2	XM_020073429.1	LOC105343449	ENSG00000198373	WW domain containing E3 ubiquitin protein ligase 2 [Source:HGNC Symbol;Acc:HGNC:16804]	No	No	No	No	Yes	No
scaffold1546	65606	66149	scaffold1546	65653	65659	+	Average_2	XM_020073429.1	LOC105343449	ENSG00000198373	WW domain containing E3 ubiquitin protein ligase 2 [Source:HGNC Symbol;Acc:HGNC:16804]	No	No	No	No	Yes	No
scaffold252	22197	22399	scaffold252	22218	22224	+	Average_2	XM_011432077.2	LOC105330415	ENSG00000108946	protein kinase cAMP-dependent type I regulatory subunit alpha [Source:HGNC Symbol;Acc:HGNC:9388]	No	No	Yes	No	No	No
scaffold252	24133	24407	scaffold252	24291	24297	+	Average_2	XM_011432077.2	LOC105330415	ENSG00000108946	protein kinase cAMP-dependent type I regulatory subunit alpha [Source:HGNC Symbol;Acc:HGNC:9388]	No	No	Yes	No	No	No
scaffold252	26792	26927	scaffold252	26855	26861	+	Average_2	XM_011432077.2	LOC105330415	ENSG00000108946	protein kinase cAMP-dependent type I regulatory subunit alpha [Source:HGNC Symbol;Acc:HGNC:9388]	No	No	Yes	No	No	No
scaffold252	35012	35192	scaffold252	35084	35090	-	Average_2	XM_011432074.2	LOC105330415	ENSG00000108946	protein kinase cAMP-dependent type I regulatory subunit alpha [Source:HGNC Symbol;Acc:HGNC:9388]	No	No	Yes	No	No	No
scaffold252	35909	36329	scaffold252	36015	36021	-	Average_2	XM_011432074.2	LOC105330415	ENSG00000108946	protein kinase cAMP-dependent type I regulatory subunit alpha [Source:HGNC Symbol;Acc:HGNC:9388]	No	No	Yes	No	No	No
scaffold252	44153	44287	scaffold252	44255	44261	-	Average_2	XM_011432076.2	LOC105330415	ENSG00000108946	protein kinase cAMP-dependent type I regulatory subunit alpha [Source:HGNC Symbol;Acc:HGNC:9388]	No	No	Yes	No	No	No
scaffold43526	4995	5125	scaffold43526	5093	5099	+	Average_2	XM_011453337.2	LOC105345246	ENSG00000153234	nuclear receptor subfamily 4 group A member 2 [Source:HGNC Symbol;Acc:HGNC:7981]	No	No	Yes	No	Yes	No
scaffold43526	5234	5429	scaffold43526	5357	5363	-	Average_2	XM_011453337.2	LOC105345246	ENSG00000153234	nuclear receptor subfamily 4 group A member 2 [Source:HGNC Symbol;Acc:HGNC:7981]	No	No	Yes	No	Yes	No
scaffold43526	6963	8155	scaffold43526	7954	7960	+	Average_2	XM_011453338.2	LOC105345246	ENSG00000153234	nuclear receptor subfamily 4 group A member 2 [Source:HGNC Symbol;Acc:HGNC:7981]	No	No	Yes	No	Yes	No
scaffold43526	115484	115808	scaffold43526	115638	115644	-	Average_2	XM_011453352.1	LOC105345251	ENSG00000163251	frizzled class receptor 5 [Source:HGNC Symbol;Acc:HGNC:4043]	No	No	No	No	Yes	No
scaffold43526	128613	129073	scaffold43526	128826	128832	+	Average_2	XM_011453352.1	LOC105345251	ENSG00000163251	frizzled class receptor 5 [Source:HGNC Symbol;Acc:HGNC:4043]	No	No	No	No	Yes	No
scaffold43526	135477	135752	scaffold43526	135741	135747	+	Average_2	XM_011453349.2	LOC105345251	ENSG00000163251	frizzled class receptor 5 [Source:HGNC Symbol;Acc:HGNC:4043]	No	No	No	No	Yes	No
scaffold43526	145149	145293	scaffold43526	145189	145195	+	Average_2	XM_011453348.2	LOC105345251	ENSG00000163251	frizzled class receptor 5 [Source:HGNC Symbol;Acc:HGNC:4043]	No	No	No	No	Yes	No
scaffold43526	153762	153897	scaffold43526	153816	153822	+	Average_2	XM_011453344.2	LOC105345251	ENSG00000163251	frizzled class receptor 5 [Source:HGNC Symbol;Acc:HGNC:4043]	No	No	No	No	Yes	No
scaffold43526	181301	181974	scaffold43526	181522	181528	-	Average_2	XM_011453356.2	LOC105345254	ENSG00000118263	Kruppel like factor 7 [Source:HGNC Symbol;Acc:HGNC:6350]	No	No	No	Yes	No	No
scaffold43526	184065	184300	scaffold43526	184215	184221	+	Average_2	XM_011453356.2	LOC105345254	ENSG00000118263	Kruppel like factor 7 [Source:HGNC Symbol;Acc:HGNC:6350]	No	No	No	Yes	No	No
scaffold43526	190288	190558	scaffold43526	190449	190455	+	Average_2	XM_011453356.2	LOC105345254	ENSG00000118263	Kruppel like factor 7 [Source:HGNC Symbol;Acc:HGNC:6350]	No	No	No	Yes	No	No
scaffold43526	200946	201060	scaffold43526	201052	201058	-	Average_2	XM_011453356.2	LOC105345254	ENSG00000118263	Kruppel like factor 7 [Source:HGNC Symbol;Acc:HGNC:6350]	No	No	No	Yes	No	No
scaffold43526	201111	201296	scaffold43526	201285	201291	-	Average_2	XM_011453356.2	LOC105345254	ENSG00000118263	Kruppel like factor 7 [Source:HGNC Symbol;Acc:HGNC:6350]	No	No	No	Yes	No	No
scaffold43526	201785	202011	scaffold43526	201994	202000	-	Average_2	XM_011453356.2	LOC105345254	ENSG00000118263	Kruppel like factor 7 [Source:HGNC Symbol;Acc:HGNC:6350]	No	No	No	Yes	No	No
scaffold19	76814	76920	scaffold19	76874	76880	-	Average_2	XM_020064195.1	LOC105320545	ENSG00000128654	metaxin 2 [Source:HGNC Symbol;Acc:HGNC:7506]	No	No	Yes	No	Yes	No
scaffold43536	23394	23630	scaffold43536	23619	23625	+	Average_2	XM_011413966.2	LOC105317353	ENSG00000104442	armadillo repeat containing 1 [Source:HGNC Symbol;Acc:HGNC:17684]	No	No	Yes	No	No	No
scaffold43536	24364	24509	scaffold43536	24447	24453	-	Average_2	XM_011413966.2	LOC105317353	ENSG00000104442	armadillo repeat containing 1 [Source:HGNC Symbol;Acc:HGNC:17684]	No	No	Yes	No	No	No
scaffold43536	24793	25010	scaffold43536	24801	24807	-	Average_2	XM_011413966.2	LOC105317353	ENSG00000104442	armadillo repeat containing 1 [Source:HGNC Symbol;Acc:HGNC:17684]	No	No	Yes	No	No	No
scaffold43536	112877	113012	scaffold43536	112993	112999	+	Average_2	XM_011413993.2	LOC105317364	ENSG00000061492	Wnt family member 8A [Source:HGNC Symbol;Acc:HGNC:12788]	No	No	No	No	Yes	No
scaffold43536	128736	129341	scaffold43536	128747	128753	+	Average_2	XM_011413986.2	LOC105317360	ENSG00000138670	RasGEF domain family member 1B [Source:HGNC Symbol;Acc:HGNC:24881]	No	No	Yes	No	Yes	No
scaffold43536	134668	135190	scaffold43536	134885	134891	+	Average_2	XM_011413988.2	LOC105317360	ENSG00000138670	RasGEF domain family member 1B [Source:HGNC Symbol;Acc:HGNC:24881]	No	No	Yes	No	Yes	No
scaffold43536	137839	138112	scaffold43536	138099	138105	+	Average_2	XM_011413989.2	LOC105317360	ENSG00000138670	RasGEF domain family member 1B [Source:HGNC Symbol;Acc:HGNC:24881]	No	No	Yes	No	Yes	No
scaffold43536	147869	148961	scaffold43536	148685	148691	-	Average_2	XM_011413990.2	LOC105317360	ENSG00000138670	RasGEF domain family member 1B [Source:HGNC Symbol;Acc:HGNC:24881]	No	No	Yes	No	Yes	No
scaffold43536	150607	151423	scaffold43536	150832	150838	+	Average_2	XM_011413990.2	LOC105317360	ENSG00000138670	RasGEF domain family member 1B [Source:HGNC Symbol;Acc:HGNC:24881]	No	No	Yes	No	Yes	No
scaffold43536	151515	151784	scaffold43536	151661	151667	+	Average_2	XM_011413990.2	LOC105317360	ENSG00000138670	RasGEF domain family member 1B [Source:HGNC Symbol;Acc:HGNC:24881]	No	No	Yes	No	Yes	No
scaffold43536	152160	152507	scaffold43536	152496	152502	+	Average_2	XM_011413990.2	LOC105317360	ENSG00000138670	RasGEF domain family member 1B [Source:HGNC Symbol;Acc:HGNC:24881]	No	No	Yes	No	Yes	No
scaffold43536	152597	153072	scaffold43536	152657	152663	-	Average_2	XM_011413990.2	LOC105317360	ENSG00000138670	RasGEF domain family member 1B [Source:HGNC Symbol;Acc:HGNC:24881]	No	No	Yes	No	Yes	No
scaffold43536	153268	154849	scaffold43536	154176	154182	+	Average_2	XM_020062829.1	LOC105317365	ENSG00000158486	dynein axonemal heavy chain 3 [Source:HGNC Symbol;Acc:HGNC:2949]	No	No	Yes	No	No	No
scaffold43536	157386	158031	scaffold43536	157611	157617	-	Average_2	XM_020062829.1	LOC105317365	ENSG00000158486	dynein axonemal heavy chain 3 [Source:HGNC Symbol;Acc:HGNC:2949]	No	No	Yes	No	No	No
scaffold43536	163202	163762	scaffold43536	163279	163285	-	Average_2	XM_020062829.1	LOC105317365	ENSG00000158486	dynein axonemal heavy chain 3 [Source:HGNC Symbol;Acc:HGNC:2949]	No	No	Yes	No	No	No
scaffold43536	164251	164715	scaffold43536	164634	164640	-	Average_2	XM_020062828.1	LOC105317365	ENSG00000158486	dynein axonemal heavy chain 3 [Source:HGNC Symbol;Acc:HGNC:2949]	No	No	Yes	No	No	No
scaffold43574	70054	70189	scaffold43574	70174	70180	-	Average_2	XM_011433442.2	LOC105331313	ENSG00000148308	general transcription factor IIIC subunit 5 [Source:HGNC Symbol;Acc:HGNC:4668]	No	No	Yes	No	No	No
scaffold43574	70780	71087	scaffold43574	70979	70985	-	Average_2	XM_011433442.2	LOC105331313	ENSG00000148308	general transcription factor IIIC subunit 5 [Source:HGNC Symbol;Acc:HGNC:4668]	No	No	Yes	No	No	No
scaffold43574	73105	73240	scaffold43574	73200	73206	+	Average_2	XM_011433442.2	LOC105331313	ENSG00000148308	general transcription factor IIIC subunit 5 [Source:HGNC Symbol;Acc:HGNC:4668]	No	No	Yes	No	No	No
scaffold43574	75626	75760	scaffold43574	75691	75697	+	Average_2	XM_011433442.2	LOC105331313	ENSG00000148308	general transcription factor IIIC subunit 5 [Source:HGNC Symbol;Acc:HGNC:4668]	No	No	Yes	No	No	No
scaffold43574	81740	82136	scaffold43574	81761	81767	-	Average_2	XM_011433442.2	LOC105331313	ENSG00000148308	general transcription factor IIIC subunit 5 [Source:HGNC Symbol;Acc:HGNC:4668]	No	No	Yes	No	No	No
scaffold1288	77188	78455	scaffold1288	77357	77363	+	Average_2	XM_011416787.2	LOC105319304	ENSG00000100077	G protein-coupled receptor kinase 3 [Source:HGNC Symbol;Acc:HGNC:290]	No	No	Yes	No	Yes	No
scaffold1288	78737	79114	scaffold1288	79069	79075	-	Average_2	XM_011416787.2	LOC105319304	ENSG00000100077	G protein-coupled receptor kinase 3 [Source:HGNC Symbol;Acc:HGNC:290]	No	No	Yes	No	Yes	No
scaffold1288	83352	83461	scaffold1288	83369	83375	-	Average_2	XM_011416787.2	LOC105319304	ENSG00000100077	G protein-coupled receptor kinase 3 [Source:HGNC Symbol;Acc:HGNC:290]	No	No	Yes	No	Yes	No
scaffold1288	88008	88393	scaffold1288	88158	88164	-	Average_2	XM_011416787.2	LOC105319304	ENSG00000100077	G protein-coupled receptor kinase 3 [Source:HGNC Symbol;Acc:HGNC:290]	No	No	Yes	No	Yes	No
scaffold1288	135995	136242	scaffold1288	136146	136152	-	Average_2	XM_011416795.2	LOC105319307	ENSG00000167037	small G protein signaling modulator 1 [Source:HGNC Symbol;Acc:HGNC:29410]	No	No	No	Yes	Yes	No
scaffold1288	139559	140089	scaffold1288	139961	139967	+	Average_2	XM_011416795.2	LOC105319307	ENSG00000167037	small G protein signaling modulator 1 [Source:HGNC Symbol;Acc:HGNC:29410]	No	No	No	Yes	Yes	No
scaffold1288	149116	149646	scaffold1288	149118	149124	-	Average_2	XM_011416795.2	LOC105319307	ENSG00000167037	small G protein signaling modulator 1 [Source:HGNC Symbol;Acc:HGNC:29410]	No	No	No	Yes	Yes	No
scaffold1288	151923	152027	scaffold1288	152010	152016	-	Average_2	XM_011416795.2	LOC105319307	ENSG00000167037	small G protein signaling modulator 1 [Source:HGNC Symbol;Acc:HGNC:29410]	No	No	No	Yes	Yes	No
scaffold1288	247460	247569	scaffold1288	247533	247539	+	Average_2	XM_011416819.2	LOC105319318	ENSG00000103064	solute carrier family 7 member 6 [Source:HGNC Symbol;Acc:HGNC:11064]	No	No	Yes	No	No	No
scaffold1288	247883	248870	scaffold1288	248112	248118	-	Average_2	XM_011416819.2	LOC105319318	ENSG00000103064	solute carrier family 7 member 6 [Source:HGNC Symbol;Acc:HGNC:11064]	No	No	Yes	No	No	No
scaffold1742	197662	198415	scaffold1742	198260	198266	-	Average_2	XM_020068494.1	LOC105331106	ENSG00000111912	nuclear receptor coactivator 7 [Source:HGNC Symbol;Acc:HGNC:21081]	No	No	Yes	No	Yes	No
scaffold1895	62207	62810	scaffold1895	62262	62268	-	Average_2	XM_011446602.2	LOC105340512	ENSG00000111640	glyceraldehyde-3-phosphate dehydrogenase [Source:HGNC Symbol;Acc:HGNC:4141]	No	No	Yes	No	No	No
scaffold1895	63865	65315	scaffold1895	65223	65229	-	Average_2	XM_011446603.2	LOC105340513	ENSG00000135387	cell cycle associated protein 1 [Source:HGNC Symbol;Acc:HGNC:6743]	No	No	Yes	No	No	No
scaffold1895	68601	69169	scaffold1895	68724	68730	-	Average_2	XM_011446604.2	LOC105340513	ENSG00000135387	cell cycle associated protein 1 [Source:HGNC Symbol;Acc:HGNC:6743]	No	No	Yes	No	No	No
scaffold1895	160089	160228	scaffold1895	160197	160203	+	Average_2	XM_011446619.2	LOC105340520	ENSG00000099954	CECR2 histone acetyl-lysine reader [Source:HGNC Symbol;Acc:HGNC:1840]	No	No	Yes	No	No	No
scaffold1895	160386	160657	scaffold1895	160521	160527	+	Average_2	XM_011446619.2	LOC105340520	ENSG00000099954	CECR2 histone acetyl-lysine reader [Source:HGNC Symbol;Acc:HGNC:1840]	No	No	Yes	No	No	No
scaffold308	62395	62501	scaffold308	62422	62428	-	Average_2	XM_020063828.1	LOC105319599	ENSG00000144524	COP9 signalosome subunit 7B [Source:HGNC Symbol;Acc:HGNC:16760]	No	No	Yes	No	No	No
scaffold308	63421	63536	scaffold308	63477	63483	-	Average_2	XM_020063828.1	LOC105319599	ENSG00000144524	COP9 signalosome subunit 7B [Source:HGNC Symbol;Acc:HGNC:16760]	No	No	Yes	No	No	No
scaffold308	71827	72065	scaffold308	71906	71912	+	Average_2	XM_020063828.1	LOC105319599	ENSG00000144524	COP9 signalosome subunit 7B [Source:HGNC Symbol;Acc:HGNC:16760]	No	No	Yes	No	No	No
scaffold43562	167054	167749	scaffold43562	167677	167683	-	Average_2	XM_020064736.1	LOC105322267	ENSG00000015676	NudC domain containing 3 [Source:HGNC Symbol;Acc:HGNC:22208]	No	No	Yes	No	Yes	No
scaffold43562	169709	169844	scaffold43562	169719	169725	-	Average_2	XM_020064736.1	LOC105322267	ENSG00000015676	NudC domain containing 3 [Source:HGNC Symbol;Acc:HGNC:22208]	No	No	Yes	No	Yes	No
scaffold340	57737	57872	scaffold340	57764	57770	-	Average_2	XM_011430902.2	LOC105329587	ENSG00000077264	p21 (RAC1) activated kinase 3 [Source:HGNC Symbol;Acc:HGNC:8592]	No	No	Yes	No	No	No
scaffold340	64762	65316	scaffold340	64831	64837	-	Average_2	XM_011430902.2	LOC105329587	ENSG00000077264	p21 (RAC1) activated kinase 3 [Source:HGNC Symbol;Acc:HGNC:8592]	No	No	Yes	No	No	No
scaffold340	206359	206519	scaffold340	206375	206381	+	Average_2	XM_011431022.2	LOC105329677	ENSG00000009335	ubiquitin protein ligase E3C [Source:HGNC Symbol;Acc:HGNC:16803]	No	No	Yes	Yes	No	No
scaffold340	206617	206767	scaffold340	206707	206713	-	Average_2	XM_011431022.2	LOC105329677	ENSG00000009335	ubiquitin protein ligase E3C [Source:HGNC Symbol;Acc:HGNC:16803]	No	No	Yes	Yes	No	No
scaffold88	238690	239139	scaffold88	239066	239072	+	Average_2	XM_011414379.2	LOC105317665	ENSG00000106484	mesoderm specific transcript [Source:HGNC Symbol;Acc:HGNC:7028]	Yes	No	No	No	No	No
scaffold88	247184	247715	scaffold88	247665	247671	+	Average_2	XM_011414379.2	LOC105317665	ENSG00000106484	mesoderm specific transcript [Source:HGNC Symbol;Acc:HGNC:7028]	Yes	No	No	No	No	No
scaffold43576	27063	27175	scaffold43576	27144	27150	-	Average_2	XM_011436284.2	LOC105333359	ENSG00000053254	forkhead box N3 [Source:HGNC Symbol;Acc:HGNC:1928]	No	No	Yes	No	Yes	No
scaffold43576	63789	63894	scaffold43576	63823	63829	+	Average_2	XM_011436290.2	LOC105333362	ENSG00000134146	diphthamine biosynthesis 6 [Source:HGNC Symbol;Acc:HGNC:30543]	No	No	Yes	No	No	No
scaffold43576	141021	141213	scaffold43576	141128	141134	+	Average_2	XM_011436294.2	LOC105333366	ENSG00000125845	bone morphogenetic protein 2 [Source:HGNC Symbol;Acc:HGNC:1069]	No	No	No	No	Yes	No
scaffold43576	142535	142721	scaffold43576	142593	142599	+	Average_2	XM_011436294.2	LOC105333366	ENSG00000125845	bone morphogenetic protein 2 [Source:HGNC Symbol;Acc:HGNC:1069]	No	No	No	No	Yes	No
scaffold43576	143519	143686	scaffold43576	143592	143598	-	Average_2	XM_011436294.2	LOC105333366	ENSG00000125845	bone morphogenetic protein 2 [Source:HGNC Symbol;Acc:HGNC:1069]	No	No	No	No	Yes	No
scaffold43576	144162	144407	scaffold43576	144168	144174	+	Average_2	XM_011436294.2	LOC105333366	ENSG00000125845	bone morphogenetic protein 2 [Source:HGNC Symbol;Acc:HGNC:1069]	No	No	No	No	Yes	No
scaffold43576	144932	145233	scaffold43576	144988	144994	+	Average_2	XM_011436294.2	LOC105333366	ENSG00000125845	bone morphogenetic protein 2 [Source:HGNC Symbol;Acc:HGNC:1069]	No	No	No	No	Yes	No
scaffold43576	150578	151080	scaffold43576	150591	150597	-	Average_2	XM_011436294.2	LOC105333366	ENSG00000125845	bone morphogenetic protein 2 [Source:HGNC Symbol;Acc:HGNC:1069]	No	No	No	No	Yes	No
scaffold43576	152085	152363	scaffold43576	152159	152165	+	Average_2	XM_011436294.2	LOC105333366	ENSG00000125845	bone morphogenetic protein 2 [Source:HGNC Symbol;Acc:HGNC:1069]	No	No	No	No	Yes	No
scaffold43576	154753	154958	scaffold43576	154925	154931	-	Average_2	XM_011436294.2	LOC105333366	ENSG00000125845	bone morphogenetic protein 2 [Source:HGNC Symbol;Acc:HGNC:1069]	No	No	No	No	Yes	No
scaffold43576	180817	181125	scaffold43576	181110	181116	-	Average_2	XM_020069356.1	LOC105333366	ENSG00000125845	bone morphogenetic protein 2 [Source:HGNC Symbol;Acc:HGNC:1069]	No	No	No	No	Yes	No
scaffold43576	191029	191133	scaffold43576	191105	191111	-	Average_2	XM_020069356.1	LOC105333366	ENSG00000125845	bone morphogenetic protein 2 [Source:HGNC Symbol;Acc:HGNC:1069]	No	No	No	No	Yes	No
scaffold43576	194937	195345	scaffold43576	195033	195039	+	Average_2	XM_020069356.1	LOC105333366	ENSG00000125845	bone morphogenetic protein 2 [Source:HGNC Symbol;Acc:HGNC:1069]	No	No	No	No	Yes	No
scaffold43576	195410	195579	scaffold43576	195549	195555	+	Average_2	XM_020069356.1	LOC105333366	ENSG00000125845	bone morphogenetic protein 2 [Source:HGNC Symbol;Acc:HGNC:1069]	No	No	No	No	Yes	No
scaffold43576	196928	197063	scaffold43576	196959	196965	-	Average_2	XM_020069356.1	LOC105333366	ENSG00000125845	bone morphogenetic protein 2 [Source:HGNC Symbol;Acc:HGNC:1069]	No	No	No	No	Yes	No
scaffold285	88391	88505	scaffold285	88394	88400	-	Average_2	XM_011445613.2	LOC105339842	ENSG00000172731	leucine rich repeat containing 20 [Source:HGNC Symbol;Acc:HGNC:23421]	No	No	Yes	No	No	No
scaffold285	140884	141326	scaffold285	140902	140908	+	Average_2	XM_020072049.1	LOC105339846	ENSG00000108848	LUC7 like 3 pre-mRNA splicing factor [Source:HGNC Symbol;Acc:HGNC:24309]	No	No	Yes	No	No	No
scaffold285	142268	142377	scaffold285	142361	142367	-	Average_2	XM_020072049.1	LOC105339846	ENSG00000108848	LUC7 like 3 pre-mRNA splicing factor [Source:HGNC Symbol;Acc:HGNC:24309]	No	No	Yes	No	No	No
scaffold285	147578	147785	scaffold285	147711	147717	-	Average_2	XM_020072050.1	LOC105339846	ENSG00000108848	LUC7 like 3 pre-mRNA splicing factor [Source:HGNC Symbol;Acc:HGNC:24309]	No	No	Yes	No	No	No
scaffold285	163428	163551	scaffold285	163536	163542	-	Average_2	XM_020072050.1	LOC105339846	ENSG00000108848	LUC7 like 3 pre-mRNA splicing factor [Source:HGNC Symbol;Acc:HGNC:24309]	No	No	Yes	No	No	No
scaffold285	164218	164378	scaffold285	164277	164283	-	Average_2	XM_020072050.1	LOC105339846	ENSG00000108848	LUC7 like 3 pre-mRNA splicing factor [Source:HGNC Symbol;Acc:HGNC:24309]	No	No	Yes	No	No	No
scaffold285	165869	166092	scaffold285	165897	165903	-	Average_2	XM_020072050.1	LOC105339846	ENSG00000108848	LUC7 like 3 pre-mRNA splicing factor [Source:HGNC Symbol;Acc:HGNC:24309]	No	No	Yes	No	No	No
scaffold285	171482	171759	scaffold285	171747	171753	+	Average_2	XM_011445623.2	LOC105339849	ENSG00000157954	WD repeat domain, phosphoinositide interacting 2 [Source:HGNC Symbol;Acc:HGNC:32225]	No	No	Yes	No	No	No
scaffold285	192540	192955	scaffold285	192585	192591	-	Average_2	XM_011445623.2	LOC105339849	ENSG00000157954	WD repeat domain, phosphoinositide interacting 2 [Source:HGNC Symbol;Acc:HGNC:32225]	No	No	Yes	No	No	No
scaffold508	114075	114269	scaffold508	114148	114154	-	Average_2	XM_011414271.2	LOC105317583	ENSG00000160131	vacuolar ATPase assembly factor VMA21 [Source:HGNC Symbol;Acc:HGNC:22082]	No	No	Yes	No	Yes	No
scaffold508	219935	221141	scaffold508	220860	220866	-	Average_2	XM_011414279.2	LOC105317592	ENSG00000137642	sortilin related receptor 1 [Source:HGNC Symbol;Acc:HGNC:11185]	No	No	Yes	No	No	No
scaffold508	239107	239222	scaffold508	239145	239151	-	Average_2	XM_011414279.2	LOC105317592	ENSG00000137642	sortilin related receptor 1 [Source:HGNC Symbol;Acc:HGNC:11185]	No	No	Yes	No	No	No
scaffold508	240534	240795	scaffold508	240782	240788	-	Average_2	XM_011414279.2	LOC105317592	ENSG00000137642	sortilin related receptor 1 [Source:HGNC Symbol;Acc:HGNC:11185]	No	No	Yes	No	No	No
scaffold1157	95409	95705	scaffold1157	95444	95450	-	Average_2	XM_011458928.2	LOC105349226	ENSG00000113712	casein kinase 1 alpha 1 [Source:HGNC Symbol;Acc:HGNC:2451]	No	No	No	Yes	No	No
scaffold1157	139859	140140	scaffold1157	139988	139994	+	Average_2	XM_020062707.1	LOC105349227	ENSG00000140859	kinesin family member C3 [Source:HGNC Symbol;Acc:HGNC:6326]	No	No	Yes	No	Yes	No
scaffold1821	173140	173275	scaffold1821	173169	173175	+	Average_2	XM_011428702.2	LOC105327995	ENSG00000165006	ubiquitin associated protein 1 [Source:HGNC Symbol;Acc:HGNC:12461]	No	No	Yes	No	No	No
scaffold1821	178648	178784	scaffold1821	178715	178721	-	Average_2	XM_011428703.2	LOC105327995	ENSG00000165006	ubiquitin associated protein 1 [Source:HGNC Symbol;Acc:HGNC:12461]	No	No	Yes	No	No	No
scaffold1892	45241	45386	scaffold1892	45270	45276	+	Average_2	XM_011432879.2	LOC105330935	ENSG00000124562	small nuclear ribonucleoprotein polypeptide C [Source:HGNC Symbol;Acc:HGNC:11157]	No	No	Yes	No	No	No
scaffold1892	52532	52805	scaffold1892	52586	52592	+	Average_2	XM_011432880.2	LOC105330935	ENSG00000124562	small nuclear ribonucleoprotein polypeptide C [Source:HGNC Symbol;Acc:HGNC:11157]	No	No	Yes	No	No	No
scaffold1883	68770	68927	scaffold1883	68909	68915	+	Average_2	XM_020070247.1	LOC105335421	ENSG00000067141	neogenin 1 [Source:HGNC Symbol;Acc:HGNC:7754]	No	No	Yes	No	No	No
scaffold1883	71895	72195	scaffold1883	71923	71929	-	Average_2	XM_020070247.1	LOC105335421	ENSG00000067141	neogenin 1 [Source:HGNC Symbol;Acc:HGNC:7754]	No	No	Yes	No	No	No
scaffold1883	75126	75339	scaffold1883	75178	75184	+	Average_2	XM_020070247.1	LOC105335421	ENSG00000067141	neogenin 1 [Source:HGNC Symbol;Acc:HGNC:7754]	No	No	Yes	No	No	No
scaffold1883	84549	85000	scaffold1883	84822	84828	-	Average_2	XM_020070248.1	LOC105335421	ENSG00000067141	neogenin 1 [Source:HGNC Symbol;Acc:HGNC:7754]	No	No	Yes	No	No	No
scaffold1309	23310	23675	scaffold1309	23417	23423	-	Average_2	XM_011424099.2	LOC105324875	ENSG00000116161	calcyclin binding protein [Source:HGNC Symbol;Acc:HGNC:30423]	No	No	Yes	No	Yes	No
scaffold1309	66894	67141	scaffold1309	67042	67048	-	Average_2	XM_011424111.2	LOC105324881	ENSG00000205808	phospholipid phosphatase 6 [Source:HGNC Symbol;Acc:HGNC:23682]	No	No	No	No	Yes	No
scaffold1309	73491	74352	scaffold1309	74179	74185	+	Average_2	XM_011424113.2	LOC105324882	ENSG00000151414	NIMA related kinase 7 [Source:HGNC Symbol;Acc:HGNC:13386]	No	No	Yes	No	Yes	No
scaffold1309	98084	98466	scaffold1309	98123	98129	+	Average_2	XM_011424115.2	LOC105324884	ENSG00000137947	general transcription factor IIB [Source:HGNC Symbol;Acc:HGNC:4648]	No	No	No	Yes	No	No
scaffold1309	121737	122295	scaffold1309	122138	122144	-	Average_2	XM_011424120.2	LOC105324888	ENSG00000144191	cyclic nucleotide gated channel subunit alpha 3 [Source:HGNC Symbol;Acc:HGNC:2150]	No	No	Yes	No	No	No
scaffold1309	134480	134635	scaffold1309	134606	134612	+	Average_2	XM_011424122.2	LOC105324888	ENSG00000144191	cyclic nucleotide gated channel subunit alpha 3 [Source:HGNC Symbol;Acc:HGNC:2150]	No	No	Yes	No	No	No
scaffold1309	144279	144538	scaffold1309	144445	144451	+	Average_2	XM_011424119.2	LOC105324887	ENSG00000130150	motile sperm domain containing 2 [Source:HGNC Symbol;Acc:HGNC:28381]	No	No	No	No	Yes	No
scaffold1309	148602	148810	scaffold1309	148745	148751	+	Average_2	XM_011424119.2	LOC105324887	ENSG00000130150	motile sperm domain containing 2 [Source:HGNC Symbol;Acc:HGNC:28381]	No	No	No	No	Yes	No
scaffold1309	155557	155924	scaffold1309	155847	155853	+	Average_2	XM_011424119.2	LOC105324887	ENSG00000130150	motile sperm domain containing 2 [Source:HGNC Symbol;Acc:HGNC:28381]	No	No	No	No	Yes	No
scaffold1309	185529	185664	scaffold1309	185543	185549	-	Average_2	XM_020065746.1	LOC105324892	ENSG00000067955	core-binding factor subunit beta [Source:HGNC Symbol;Acc:HGNC:1539]	No	No	Yes	No	Yes	No
scaffold1309	187052	187157	scaffold1309	187065	187071	-	Average_2	XM_020065746.1	LOC105324892	ENSG00000067955	core-binding factor subunit beta [Source:HGNC Symbol;Acc:HGNC:1539]	No	No	Yes	No	Yes	No
scaffold1309	189175	189287	scaffold1309	189201	189207	+	Average_2	XM_011424134.2	LOC105324894	ENSG00000140829	DEAH-box helicase 38 [Source:HGNC Symbol;Acc:HGNC:17211]	No	No	No	Yes	No	No
scaffold1309	192672	193104	scaffold1309	192781	192787	+	Average_2	XM_011424134.2	LOC105324894	ENSG00000140829	DEAH-box helicase 38 [Source:HGNC Symbol;Acc:HGNC:17211]	No	No	No	Yes	No	No
scaffold1309	196745	196906	scaffold1309	196746	196752	-	Average_2	XM_011424134.2	LOC105324894	ENSG00000140829	DEAH-box helicase 38 [Source:HGNC Symbol;Acc:HGNC:17211]	No	No	No	Yes	No	No
scaffold1309	202324	203056	scaffold1309	202876	202882	+	Average_2	XM_011424134.2	LOC105324894	ENSG00000140829	DEAH-box helicase 38 [Source:HGNC Symbol;Acc:HGNC:17211]	No	No	No	Yes	No	No
scaffold1309	265870	266157	scaffold1309	265934	265940	-	Average_2	XM_011424137.2	LOC105324896	ENSG00000110917	malectin [Source:HGNC Symbol;Acc:HGNC:28973]	No	No	Yes	No	No	No
scaffold1309	268697	269720	scaffold1309	268763	268769	+	Average_2	XM_011424137.2	LOC105324896	ENSG00000110917	malectin [Source:HGNC Symbol;Acc:HGNC:28973]	No	No	Yes	No	No	No
scaffold1309	270137	270255	scaffold1309	270164	270170	-	Average_2	XM_011424137.2	LOC105324896	ENSG00000110917	malectin [Source:HGNC Symbol;Acc:HGNC:28973]	No	No	Yes	No	No	No
scaffold1309	271496	271604	scaffold1309	271532	271538	-	Average_2	XM_011424137.2	LOC105324896	ENSG00000110917	malectin [Source:HGNC Symbol;Acc:HGNC:28973]	No	No	Yes	No	No	No
scaffold783	244863	245220	scaffold783	244950	244956	-	Average_2	XM_011438928.2	LOC105335154	ENSG00000189157	family with sequence similarity 47 member E [Source:HGNC Symbol;Acc:HGNC:34343]	No	No	Yes	No	Yes	No
scaffold783	248554	248740	scaffold783	248560	248566	+	Average_2	XM_011438928.2	LOC105335154	ENSG00000189157	family with sequence similarity 47 member E [Source:HGNC Symbol;Acc:HGNC:34343]	No	No	Yes	No	Yes	No
scaffold783	248807	249053	scaffold783	248945	248951	-	Average_2	XM_011438928.2	LOC105335154	ENSG00000189157	family with sequence similarity 47 member E [Source:HGNC Symbol;Acc:HGNC:34343]	No	No	Yes	No	Yes	No
scaffold783	252356	252877	scaffold783	252445	252451	+	Average_2	XM_011438928.2	LOC105335154	ENSG00000189157	family with sequence similarity 47 member E [Source:HGNC Symbol;Acc:HGNC:34343]	No	No	Yes	No	Yes	No
scaffold43664	77541	77647	scaffold43664	77636	77642	-	Average_2	XM_011438969.2	LOC105335187	ENSG00000156052	G protein subunit alpha q [Source:HGNC Symbol;Acc:HGNC:4390]	No	No	No	Yes	No	No
scaffold43664	85668	86017	scaffold43664	85673	85679	+	Average_2	XM_011438969.2	LOC105335187	ENSG00000156052	G protein subunit alpha q [Source:HGNC Symbol;Acc:HGNC:4390]	No	No	No	Yes	No	No
scaffold43664	167374	167549	scaffold43664	167390	167396	+	Average_2	XM_011438982.2	LOC105335191	ENSG00000069667	RAR related orphan receptor A [Source:HGNC Symbol;Acc:HGNC:10258]	No	No	Yes	No	No	No
scaffold43664	177314	177433	scaffold43664	177333	177339	-	Average_2	XM_011438981.2	LOC105335191	ENSG00000069667	RAR related orphan receptor A [Source:HGNC Symbol;Acc:HGNC:10258]	No	No	Yes	No	No	No
scaffold43664	177510	177645	scaffold43664	177629	177635	+	Average_2	XM_011438981.2	LOC105335191	ENSG00000069667	RAR related orphan receptor A [Source:HGNC Symbol;Acc:HGNC:10258]	No	No	Yes	No	No	No
scaffold43676	27067	27246	scaffold43676	27108	27114	-	Average_2	XM_011452188.2	LOC105344408	ENSG00000137221	tight junction associated protein 1 [Source:HGNC Symbol;Acc:HGNC:17949]	No	No	Yes	No	Yes	No
scaffold43676	31424	31832	scaffold43676	31489	31495	+	Average_2	XM_011452188.2	LOC105344408	ENSG00000137221	tight junction associated protein 1 [Source:HGNC Symbol;Acc:HGNC:17949]	No	No	Yes	No	Yes	No
scaffold43680	72616	72908	scaffold43680	72831	72837	+	Average_2	XM_011448085.2	LOC105341522	ENSG00000197312	DNA damage inducible 1 homolog 2 [Source:HGNC Symbol;Acc:HGNC:24578]	No	No	Yes	No	Yes	No
scaffold43680	254453	254684	scaffold43680	254631	254637	-	Average_2	XM_011448096.2	LOC105341529	ENSG00000128463	ER membrane protein complex subunit 4 [Source:HGNC Symbol;Acc:HGNC:28032]	No	No	Yes	No	No	No
scaffold43686	29018	29141	scaffold43686	29134	29140	-	Average_2	XM_020073372.1	LOC105343356	ENSG00000155893	2-phosphoxylose phosphatase 1 [Source:HGNC Symbol;Acc:HGNC:26303]	No	No	Yes	No	No	No
scaffold43686	36405	36944	scaffold43686	36614	36620	+	Average_2	XM_011450679.2	LOC105343356	ENSG00000155893	2-phosphoxylose phosphatase 1 [Source:HGNC Symbol;Acc:HGNC:26303]	No	No	Yes	No	No	No
scaffold1597	242977	243184	scaffold1597	243172	243178	+	Average_2	XM_011456808.2	LOC105347650	ENSG00000119866	BAF chromatin remodeling complex subunit BCL11A [Source:HGNC Symbol;Acc:HGNC:13221]	No	No	No	No	Yes	No
scaffold1597	246392	246582	scaffold1597	246494	246500	-	Average_2	XM_011456808.2	LOC105347650	ENSG00000119866	BAF chromatin remodeling complex subunit BCL11A [Source:HGNC Symbol;Acc:HGNC:13221]	No	No	No	No	Yes	No
scaffold1597	251462	251738	scaffold1597	251602	251608	-	Average_2	XM_011456805.2	LOC105347650	ENSG00000119866	BAF chromatin remodeling complex subunit BCL11A [Source:HGNC Symbol;Acc:HGNC:13221]	No	No	No	No	Yes	No
scaffold1597	272562	272709	scaffold1597	272673	272679	-	Average_2	XM_011456805.2	LOC105347650	ENSG00000119866	BAF chromatin remodeling complex subunit BCL11A [Source:HGNC Symbol;Acc:HGNC:13221]	No	No	No	No	Yes	No
scaffold1597	281461	281622	scaffold1597	281461	281467	-	Average_2	XM_011456805.2	LOC105347650	ENSG00000119866	BAF chromatin remodeling complex subunit BCL11A [Source:HGNC Symbol;Acc:HGNC:13221]	No	No	No	No	Yes	No
scaffold43696	75433	75612	scaffold43696	75594	75600	+	Average_2	XM_020063873.1	LOC105319733	ENSG00000164574	polypeptide N-acetylgalactosaminyltransferase 10 [Source:HGNC Symbol;Acc:HGNC:19873]	No	No	Yes	No	No	No
scaffold43696	78069	78489	scaffold43696	78377	78383	-	Average_2	XM_020063873.1	LOC105319733	ENSG00000164574	polypeptide N-acetylgalactosaminyltransferase 10 [Source:HGNC Symbol;Acc:HGNC:19873]	No	No	Yes	No	No	No
scaffold43692	27555	28185	scaffold43692	27990	27996	+	Average_2	XM_011457373.2	LOC105348071	ENSG00000165533	tetratricopeptide repeat domain 8 [Source:HGNC Symbol;Acc:HGNC:20087]	No	No	Yes	Yes	No	No
scaffold43692	28272	28813	scaffold43692	28602	28608	+	Average_2	XM_011457373.2	LOC105348071	ENSG00000165533	tetratricopeptide repeat domain 8 [Source:HGNC Symbol;Acc:HGNC:20087]	No	No	Yes	Yes	No	No
scaffold43692	63247	63950	scaffold43692	63362	63368	-	Average_2	XM_011457378.2	LOC105348074	ENSG00000116906	glyceronephosphate O-acyltransferase [Source:HGNC Symbol;Acc:HGNC:4416]	No	No	No	No	Yes	No
scaffold43692	205430	206059	scaffold43692	205519	205525	-	Average_2	XM_020075253.1	LOC105348082	ENSG00000079739	phosphoglucomutase 1 [Source:HGNC Symbol;Acc:HGNC:8905]	No	No	Yes	No	No	No
scaffold1235	83037	83263	scaffold1235	83054	83060	-	Average_2	XM_011447999.2	LOC105341452	ENSG00000071051	NCK adaptor protein 2 [Source:HGNC Symbol;Acc:HGNC:7665]	No	No	Yes	No	No	No
scaffold1235	132918	133053	scaffold1235	132937	132943	-	Average_2	XM_011448004.2	LOC105341455	ENSG00000168874	atonal bHLH transcription factor 8 [Source:HGNC Symbol;Acc:HGNC:24126]	No	No	Yes	No	No	No
scaffold1235	134571	135057	scaffold1235	134625	134631	+	Average_2	XM_011448004.2	LOC105341455	ENSG00000168874	atonal bHLH transcription factor 8 [Source:HGNC Symbol;Acc:HGNC:24126]	No	No	Yes	No	No	No
scaffold122	71346	71784	scaffold122	71425	71431	+	Average_2	XM_020067354.1	LOC105328589	ENSG00000124788	ataxin 1 [Source:HGNC Symbol;Acc:HGNC:10548]	No	No	Yes	No	No	No
scaffold122	72166	72454	scaffold122	72413	72419	+	Average_2	XM_020067354.1	LOC105328589	ENSG00000124788	ataxin 1 [Source:HGNC Symbol;Acc:HGNC:10548]	No	No	Yes	No	No	No
scaffold122	73449	73610	scaffold122	73552	73558	-	Average_2	XM_020067354.1	LOC105328589	ENSG00000124788	ataxin 1 [Source:HGNC Symbol;Acc:HGNC:10548]	No	No	Yes	No	No	No
scaffold122	74882	75498	scaffold122	75431	75437	-	Average_2	XM_020067354.1	LOC105328589	ENSG00000124788	ataxin 1 [Source:HGNC Symbol;Acc:HGNC:10548]	No	No	Yes	No	No	No
scaffold122	76424	76834	scaffold122	76784	76790	-	Average_2	XM_020067354.1	LOC105328589	ENSG00000124788	ataxin 1 [Source:HGNC Symbol;Acc:HGNC:10548]	No	No	Yes	No	No	No
scaffold122	97242	97588	scaffold122	97351	97357	-	Average_2	XM_011429516.2	LOC105328589	ENSG00000124788	ataxin 1 [Source:HGNC Symbol;Acc:HGNC:10548]	No	No	Yes	No	No	No
scaffold43702	90163	90329	scaffold43702	90323	90329	-	Average_2	XM_011424007.2	LOC105324818	ENSG00000070729	cyclic nucleotide gated channel subunit beta 1 [Source:HGNC Symbol;Acc:HGNC:2151]	No	No	No	No	Yes	No
scaffold1874	26285	26458	scaffold1874	26329	26335	-	Average_2	XM_011444323.1	LOC105338971	ENSG00000113924	homogentisate 1,2-dioxygenase [Source:HGNC Symbol;Acc:HGNC:4892]	No	No	No	No	Yes	No
scaffold1720	117309	117479	scaffold1720	117426	117432	-	Average_2	XM_011429180.2	LOC105328345	ENSG00000165495	PBX/knotted 1 homeobox 2 [Source:HGNC Symbol;Acc:HGNC:16714]	No	No	No	No	Yes	No
scaffold1720	259377	259502	scaffold1720	259377	259383	-	Average_2	XM_020067269.1	LOC105328462	ENSG00000188312	centromere protein P [Source:HGNC Symbol;Acc:HGNC:32933]	No	No	Yes	No	No	No
scaffold1877	102411	102917	scaffold1877	102746	102752	-	Average_2	XM_011458774.2	LOC105349100	ENSG00000134243	sortilin 1 [Source:HGNC Symbol;Acc:HGNC:11186]	No	Yes	Yes	No	Yes	No
scaffold1877	104071	104289	scaffold1877	104223	104229	-	Average_2	XM_011458774.2	LOC105349100	ENSG00000134243	sortilin 1 [Source:HGNC Symbol;Acc:HGNC:11186]	No	Yes	Yes	No	Yes	No
scaffold1877	105586	105746	scaffold1877	105592	105598	+	Average_2	XM_011458774.2	LOC105349100	ENSG00000134243	sortilin 1 [Source:HGNC Symbol;Acc:HGNC:11186]	No	Yes	Yes	No	Yes	No
scaffold1877	107703	107985	scaffold1877	107711	107717	-	Average_2	XM_011458774.2	LOC105349100	ENSG00000134243	sortilin 1 [Source:HGNC Symbol;Acc:HGNC:11186]	No	Yes	Yes	No	Yes	No
scaffold1845	216409	216931	scaffold1845	216898	216904	-	Average_2	XM_020072602.1	LOC105341409	ENSG00000161800	Rac GTPase activating protein 1 [Source:HGNC Symbol;Acc:HGNC:9804]	No	No	Yes	Yes	No	No
scaffold1845	219112	219517	scaffold1845	219204	219210	+	Average_2	XM_020072602.1	LOC105341409	ENSG00000161800	Rac GTPase activating protein 1 [Source:HGNC Symbol;Acc:HGNC:9804]	No	No	Yes	Yes	No	No
scaffold1845	223610	223978	scaffold1845	223695	223701	+	Average_2	XM_011447941.2	LOC105341409	ENSG00000161800	Rac GTPase activating protein 1 [Source:HGNC Symbol;Acc:HGNC:9804]	No	No	Yes	Yes	No	No
scaffold1845	274768	274893	scaffold1845	274810	274816	+	Average_2	XM_011447949.2	LOC105341413	ENSG00000088298	ER degradation enhancing alpha-mannosidase like protein 2 [Source:HGNC Symbol;Acc:HGNC:15877]	No	No	Yes	No	No	No
scaffold1845	280461	280613	scaffold1845	280506	280512	-	Average_2	XM_011447949.2	LOC105341413	ENSG00000088298	ER degradation enhancing alpha-mannosidase like protein 2 [Source:HGNC Symbol;Acc:HGNC:15877]	No	No	Yes	No	No	No
scaffold1845	291970	292106	scaffold1845	291989	291995	+	Average_2	XM_011447949.2	LOC105341413	ENSG00000088298	ER degradation enhancing alpha-mannosidase like protein 2 [Source:HGNC Symbol;Acc:HGNC:15877]	No	No	Yes	No	No	No
scaffold1845	298209	299209	scaffold1845	298448	298454	-	Average_2	XM_011447949.2	LOC105341413	ENSG00000088298	ER degradation enhancing alpha-mannosidase like protein 2 [Source:HGNC Symbol;Acc:HGNC:15877]	No	No	Yes	No	No	No
scaffold1884	160241	160520	scaffold1884	160305	160311	-	Average_2	XM_011439354.2	LOC105335486	ENSG00000110436	solute carrier family 1 member 2 [Source:HGNC Symbol;Acc:HGNC:10940]	No	No	No	No	Yes	No
scaffold1884	161457	161776	scaffold1884	161669	161675	-	Average_2	XM_011439354.2	LOC105335486	ENSG00000110436	solute carrier family 1 member 2 [Source:HGNC Symbol;Acc:HGNC:10940]	No	No	No	No	Yes	No
scaffold1884	166752	167087	scaffold1884	166987	166993	-	Average_2	XM_011439357.2	LOC105335486	ENSG00000110436	solute carrier family 1 member 2 [Source:HGNC Symbol;Acc:HGNC:10940]	No	No	No	No	Yes	No
scaffold1884	172282	172430	scaffold1884	172393	172399	-	Average_2	XM_011439355.2	LOC105335486	ENSG00000110436	solute carrier family 1 member 2 [Source:HGNC Symbol;Acc:HGNC:10940]	No	No	No	No	Yes	No
scaffold1884	172852	173182	scaffold1884	172907	172913	+	Average_2	XM_011439355.2	LOC105335486	ENSG00000110436	solute carrier family 1 member 2 [Source:HGNC Symbol;Acc:HGNC:10940]	No	No	No	No	Yes	No
scaffold1884	209005	209353	scaffold1884	209235	209241	+	Average_2	XM_020070291.1	LOC105335488	ENSG00000172572	phosphodiesterase 3A [Source:HGNC Symbol;Acc:HGNC:8778]	No	No	Yes	No	No	No
scaffold1884	209537	209685	scaffold1884	209542	209548	+	Average_2	XM_020070291.1	LOC105335488	ENSG00000172572	phosphodiesterase 3A [Source:HGNC Symbol;Acc:HGNC:8778]	No	No	Yes	No	No	No
scaffold1884	211932	212857	scaffold1884	212090	212096	+	Average_2	XM_020070291.1	LOC105335488	ENSG00000172572	phosphodiesterase 3A [Source:HGNC Symbol;Acc:HGNC:8778]	No	No	Yes	No	No	No
scaffold1884	223322	223755	scaffold1884	223391	223397	+	Average_2	XM_020070290.1	LOC105335488	ENSG00000172572	phosphodiesterase 3A [Source:HGNC Symbol;Acc:HGNC:8778]	No	No	Yes	No	No	No
scaffold1884	225701	226671	scaffold1884	226024	226030	-	Average_2	XM_020070290.1	LOC105335488	ENSG00000172572	phosphodiesterase 3A [Source:HGNC Symbol;Acc:HGNC:8778]	No	No	Yes	No	No	No
scaffold1884	233977	235193	scaffold1884	234660	234666	+	Average_2	XM_020070293.1	LOC105335488	ENSG00000172572	phosphodiesterase 3A [Source:HGNC Symbol;Acc:HGNC:8778]	No	No	Yes	No	No	No
scaffold1884	250416	250589	scaffold1884	250532	250538	+	Average_2	XM_020070293.1	LOC105335488	ENSG00000172572	phosphodiesterase 3A [Source:HGNC Symbol;Acc:HGNC:8778]	No	No	Yes	No	No	No
scaffold1884	253604	254125	scaffold1884	254094	254100	-	Average_2	XM_020070289.1	LOC105335488	ENSG00000172572	phosphodiesterase 3A [Source:HGNC Symbol;Acc:HGNC:8778]	No	No	Yes	No	No	No
scaffold1884	254761	254868	scaffold1884	254806	254812	-	Average_2	XM_020070289.1	LOC105335488	ENSG00000172572	phosphodiesterase 3A [Source:HGNC Symbol;Acc:HGNC:8778]	No	No	Yes	No	No	No
scaffold1884	255442	255791	scaffold1884	255469	255475	-	Average_2	XM_020070289.1	LOC105335488	ENSG00000172572	phosphodiesterase 3A [Source:HGNC Symbol;Acc:HGNC:8778]	No	No	Yes	No	No	No
scaffold1884	255837	255977	scaffold1884	255940	255946	+	Average_2	XM_020070289.1	LOC105335488	ENSG00000172572	phosphodiesterase 3A [Source:HGNC Symbol;Acc:HGNC:8778]	No	No	Yes	No	No	No
scaffold1884	258520	259045	scaffold1884	258588	258594	-	Average_2	XM_020070289.1	LOC105335488	ENSG00000172572	phosphodiesterase 3A [Source:HGNC Symbol;Acc:HGNC:8778]	No	No	Yes	No	No	No
scaffold1884	270456	271187	scaffold1884	270637	270643	-	Average_2	XM_020070289.1	LOC105335488	ENSG00000172572	phosphodiesterase 3A [Source:HGNC Symbol;Acc:HGNC:8778]	No	No	Yes	No	No	No
scaffold852	215162	215344	scaffold852	215332	215338	+	Average_2	XM_011432282.2	LOC105330539	ENSG00000198722	unc-13 homolog B [Source:HGNC Symbol;Acc:HGNC:12566]	No	No	Yes	No	Yes	No
scaffold852	232594	232842	scaffold852	232628	232634	+	Average_2	XM_011432285.2	LOC105330539	ENSG00000198722	unc-13 homolog B [Source:HGNC Symbol;Acc:HGNC:12566]	No	No	Yes	No	Yes	No
scaffold852	249073	249293	scaffold852	249146	249152	+	Average_2	XM_011432285.2	LOC105330539	ENSG00000198722	unc-13 homolog B [Source:HGNC Symbol;Acc:HGNC:12566]	No	No	Yes	No	Yes	No
scaffold852	254984	255119	scaffold852	254985	254991	-	Average_2	XM_011432285.2	LOC105330539	ENSG00000198722	unc-13 homolog B [Source:HGNC Symbol;Acc:HGNC:12566]	No	No	Yes	No	Yes	No
scaffold1822	290630	290864	scaffold1822	290824	290830	-	Average_2	XM_011432555.2	LOC105330688	ENSG00000173692	proteasome 26S subunit, non-ATPase 1 [Source:HGNC Symbol;Acc:HGNC:9554]	No	No	Yes	No	No	No
scaffold1492	275922	276057	scaffold1492	276001	276007	+	Average_2	XM_011429809.2	LOC105328796	ENSG00000257335	maltase-glucoamylase [Source:HGNC Symbol;Acc:HGNC:7043]	No	No	No	No	Yes	No
scaffold1195	161822	161997	scaffold1195	161923	161929	+	Average_2	XM_020072240.1	LOC105340290	ENSG00000073737	dehydrogenase/reductase 9 [Source:HGNC Symbol;Acc:HGNC:16888]	No	No	Yes	No	No	Yes
scaffold43742	224963	225088	scaffold43742	225009	225015	-	Average_2	XM_011432003.2	LOC105330365	ENSG00000010278	CD9 molecule [Source:HGNC Symbol;Acc:HGNC:1709]	No	Yes	No	No	Yes	No
scaffold43742	271192	271535	scaffold43742	271524	271530	-	Average_2	XM_011432009.2	LOC105330370	ENSG00000165650	PDZ domain containing 8 [Source:HGNC Symbol;Acc:HGNC:26974]	No	No	Yes	No	No	No
scaffold1890	207572	208196	scaffold1890	207576	207582	+	Average_2	XM_011431772.2	LOC105330173	ENSG00000214435	arsenite methyltransferase [Source:HGNC Symbol;Acc:HGNC:17452]	No	No	No	No	Yes	No
scaffold911	236628	236871	scaffold911	236630	236636	-	Average_2	XM_020067163.1	LOC105328083	ENSG00000165915	solute carrier family 39 member 13 [Source:HGNC Symbol;Acc:HGNC:20859]	No	No	Yes	No	No	No
scaffold911	237215	237371	scaffold911	237216	237222	-	Average_2	XM_020067163.1	LOC105328083	ENSG00000165915	solute carrier family 39 member 13 [Source:HGNC Symbol;Acc:HGNC:20859]	No	No	Yes	No	No	No
scaffold911	237657	238011	scaffold911	237968	237974	-	Average_2	XM_020067163.1	LOC105328083	ENSG00000165915	solute carrier family 39 member 13 [Source:HGNC Symbol;Acc:HGNC:20859]	No	No	Yes	No	No	No
scaffold911	248471	248607	scaffold911	248521	248527	-	Average_2	XM_020067163.1	LOC105328083	ENSG00000165915	solute carrier family 39 member 13 [Source:HGNC Symbol;Acc:HGNC:20859]	No	No	Yes	No	No	No
scaffold911	267866	268058	scaffold911	267887	267893	+	Average_2	XM_011428826.2	LOC105328079	ENSG00000159733	zinc finger FYVE-type containing 28 [Source:HGNC Symbol;Acc:HGNC:29334]	No	No	Yes	No	No	No
scaffold911	271430	271755	scaffold911	271617	271623	+	Average_2	XM_011428826.2	LOC105328079	ENSG00000159733	zinc finger FYVE-type containing 28 [Source:HGNC Symbol;Acc:HGNC:29334]	No	No	Yes	No	No	No
scaffold911	309413	309906	scaffold911	309683	309689	-	Average_2	XM_011428828.2	LOC105328080	ENSG00000147457	charged multivesicular body protein 7 [Source:HGNC Symbol;Acc:HGNC:28439]	No	No	Yes	No	No	No
scaffold421	254079	255083	scaffold421	254187	254193	+	Average_2	XM_011425758.2	LOC105325949	ENSG00000204217	bone morphogenetic protein receptor type 2 [Source:HGNC Symbol;Acc:HGNC:1078]	No	No	Yes	No	Yes	No
scaffold1571	46540	47081	scaffold1571	46681	46687	+	Average_2	XM_011427078.2	LOC105326856	ENSG00000134532	SRY-box transcription factor 5 [Source:HGNC Symbol;Acc:HGNC:11201]	No	No	No	No	Yes	No
scaffold1571	51899	52337	scaffold1571	52095	52101	-	Average_2	XM_011427078.2	LOC105326856	ENSG00000134532	SRY-box transcription factor 5 [Source:HGNC Symbol;Acc:HGNC:11201]	No	No	No	No	Yes	No
scaffold1571	52628	52811	scaffold1571	52768	52774	-	Average_2	XM_011427078.2	LOC105326856	ENSG00000134532	SRY-box transcription factor 5 [Source:HGNC Symbol;Acc:HGNC:11201]	No	No	No	No	Yes	No
scaffold1571	64615	64781	scaffold1571	64624	64630	-	Average_2	XM_011427078.2	LOC105326856	ENSG00000134532	SRY-box transcription factor 5 [Source:HGNC Symbol;Acc:HGNC:11201]	No	No	No	No	Yes	No
scaffold1571	70555	70979	scaffold1571	70807	70813	+	Average_2	XM_011427075.2	LOC105326856	ENSG00000134532	SRY-box transcription factor 5 [Source:HGNC Symbol;Acc:HGNC:11201]	No	No	No	No	Yes	No
scaffold1571	76705	76891	scaffold1571	76814	76820	+	Average_2	XM_011427075.2	LOC105326856	ENSG00000134532	SRY-box transcription factor 5 [Source:HGNC Symbol;Acc:HGNC:11201]	No	No	No	No	Yes	No
scaffold1571	79530	80284	scaffold1571	79551	79557	-	Average_2	XM_011427076.2	LOC105326856	ENSG00000134532	SRY-box transcription factor 5 [Source:HGNC Symbol;Acc:HGNC:11201]	No	No	No	No	Yes	No
scaffold1571	80426	80557	scaffold1571	80490	80496	+	Average_2	XM_011427076.2	LOC105326856	ENSG00000134532	SRY-box transcription factor 5 [Source:HGNC Symbol;Acc:HGNC:11201]	No	No	No	No	Yes	No
scaffold1571	82301	83069	scaffold1571	82829	82835	-	Average_2	XM_011427076.2	LOC105326856	ENSG00000134532	SRY-box transcription factor 5 [Source:HGNC Symbol;Acc:HGNC:11201]	No	No	No	No	Yes	No
scaffold1571	101960	103240	scaffold1571	102257	102263	+	Average_2	XM_011427079.2	LOC105326858	ENSG00000105552	branched chain amino acid transaminase 2 [Source:HGNC Symbol;Acc:HGNC:977]	No	No	Yes	No	Yes	No
scaffold1571	113581	113773	scaffold1571	113711	113717	+	Average_2	XM_011427079.2	LOC105326858	ENSG00000105552	branched chain amino acid transaminase 2 [Source:HGNC Symbol;Acc:HGNC:977]	No	No	Yes	No	Yes	No
scaffold722	64745	65233	scaffold722	64770	64776	-	Average_2	XM_011428380.2	LOC105327756	ENSG00000122042	ubiquitin like 3 [Source:HGNC Symbol;Acc:HGNC:12504]	No	No	Yes	Yes	Yes	No
scaffold722	66885	67113	scaffold722	67077	67083	+	Average_2	XM_011428380.2	LOC105327756	ENSG00000122042	ubiquitin like 3 [Source:HGNC Symbol;Acc:HGNC:12504]	No	No	Yes	Yes	Yes	No
scaffold722	69470	69825	scaffold722	69597	69603	-	Average_2	XM_011428378.2	LOC105327755	ENSG00000166263	syntaxin binding protein 4 [Source:HGNC Symbol;Acc:HGNC:19694]	No	No	Yes	No	Yes	No
scaffold1898	1977	2226	scaffold1898	2066	2072	-	Average_2	XM_011416143.2	LOC105318850	ENSG00000164900	gastrulation brain homeobox 1 [Source:HGNC Symbol;Acc:HGNC:4185]	No	No	No	No	Yes	No
scaffold1898	9028	9306	scaffold1898	9079	9085	+	Average_2	XM_011416143.2	LOC105318850	ENSG00000164900	gastrulation brain homeobox 1 [Source:HGNC Symbol;Acc:HGNC:4185]	No	No	No	No	Yes	No
scaffold352	104934	105128	scaffold352	105044	105050	-	Average_2	XM_011430676.2	LOC105329430	ENSG00000138614	integrator complex subunit 14 [Source:HGNC Symbol;Acc:HGNC:25372]	No	No	Yes	No	No	No
scaffold352	113001	113357	scaffold352	113111	113117	+	Average_2	XM_011430676.2	LOC105329430	ENSG00000138614	integrator complex subunit 14 [Source:HGNC Symbol;Acc:HGNC:25372]	No	No	Yes	No	No	No
scaffold352	113831	115055	scaffold352	114906	114912	-	Average_2	XM_011430676.2	LOC105329430	ENSG00000138614	integrator complex subunit 14 [Source:HGNC Symbol;Acc:HGNC:25372]	No	No	Yes	No	No	No
scaffold1366	103085	103210	scaffold1366	103156	103162	-	Average_2	XM_011452021.2	LOC105344281	ENSG00000182287	adaptor related protein complex 1 subunit sigma 2 [Source:HGNC Symbol;Acc:HGNC:560]	No	No	Yes	No	Yes	No
scaffold1366	117414	117549	scaffold1366	117429	117435	-	Average_2	XM_011452019.2	LOC105344281	ENSG00000182287	adaptor related protein complex 1 subunit sigma 2 [Source:HGNC Symbol;Acc:HGNC:560]	No	No	Yes	No	Yes	No
scaffold1366	119137	119381	scaffold1366	119236	119242	-	Average_2	XM_011452019.2	LOC105344281	ENSG00000182287	adaptor related protein complex 1 subunit sigma 2 [Source:HGNC Symbol;Acc:HGNC:560]	No	No	Yes	No	Yes	No
scaffold1366	120831	121142	scaffold1366	121050	121056	+	Average_2	XM_011452019.2	LOC105344281	ENSG00000182287	adaptor related protein complex 1 subunit sigma 2 [Source:HGNC Symbol;Acc:HGNC:560]	No	No	Yes	No	Yes	No
scaffold1652	181641	181772	scaffold1652	181753	181759	+	Average_2	XM_011429703.2	LOC105328710	ENSG00000185608	mitochondrial ribosomal protein L40 [Source:HGNC Symbol;Acc:HGNC:14491]	No	No	Yes	No	No	No
scaffold1652	196907	197319	scaffold1652	196997	197003	-	Average_2	XM_011429704.2	LOC105328711	ENSG00000143222	ubiquitin-fold modifier conjugating enzyme 1 [Source:HGNC Symbol;Acc:HGNC:26941]	No	No	No	Yes	No	No
scaffold1652	270460	270898	scaffold1652	270466	270472	-	Average_2	XM_011429709.2	LOC105328717	ENSG00000127418	fibroblast growth factor receptor like 1 [Source:HGNC Symbol;Acc:HGNC:3693]	No	No	Yes	No	Yes	No
scaffold1652	271571	272605	scaffold1652	272078	272084	-	Average_2	XM_011429709.2	LOC105328717	ENSG00000127418	fibroblast growth factor receptor like 1 [Source:HGNC Symbol;Acc:HGNC:3693]	No	No	Yes	No	Yes	No
scaffold1652	272674	273105	scaffold1652	272940	272946	+	Average_2	XM_011429709.2	LOC105328717	ENSG00000127418	fibroblast growth factor receptor like 1 [Source:HGNC Symbol;Acc:HGNC:3693]	No	No	Yes	No	Yes	No
scaffold1652	273472	273685	scaffold1652	273623	273629	-	Average_2	XM_011429709.2	LOC105328717	ENSG00000127418	fibroblast growth factor receptor like 1 [Source:HGNC Symbol;Acc:HGNC:3693]	No	No	Yes	No	Yes	No
scaffold1652	289380	289639	scaffold1652	289575	289581	+	Average_2	XM_011429712.2	LOC105328717	ENSG00000127418	fibroblast growth factor receptor like 1 [Source:HGNC Symbol;Acc:HGNC:3693]	No	No	Yes	No	Yes	No
scaffold1112	139102	139383	scaffold1112	139169	139175	+	Average_2	XM_011431033.2	LOC105329689	ENSG00000066926	ferrochelatase [Source:HGNC Symbol;Acc:HGNC:3647]	No	No	No	No	Yes	No
scaffold1112	145765	146321	scaffold1112	146089	146095	+	Average_2	XM_011431033.2	LOC105329689	ENSG00000066926	ferrochelatase [Source:HGNC Symbol;Acc:HGNC:3647]	No	No	No	No	Yes	No
scaffold1112	156203	156490	scaffold1112	156452	156458	+	Average_2	XM_011431034.2	LOC105329690	ENSG00000138593	SECIS binding protein 2 like [Source:HGNC Symbol;Acc:HGNC:28997]	No	No	Yes	No	Yes	No
scaffold43794	49882	50307	scaffold43794	50181	50187	-	Average_2	XM_011454578.2	LOC105346111	ENSG00000116237	isoprenylcysteine carboxyl methyltransferase [Source:HGNC Symbol;Acc:HGNC:5350]	No	No	Yes	No	No	No
scaffold43794	50479	50872	scaffold43794	50817	50823	+	Average_2	XM_011454578.2	LOC105346111	ENSG00000116237	isoprenylcysteine carboxyl methyltransferase [Source:HGNC Symbol;Acc:HGNC:5350]	No	No	Yes	No	No	No
scaffold43794	51703	51838	scaffold43794	51722	51728	+	Average_2	XM_011454578.2	LOC105346111	ENSG00000116237	isoprenylcysteine carboxyl methyltransferase [Source:HGNC Symbol;Acc:HGNC:5350]	No	No	Yes	No	No	No
scaffold498	131507	131621	scaffold498	131562	131568	-	Average_2	XM_011414969.2	LOC105318071	ENSG00000163900	transmembrane protein 41A [Source:HGNC Symbol;Acc:HGNC:30544]	No	No	Yes	No	No	No
scaffold498	131678	131859	scaffold498	131736	131742	+	Average_2	XM_011414969.2	LOC105318071	ENSG00000163900	transmembrane protein 41A [Source:HGNC Symbol;Acc:HGNC:30544]	No	No	Yes	No	No	No
scaffold498	136354	136604	scaffold498	136360	136366	-	Average_2	XM_011414969.2	LOC105318071	ENSG00000163900	transmembrane protein 41A [Source:HGNC Symbol;Acc:HGNC:30544]	No	No	Yes	No	No	No
scaffold765	167810	168151	scaffold765	168062	168068	-	Average_2	XM_011444293.2	LOC105338951	ENSG00000018510	alkylglycerone phosphate synthase [Source:HGNC Symbol;Acc:HGNC:327]	No	No	Yes	No	Yes	Yes
scaffold765	173185	173524	scaffold765	173261	173267	-	Average_2	XM_011444293.2	LOC105338951	ENSG00000018510	alkylglycerone phosphate synthase [Source:HGNC Symbol;Acc:HGNC:327]	No	No	Yes	No	Yes	Yes
scaffold765	233548	234075	scaffold765	233639	233645	+	Average_2	NM_001305313.1	LOC105338957	ENSG00000101210	eukaryotic translation elongation factor 1 alpha 2 [Source:HGNC Symbol;Acc:HGNC:3192]	No	No	Yes	No	No	No
scaffold1641	40916	41068	scaffold1641	40927	40933	-	Average_2	XM_011415968.2	LOC105318725	ENSG00000182220	ATPase H+ transporting accessory protein 2 [Source:HGNC Symbol;Acc:HGNC:18305]	No	No	No	Yes	No	No
scaffold1641	45772	46289	scaffold1641	45874	45880	-	Average_2	XM_011415968.2	LOC105318725	ENSG00000182220	ATPase H+ transporting accessory protein 2 [Source:HGNC Symbol;Acc:HGNC:18305]	No	No	No	Yes	No	No
scaffold1641	50768	51685	scaffold1641	50908	50914	-	Average_2	XM_011415968.2	LOC105318725	ENSG00000182220	ATPase H+ transporting accessory protein 2 [Source:HGNC Symbol;Acc:HGNC:18305]	No	No	No	Yes	No	No
scaffold1641	56317	56757	scaffold1641	56410	56416	+	Average_2	XM_011415968.2	LOC105318725	ENSG00000182220	ATPase H+ transporting accessory protein 2 [Source:HGNC Symbol;Acc:HGNC:18305]	No	No	No	Yes	No	No
scaffold1641	57967	58948	scaffold1641	58411	58417	-	Average_2	XM_011415968.2	LOC105318725	ENSG00000182220	ATPase H+ transporting accessory protein 2 [Source:HGNC Symbol;Acc:HGNC:18305]	No	No	No	Yes	No	No
scaffold1641	60609	60803	scaffold1641	60678	60684	-	Average_2	XM_011415968.2	LOC105318725	ENSG00000182220	ATPase H+ transporting accessory protein 2 [Source:HGNC Symbol;Acc:HGNC:18305]	No	No	No	Yes	No	No
scaffold1641	101165	101313	scaffold1641	101185	101191	-	Average_2	XM_011415979.2	LOC105318733	ENSG00000179915	neurexin 1 [Source:HGNC Symbol;Acc:HGNC:8008]	No	No	No	No	Yes	No
scaffold1641	110894	111160	scaffold1641	111151	111157	-	Average_2	XM_011415979.2	LOC105318733	ENSG00000179915	neurexin 1 [Source:HGNC Symbol;Acc:HGNC:8008]	No	No	No	No	Yes	No
scaffold1641	111532	111782	scaffold1641	111548	111554	+	Average_2	XM_011415979.2	LOC105318733	ENSG00000179915	neurexin 1 [Source:HGNC Symbol;Acc:HGNC:8008]	No	No	No	No	Yes	No
scaffold1641	113332	113695	scaffold1641	113420	113426	+	Average_2	XM_011415979.2	LOC105318733	ENSG00000179915	neurexin 1 [Source:HGNC Symbol;Acc:HGNC:8008]	No	No	No	No	Yes	No
scaffold1641	119782	120021	scaffold1641	119852	119858	+	Average_2	XM_020063292.1	LOC105318733	ENSG00000179915	neurexin 1 [Source:HGNC Symbol;Acc:HGNC:8008]	No	No	No	No	Yes	No
scaffold43798	297264	297848	scaffold43798	297638	297644	+	Average_2	XM_020063880.1	LOC105319757	ENSG00000249481	spermatogenesis associated serine rich 1 [Source:HGNC Symbol;Acc:HGNC:22957]	No	No	Yes	No	No	No
scaffold186	71328	71694	scaffold186	71576	71582	-	Average_2	XM_020073391.1	LOC105343388	ENSG00000146038	doublecortin domain containing 2 [Source:HGNC Symbol;Acc:HGNC:18141]	No	No	Yes	No	No	No
scaffold186	72930	73168	scaffold186	73158	73164	+	Average_2	XM_020073391.1	LOC105343388	ENSG00000146038	doublecortin domain containing 2 [Source:HGNC Symbol;Acc:HGNC:18141]	No	No	Yes	No	No	No
scaffold186	81900	83029	scaffold186	82155	82161	+	Average_2	XM_020073400.1	LOC105343388	ENSG00000146038	doublecortin domain containing 2 [Source:HGNC Symbol;Acc:HGNC:18141]	No	No	Yes	No	No	No
scaffold186	83097	83827	scaffold186	83751	83757	-	Average_2	XM_020073410.1	LOC105343388	ENSG00000146038	doublecortin domain containing 2 [Source:HGNC Symbol;Acc:HGNC:18141]	No	No	Yes	No	No	No
scaffold186	99114	99674	scaffold186	99616	99622	-	Average_2	XM_020073392.1	LOC105343388	ENSG00000146038	doublecortin domain containing 2 [Source:HGNC Symbol;Acc:HGNC:18141]	No	No	Yes	No	No	No
scaffold186	104130	104239	scaffold186	104190	104196	+	Average_2	XM_020073392.1	LOC105343388	ENSG00000146038	doublecortin domain containing 2 [Source:HGNC Symbol;Acc:HGNC:18141]	No	No	Yes	No	No	No
scaffold186	136381	136856	scaffold186	136822	136828	+	Average_2	XM_011450747.2	LOC105343392	ENSG00000112992	nicotinamide nucleotide transhydrogenase [Source:HGNC Symbol;Acc:HGNC:7863]	No	No	Yes	No	No	No
scaffold186	184886	185017	scaffold186	184980	184986	-	Average_2	XM_011450763.2	LOC105343396	ENSG00000124507	protein kinase C and casein kinase substrate in neurons 1 [Source:HGNC Symbol;Acc:HGNC:8570]	No	No	Yes	No	No	No
scaffold186	201407	201542	scaffold186	201511	201517	-	Average_2	XM_011450761.2	LOC105343396	ENSG00000124507	protein kinase C and casein kinase substrate in neurons 1 [Source:HGNC Symbol;Acc:HGNC:8570]	No	No	Yes	No	No	No
scaffold186	203272	203381	scaffold186	203273	203279	+	Average_2	XM_011450761.2	LOC105343396	ENSG00000124507	protein kinase C and casein kinase substrate in neurons 1 [Source:HGNC Symbol;Acc:HGNC:8570]	No	No	Yes	No	No	No
scaffold186	208539	208657	scaffold186	208596	208602	-	Average_2	XM_011450761.2	LOC105343396	ENSG00000124507	protein kinase C and casein kinase substrate in neurons 1 [Source:HGNC Symbol;Acc:HGNC:8570]	No	No	Yes	No	No	No
scaffold336	265871	265975	scaffold336	265883	265889	-	Average_2	XM_011451798.2	LOC105344149	ENSG00000206560	ankyrin repeat domain 28 [Source:HGNC Symbol;Acc:HGNC:29024]	No	No	Yes	No	No	No
scaffold336	266904	267511	scaffold336	267006	267012	+	Average_2	XM_011451798.2	LOC105344149	ENSG00000206560	ankyrin repeat domain 28 [Source:HGNC Symbol;Acc:HGNC:29024]	No	No	Yes	No	No	No
scaffold336	267931	268116	scaffold336	268063	268069	+	Average_2	XM_011451800.2	LOC105344149	ENSG00000206560	ankyrin repeat domain 28 [Source:HGNC Symbol;Acc:HGNC:29024]	No	No	Yes	No	No	No
scaffold336	268349	268484	scaffold336	268400	268406	+	Average_2	XM_011451800.2	LOC105344149	ENSG00000206560	ankyrin repeat domain 28 [Source:HGNC Symbol;Acc:HGNC:29024]	No	No	Yes	No	No	No
scaffold279	119978	120265	scaffold279	120217	120223	+	Average_2	XM_011418714.2	LOC105320678	ENSG00000148606	RNA polymerase III subunit A [Source:HGNC Symbol;Acc:HGNC:30074]	No	No	Yes	No	No	No
scaffold279	134753	134864	scaffold279	134774	134780	-	Average_2	XM_011418717.2	LOC105320681	ENSG00000168066	splicing factor 1 [Source:HGNC Symbol;Acc:HGNC:12950]	No	No	Yes	No	No	No
scaffold279	211878	212116	scaffold279	212007	212013	-	Average_2	XM_020064249.1	LOC105320686	ENSG00000165458	inositol polyphosphate phosphatase like 1 [Source:HGNC Symbol;Acc:HGNC:6080]	No	No	Yes	No	No	No
scaffold279	215786	215899	scaffold279	215859	215865	+	Average_2	XM_020064250.1	LOC105320686	ENSG00000165458	inositol polyphosphate phosphatase like 1 [Source:HGNC Symbol;Acc:HGNC:6080]	No	No	Yes	No	No	No
scaffold279	230282	230706	scaffold279	230324	230330	-	Average_2	XM_020064247.1	LOC105320686	ENSG00000165458	inositol polyphosphate phosphatase like 1 [Source:HGNC Symbol;Acc:HGNC:6080]	No	No	Yes	No	No	No
scaffold1080	325843	326169	scaffold1080	326052	326058	-	Average_2	XM_011452254.2	LOC105344453	ENSG00000082397	erythrocyte membrane protein band 4.1 like 3 [Source:HGNC Symbol;Acc:HGNC:3380]	No	No	Yes	Yes	No	Yes
scaffold1080	328394	329133	scaffold1080	329029	329035	-	Average_2	XM_011452254.2	LOC105344453	ENSG00000082397	erythrocyte membrane protein band 4.1 like 3 [Source:HGNC Symbol;Acc:HGNC:3380]	No	No	Yes	Yes	No	Yes
scaffold617	190313	191016	scaffold617	190551	190557	+	Average_2	XM_020074926.1	LOC105347313	ENSG00000163092	xin actin binding repeat containing 2 [Source:HGNC Symbol;Acc:HGNC:14303]	No	No	Yes	No	No	No
scaffold617	198305	199008	scaffold617	198354	198360	+	Average_2	XM_011456335.2	LOC105347313	ENSG00000163092	xin actin binding repeat containing 2 [Source:HGNC Symbol;Acc:HGNC:14303]	No	No	Yes	No	No	No
scaffold1792	239105	239645	scaffold1792	239508	239514	+	Average_2	XM_011432859.2	LOC105330918	ENSG00000091542	alkB homolog 5, RNA demethylase [Source:HGNC Symbol;Acc:HGNC:25996]	No	No	Yes	No	Yes	No
scaffold1792	244278	244758	scaffold1792	244588	244594	+	Average_2	XM_011432859.2	LOC105330918	ENSG00000091542	alkB homolog 5, RNA demethylase [Source:HGNC Symbol;Acc:HGNC:25996]	No	No	Yes	No	Yes	No
scaffold1792	249165	249427	scaffold1792	249232	249238	+	Average_2	XM_011432859.2	LOC105330918	ENSG00000091542	alkB homolog 5, RNA demethylase [Source:HGNC Symbol;Acc:HGNC:25996]	No	No	Yes	No	Yes	No
scaffold1792	257380	258116	scaffold1792	257403	257409	+	Average_2	XM_011432860.2	LOC105330919	ENSG00000077147	transmembrane 9 superfamily member 3 [Source:HGNC Symbol;Acc:HGNC:21529]	No	No	Yes	Yes	No	No
scaffold1792	261354	261812	scaffold1792	261517	261523	-	Average_2	XM_011432860.2	LOC105330919	ENSG00000077147	transmembrane 9 superfamily member 3 [Source:HGNC Symbol;Acc:HGNC:21529]	No	No	Yes	Yes	No	No
scaffold1792	263289	263934	scaffold1792	263403	263409	-	Average_2	XM_011432860.2	LOC105330919	ENSG00000077147	transmembrane 9 superfamily member 3 [Source:HGNC Symbol;Acc:HGNC:21529]	No	No	Yes	Yes	No	No
scaffold43818	82494	82843	scaffold43818	82515	82521	-	Average_2	XM_011458568.2	LOC105348931	ENSG00000103150	malonyl-CoA decarboxylase [Source:HGNC Symbol;Acc:HGNC:7150]	No	No	Yes	No	No	Yes
scaffold43818	100290	100453	scaffold43818	100431	100437	+	Average_2	XM_011458568.2	LOC105348931	ENSG00000103150	malonyl-CoA decarboxylase [Source:HGNC Symbol;Acc:HGNC:7150]	No	No	Yes	No	No	Yes
scaffold43818	103045	103419	scaffold43818	103344	103350	+	Average_2	XM_011458551.2	LOC105348931	ENSG00000103150	malonyl-CoA decarboxylase [Source:HGNC Symbol;Acc:HGNC:7150]	No	No	Yes	No	No	Yes
scaffold43818	110585	110709	scaffold43818	110621	110627	-	Average_2	XM_011458581.2	LOC105348953	ENSG00000164494	decaprenyl diphosphate synthase subunit 2 [Source:HGNC Symbol;Acc:HGNC:23041]	No	No	No	Yes	No	No
scaffold43818	113396	114420	scaffold43818	113854	113860	+	Average_2	XM_011458581.2	LOC105348953	ENSG00000164494	decaprenyl diphosphate synthase subunit 2 [Source:HGNC Symbol;Acc:HGNC:23041]	No	No	No	Yes	No	No
scaffold43818	285016	285680	scaffold43818	285187	285193	-	Average_2	XM_011458749.2	LOC105349070	ENSG00000197555	signal induced proliferation associated 1 like 1 [Source:HGNC Symbol;Acc:HGNC:20284]	No	No	Yes	No	No	No
scaffold43818	285959	286132	scaffold43818	286057	286063	+	Average_2	XM_011458749.2	LOC105349070	ENSG00000197555	signal induced proliferation associated 1 like 1 [Source:HGNC Symbol;Acc:HGNC:20284]	No	No	Yes	No	No	No
scaffold43818	289630	290139	scaffold43818	290076	290082	-	Average_2	XM_011458749.2	LOC105349070	ENSG00000197555	signal induced proliferation associated 1 like 1 [Source:HGNC Symbol;Acc:HGNC:20284]	No	No	Yes	No	No	No
scaffold43818	296676	296931	scaffold43818	296900	296906	-	Average_2	XM_011458749.2	LOC105349070	ENSG00000197555	signal induced proliferation associated 1 like 1 [Source:HGNC Symbol;Acc:HGNC:20284]	No	No	Yes	No	No	No
scaffold43818	297219	297366	scaffold43818	297320	297326	+	Average_2	XM_011458749.2	LOC105349070	ENSG00000197555	signal induced proliferation associated 1 like 1 [Source:HGNC Symbol;Acc:HGNC:20284]	No	No	Yes	No	No	No
scaffold43818	322708	323876	scaffold43818	322764	322770	-	Average_2	XM_011458776.2	LOC105349099	ENSG00000157766	aggrecan [Source:HGNC Symbol;Acc:HGNC:319]	Yes	No	No	No	No	Yes
scaffold1700	189786	190247	scaffold1700	189917	189923	-	Average_2	XM_011435515.2	LOC105332773	ENSG00000140836	zinc finger homeobox 3 [Source:HGNC Symbol;Acc:HGNC:777]	No	No	Yes	Yes	No	No
scaffold1700	193141	193276	scaffold1700	193248	193254	+	Average_2	XM_011435493.2	LOC105332773	ENSG00000140836	zinc finger homeobox 3 [Source:HGNC Symbol;Acc:HGNC:777]	No	No	Yes	Yes	No	No
scaffold1700	197993	199965	scaffold1700	198236	198242	+	Average_2	XM_011435484.2	LOC105332773	ENSG00000140836	zinc finger homeobox 3 [Source:HGNC Symbol;Acc:HGNC:777]	No	No	Yes	Yes	No	No
scaffold1700	205887	206177	scaffold1700	206002	206008	+	Average_2	XM_011435502.2	LOC105332773	ENSG00000140836	zinc finger homeobox 3 [Source:HGNC Symbol;Acc:HGNC:777]	No	No	Yes	Yes	No	No
scaffold1700	212254	212470	scaffold1700	212354	212360	-	Average_2	XM_011435502.2	LOC105332773	ENSG00000140836	zinc finger homeobox 3 [Source:HGNC Symbol;Acc:HGNC:777]	No	No	Yes	Yes	No	No
scaffold1700	221624	221751	scaffold1700	221678	221684	+	Average_2	XM_011435475.2	LOC105332773	ENSG00000140836	zinc finger homeobox 3 [Source:HGNC Symbol;Acc:HGNC:777]	No	No	Yes	Yes	No	No
scaffold1700	232581	232931	scaffold1700	232873	232879	-	Average_2	XM_011435475.2	LOC105332773	ENSG00000140836	zinc finger homeobox 3 [Source:HGNC Symbol;Acc:HGNC:777]	No	No	Yes	Yes	No	No
scaffold1700	235988	236089	scaffold1700	236052	236058	+	Average_2	XM_011435475.2	LOC105332773	ENSG00000140836	zinc finger homeobox 3 [Source:HGNC Symbol;Acc:HGNC:777]	No	No	Yes	Yes	No	No
scaffold1700	242065	242460	scaffold1700	242421	242427	-	Average_2	XM_011435475.2	LOC105332773	ENSG00000140836	zinc finger homeobox 3 [Source:HGNC Symbol;Acc:HGNC:777]	No	No	Yes	Yes	No	No
scaffold1603	44581	45056	scaffold1603	44589	44595	+	Average_2	XM_020069171.1	LOC105332910	ENSG00000197969	vacuolar protein sorting 13 homolog A [Source:HGNC Symbol;Acc:HGNC:1908]	No	No	No	No	Yes	No
scaffold1603	128409	128651	scaffold1603	128633	128639	-	Average_2	XM_011435637.2	LOC105332901	ENSG00000174579	MSL complex subunit 2 [Source:HGNC Symbol;Acc:HGNC:25544]	No	No	Yes	No	No	No
scaffold1603	128995	129130	scaffold1603	129017	129023	+	Average_2	XM_011435637.2	LOC105332901	ENSG00000174579	MSL complex subunit 2 [Source:HGNC Symbol;Acc:HGNC:25544]	No	No	Yes	No	No	No
scaffold1603	131308	131704	scaffold1603	131407	131413	-	Average_2	XM_011435637.2	LOC105332901	ENSG00000174579	MSL complex subunit 2 [Source:HGNC Symbol;Acc:HGNC:25544]	No	No	Yes	No	No	No
scaffold1533	85496	85798	scaffold1533	85668	85674	+	Average_2	XM_011433892.2	LOC105331623	ENSG00000150687	serine protease 23 [Source:HGNC Symbol;Acc:HGNC:14370]	No	No	No	No	Yes	No
scaffold1533	88502	88730	scaffold1533	88705	88711	-	Average_2	XM_011433892.2	LOC105331623	ENSG00000150687	serine protease 23 [Source:HGNC Symbol;Acc:HGNC:14370]	No	No	No	No	Yes	No
scaffold223	84999	85205	scaffold223	85007	85013	+	Average_2	XM_011451023.2	LOC105343604	ENSG00000166889	PAT1 homolog 1, processing body mRNA decay factor [Source:HGNC Symbol;Acc:HGNC:26721]	No	No	Yes	No	No	No
scaffold5	77074	77231	scaffold5	77218	77224	-	Average_2	XM_011449875.1	LOC105342822	ENSG00000100364	KIAA0930 [Source:HGNC Symbol;Acc:HGNC:1314]	No	No	Yes	No	No	No
scaffold5	196893	197096	scaffold5	197014	197020	-	Average_2	XM_011449885.2	LOC105342832	ENSG00000136717	bridging integrator 1 [Source:HGNC Symbol;Acc:HGNC:1052]	No	No	No	No	Yes	No
scaffold5	199806	200057	scaffold5	200009	200015	-	Average_2	XM_011449885.2	LOC105342832	ENSG00000136717	bridging integrator 1 [Source:HGNC Symbol;Acc:HGNC:1052]	No	No	No	No	Yes	No
scaffold5	204361	204748	scaffold5	204582	204588	+	Average_2	XM_011449885.2	LOC105342832	ENSG00000136717	bridging integrator 1 [Source:HGNC Symbol;Acc:HGNC:1052]	No	No	No	No	Yes	No
scaffold5	208580	208907	scaffold5	208875	208881	+	Average_2	XM_011449885.2	LOC105342832	ENSG00000136717	bridging integrator 1 [Source:HGNC Symbol;Acc:HGNC:1052]	No	No	No	No	Yes	No
scaffold5	214142	214982	scaffold5	214460	214466	+	Average_2	XM_011449885.2	LOC105342832	ENSG00000136717	bridging integrator 1 [Source:HGNC Symbol;Acc:HGNC:1052]	No	No	No	No	Yes	No
scaffold786	107328	107704	scaffold786	107463	107469	-	Average_2	XM_020073664.1	LOC105344210	ENSG00000188677	parvin beta [Source:HGNC Symbol;Acc:HGNC:14653]	No	No	No	Yes	No	No
scaffold786	122732	123182	scaffold786	123168	123174	-	Average_2	XM_020073664.1	LOC105344210	ENSG00000188677	parvin beta [Source:HGNC Symbol;Acc:HGNC:14653]	No	No	No	Yes	No	No
scaffold786	137392	137584	scaffold786	137568	137574	-	Average_2	XM_011451873.2	LOC105344199	ENSG00000187079	TEA domain transcription factor 1 [Source:HGNC Symbol;Acc:HGNC:11714]	No	No	Yes	No	Yes	No
scaffold786	146185	146843	scaffold786	146652	146658	-	Average_2	XM_020073668.1	LOC105344199	ENSG00000187079	TEA domain transcription factor 1 [Source:HGNC Symbol;Acc:HGNC:11714]	No	No	Yes	No	Yes	No
scaffold786	231602	231779	scaffold786	231717	231723	+	Average_2	XM_011451881.2	LOC105344201	ENSG00000143199	adenylate cyclase 10 [Source:HGNC Symbol;Acc:HGNC:21285]	No	No	No	No	Yes	No
scaffold358	153861	154542	scaffold358	153927	153933	-	Average_2	XM_011418796.2	LOC105320742	ENSG00000168036	catenin beta 1 [Source:HGNC Symbol;Acc:HGNC:2514]	No	No	Yes	No	No	No
scaffold358	175879	176448	scaffold358	176356	176362	+	Average_2	XM_011418799.2	LOC105320743	ENSG00000105866	Sp4 transcription factor [Source:HGNC Symbol;Acc:HGNC:11209]	No	No	Yes	No	Yes	No
scaffold358	176550	176964	scaffold358	176800	176806	+	Average_2	XM_011418799.2	LOC105320743	ENSG00000105866	Sp4 transcription factor [Source:HGNC Symbol;Acc:HGNC:11209]	No	No	Yes	No	Yes	No
scaffold358	209266	209527	scaffold358	209429	209435	-	Average_2	XM_011418807.2	LOC105320748	ENSG00000094804	cell division cycle 6 [Source:HGNC Symbol;Acc:HGNC:1744]	No	No	No	No	Yes	No
scaffold1600	2703	2902	scaffold1600	2791	2797	-	Average_2	XM_020067575.1	LOC105329461	ENSG00000164199	adhesion G protein-coupled receptor V1 [Source:HGNC Symbol;Acc:HGNC:17416]	No	No	Yes	No	Yes	No
scaffold1600	48948	49144	scaffold1600	49054	49060	-	Average_2	XM_020067575.1	LOC105329461	ENSG00000164199	adhesion G protein-coupled receptor V1 [Source:HGNC Symbol;Acc:HGNC:17416]	No	No	Yes	No	Yes	No
scaffold1600	65733	65847	scaffold1600	65803	65809	-	Average_2	XM_020067575.1	LOC105329461	ENSG00000164199	adhesion G protein-coupled receptor V1 [Source:HGNC Symbol;Acc:HGNC:17416]	No	No	Yes	No	Yes	No
scaffold1600	71480	71720	scaffold1600	71571	71577	+	Average_2	XM_020067575.1	LOC105329461	ENSG00000164199	adhesion G protein-coupled receptor V1 [Source:HGNC Symbol;Acc:HGNC:17416]	No	No	Yes	No	Yes	No
scaffold1600	75866	75996	scaffold1600	75962	75968	+	Average_2	XM_020067575.1	LOC105329461	ENSG00000164199	adhesion G protein-coupled receptor V1 [Source:HGNC Symbol;Acc:HGNC:17416]	No	No	Yes	No	Yes	No
scaffold1600	123574	123794	scaffold1600	123593	123599	-	Average_2	XM_011430563.2	LOC105329347	ENSG00000158683	polycystin 1 like 1, transient receptor potential channel interacting [Source:HGNC Symbol;Acc:HGNC:18053]	No	No	No	No	Yes	No
scaffold1600	136363	136619	scaffold1600	136564	136570	+	Average_2	XM_011430563.2	LOC105329347	ENSG00000158683	polycystin 1 like 1, transient receptor potential channel interacting [Source:HGNC Symbol;Acc:HGNC:18053]	No	No	No	No	Yes	No
scaffold1600	143115	143250	scaffold1600	143240	143246	-	Average_2	XM_011430563.2	LOC105329347	ENSG00000158683	polycystin 1 like 1, transient receptor potential channel interacting [Source:HGNC Symbol;Acc:HGNC:18053]	No	No	No	No	Yes	No
scaffold1600	143990	144183	scaffold1600	144102	144108	+	Average_2	XM_011430563.2	LOC105329347	ENSG00000158683	polycystin 1 like 1, transient receptor potential channel interacting [Source:HGNC Symbol;Acc:HGNC:18053]	No	No	No	No	Yes	No
scaffold1600	289367	289650	scaffold1600	289392	289398	-	Average_2	XM_011430672.2	LOC105329422	ENSG00000138760	scavenger receptor class B member 2 [Source:HGNC Symbol;Acc:HGNC:1665]	No	No	Yes	No	No	No
scaffold43836	73205	73418	scaffold43836	73210	73216	-	Average_2	XM_011428330.2	LOC105327720	ENSG00000170248	programmed cell death 6 interacting protein [Source:HGNC Symbol;Acc:HGNC:8766]	No	No	Yes	No	No	No
scaffold43836	76075	76348	scaffold43836	76107	76113	+	Average_2	XM_011428333.2	LOC105327721	ENSG00000186834	HEXIM P-TEFb complex subunit 1 [Source:HGNC Symbol;Acc:HGNC:24953]	No	No	Yes	No	No	No
scaffold43836	76897	77347	scaffold43836	76986	76992	-	Average_2	XM_011428333.2	LOC105327721	ENSG00000186834	HEXIM P-TEFb complex subunit 1 [Source:HGNC Symbol;Acc:HGNC:24953]	No	No	Yes	No	No	No
scaffold43836	85731	86996	scaffold43836	85746	85752	+	Average_2	XM_011428333.2	LOC105327721	ENSG00000186834	HEXIM P-TEFb complex subunit 1 [Source:HGNC Symbol;Acc:HGNC:24953]	No	No	Yes	No	No	No
scaffold1000	197751	198106	scaffold1000	197767	197773	-	Average_2	XM_011423355.2	LOC105324266	ENSG00000052126	pleckstrin homology domain containing A5 [Source:HGNC Symbol;Acc:HGNC:30036]	No	No	No	No	Yes	No
scaffold1000	198315	198526	scaffold1000	198428	198434	+	Average_2	XM_011423355.2	LOC105324266	ENSG00000052126	pleckstrin homology domain containing A5 [Source:HGNC Symbol;Acc:HGNC:30036]	No	No	No	No	Yes	No
scaffold1000	200098	200207	scaffold1000	200186	200192	-	Average_2	XM_011423355.2	LOC105324266	ENSG00000052126	pleckstrin homology domain containing A5 [Source:HGNC Symbol;Acc:HGNC:30036]	No	No	No	No	Yes	No
scaffold1000	205443	205593	scaffold1000	205471	205477	+	Average_2	XM_011423355.2	LOC105324266	ENSG00000052126	pleckstrin homology domain containing A5 [Source:HGNC Symbol;Acc:HGNC:30036]	No	No	No	No	Yes	No
scaffold1000	214226	214361	scaffold1000	214250	214256	-	Average_2	XM_011423355.2	LOC105324266	ENSG00000052126	pleckstrin homology domain containing A5 [Source:HGNC Symbol;Acc:HGNC:30036]	No	No	No	No	Yes	No
scaffold1000	220792	220927	scaffold1000	220852	220858	+	Average_2	XM_011423355.2	LOC105324266	ENSG00000052126	pleckstrin homology domain containing A5 [Source:HGNC Symbol;Acc:HGNC:30036]	No	No	No	No	Yes	No
scaffold1000	228419	228893	scaffold1000	228475	228481	-	Average_2	XM_011423682.2	LOC105324425	ENSG00000166444	DENN domain containing 2B [Source:HGNC Symbol;Acc:HGNC:11350]	No	No	Yes	Yes	No	No
scaffold1000	233167	233489	scaffold1000	233459	233465	+	Average_2	XM_011423682.2	LOC105324425	ENSG00000166444	DENN domain containing 2B [Source:HGNC Symbol;Acc:HGNC:11350]	No	No	Yes	Yes	No	No
scaffold1000	248802	249297	scaffold1000	249229	249235	+	Average_2	XM_011423682.2	LOC105324425	ENSG00000166444	DENN domain containing 2B [Source:HGNC Symbol;Acc:HGNC:11350]	No	No	Yes	Yes	No	No
scaffold43842	262121	262230	scaffold43842	262209	262215	+	Average_2	XM_011431534.2	LOC105330001	ENSG00000198162	mannosidase alpha class 1A member 2 [Source:HGNC Symbol;Acc:HGNC:6822]	No	No	Yes	No	Yes	No
scaffold43842	265301	265418	scaffold43842	265378	265384	+	Average_2	XM_011431534.2	LOC105330001	ENSG00000198162	mannosidase alpha class 1A member 2 [Source:HGNC Symbol;Acc:HGNC:6822]	No	No	Yes	No	Yes	No
scaffold43842	269986	270168	scaffold43842	270032	270038	+	Average_2	XM_011431534.2	LOC105330001	ENSG00000198162	mannosidase alpha class 1A member 2 [Source:HGNC Symbol;Acc:HGNC:6822]	No	No	Yes	No	Yes	No
scaffold43842	286919	287641	scaffold43842	287120	287126	-	Average_2	XM_011431543.2	LOC105330003	ENSG00000058272	protein phosphatase 1 regulatory subunit 12A [Source:HGNC Symbol;Acc:HGNC:7618]	No	No	No	No	Yes	No
scaffold1252	10913	11317	scaffold1252	11101	11107	+	Average_2	XM_011442116.2	LOC105337408	ENSG00000092621	phosphoglycerate dehydrogenase [Source:HGNC Symbol;Acc:HGNC:8923]	No	No	No	No	Yes	No
scaffold1252	15070	16521	scaffold1252	16514	16520	+	Average_2	XM_011442116.2	LOC105337408	ENSG00000092621	phosphoglycerate dehydrogenase [Source:HGNC Symbol;Acc:HGNC:8923]	No	No	No	No	Yes	No
scaffold790	40671	40836	scaffold790	40720	40726	+	Average_2	XM_011439383.2	LOC105335489	ENSG00000140416	tropomyosin 1 [Source:HGNC Symbol;Acc:HGNC:12010]	No	No	Yes	No	Yes	No
scaffold790	42874	43049	scaffold790	42922	42928	-	Average_2	XM_011439383.2	LOC105335489	ENSG00000140416	tropomyosin 1 [Source:HGNC Symbol;Acc:HGNC:12010]	No	No	Yes	No	Yes	No
scaffold790	53644	54748	scaffold790	53860	53866	+	Average_2	XM_011439474.2	LOC105335489	ENSG00000140416	tropomyosin 1 [Source:HGNC Symbol;Acc:HGNC:12010]	No	No	Yes	No	Yes	No
scaffold790	56150	57110	scaffold790	56391	56397	+	Average_2	XM_011439474.2	LOC105335489	ENSG00000140416	tropomyosin 1 [Source:HGNC Symbol;Acc:HGNC:12010]	No	No	Yes	No	Yes	No
scaffold790	195480	196011	scaffold790	195662	195668	+	Average_2	XM_011439542.1	LOC105335564	ENSG00000204256	bromodomain containing 2 [Source:HGNC Symbol;Acc:HGNC:1103]	No	No	No	No	Yes	No
scaffold790	200217	200363	scaffold790	200275	200281	-	Average_2	XM_011439542.1	LOC105335564	ENSG00000204256	bromodomain containing 2 [Source:HGNC Symbol;Acc:HGNC:1103]	No	No	No	No	Yes	No
scaffold1870	318006	318227	scaffold1870	318039	318045	-	Average_2	XM_020073654.1	LOC105344326	ENSG00000119787	atlastin GTPase 2 [Source:HGNC Symbol;Acc:HGNC:24047]	No	No	Yes	No	No	No
scaffold1870	320334	321420	scaffold1870	321157	321163	+	Average_2	XM_020073654.1	LOC105344326	ENSG00000119787	atlastin GTPase 2 [Source:HGNC Symbol;Acc:HGNC:24047]	No	No	Yes	No	No	No
scaffold1870	333037	333989	scaffold1870	333590	333596	+	Average_2	XM_020073654.1	LOC105344326	ENSG00000119787	atlastin GTPase 2 [Source:HGNC Symbol;Acc:HGNC:24047]	No	No	Yes	No	No	No
scaffold1528	54654	55154	scaffold1528	54674	54680	+	Average_2	XM_011414476.2	LOC105317749	ENSG00000100225	F-box protein 7 [Source:HGNC Symbol;Acc:HGNC:13586]	No	No	Yes	No	No	No
scaffold1528	55587	55826	scaffold1528	55787	55793	+	Average_2	XM_011414476.2	LOC105317749	ENSG00000100225	F-box protein 7 [Source:HGNC Symbol;Acc:HGNC:13586]	No	No	Yes	No	No	No
scaffold1528	59910	60543	scaffold1528	60059	60065	-	Average_2	XM_011414476.2	LOC105317749	ENSG00000100225	F-box protein 7 [Source:HGNC Symbol;Acc:HGNC:13586]	No	No	Yes	No	No	No
scaffold1528	61647	61926	scaffold1528	61776	61782	+	Average_2	XM_011414476.2	LOC105317749	ENSG00000100225	F-box protein 7 [Source:HGNC Symbol;Acc:HGNC:13586]	No	No	Yes	No	No	No
scaffold1528	72465	73443	scaffold1528	72548	72554	-	Average_2	XM_011414476.2	LOC105317749	ENSG00000100225	F-box protein 7 [Source:HGNC Symbol;Acc:HGNC:13586]	No	No	Yes	No	No	No
scaffold266	68931	69414	scaffold266	69364	69370	+	Average_2	XM_011416506.1	LOC105319097	ENSG00000110955	ATP synthase F1 subunit beta [Source:HGNC Symbol;Acc:HGNC:830]	No	No	Yes	Yes	No	No
scaffold266	142170	142462	scaffold266	142337	142343	+	Average_2	XM_020063644.1	LOC105319105	ENSG00000129534	MIS18 binding protein 1 [Source:HGNC Symbol;Acc:HGNC:20190]	No	No	Yes	No	No	No
scaffold266	147647	147913	scaffold266	147803	147809	+	Average_2	XM_020063644.1	LOC105319105	ENSG00000129534	MIS18 binding protein 1 [Source:HGNC Symbol;Acc:HGNC:20190]	No	No	Yes	No	No	No
scaffold266	181794	181937	scaffold266	181931	181937	+	Average_2	XM_020063644.1	LOC105319105	ENSG00000129534	MIS18 binding protein 1 [Source:HGNC Symbol;Acc:HGNC:20190]	No	No	Yes	No	No	No
scaffold1804	90551	91043	scaffold1804	90554	90560	+	Average_2	XM_020070575.1	LOC105336158	ENSG00000154319	family with sequence similarity 167 member A [Source:HGNC Symbol;Acc:HGNC:15549]	No	No	Yes	No	No	No
scaffold1804	94860	95113	scaffold1804	94989	94995	+	Average_2	XM_020070575.1	LOC105336158	ENSG00000154319	family with sequence similarity 167 member A [Source:HGNC Symbol;Acc:HGNC:15549]	No	No	Yes	No	No	No
scaffold1717	182532	182663	scaffold1717	182589	182595	-	Average_2	XM_020074792.1	LOC105346909	ENSG00000140564	furin, paired basic amino acid cleaving enzyme [Source:HGNC Symbol;Acc:HGNC:8568]	No	No	Yes	No	No	No
scaffold1717	186704	186823	scaffold1717	186804	186810	-	Average_2	XM_020074792.1	LOC105346909	ENSG00000140564	furin, paired basic amino acid cleaving enzyme [Source:HGNC Symbol;Acc:HGNC:8568]	No	No	Yes	No	No	No
scaffold1717	197716	197859	scaffold1717	197720	197726	-	Average_2	XM_011455679.2	LOC105346909	ENSG00000140564	furin, paired basic amino acid cleaving enzyme [Source:HGNC Symbol;Acc:HGNC:8568]	No	No	Yes	No	No	No
scaffold1630	112458	113360	scaffold1630	112946	112952	-	Average_2	XM_011449232.2	LOC105342311	ENSG00000066117	SWI/SNF related, matrix associated, actin dependent regulator of chromatin, subfamily d, member 1 [Source:HGNC Symbol;Acc:HGNC:11106]	No	No	Yes	No	No	No
scaffold888	108053	108278	scaffold888	108097	108103	-	Average_2	XM_011458676.2	LOC105349030	ENSG00000027847	beta-1,4-galactosyltransferase 7 [Source:HGNC Symbol;Acc:HGNC:930]	No	No	No	No	Yes	No
scaffold888	110457	110796	scaffold888	110525	110531	-	Average_2	XM_011458676.2	LOC105349030	ENSG00000027847	beta-1,4-galactosyltransferase 7 [Source:HGNC Symbol;Acc:HGNC:930]	No	No	No	No	Yes	No
scaffold888	119308	119854	scaffold888	119439	119445	+	Average_2	XM_011458679.2	LOC105349031	ENSG00000166167	beta-transducin repeat containing E3 ubiquitin protein ligase [Source:HGNC Symbol;Acc:HGNC:1144]	No	No	Yes	No	Yes	No
scaffold172	93923	94300	scaffold172	93990	93996	-	Average_2	XM_011428647.2	LOC105327959	ENSG00000117419	ERI1 exoribonuclease family member 3 [Source:HGNC Symbol;Acc:HGNC:17276]	No	No	Yes	No	Yes	No
scaffold172	101904	102076	scaffold172	101911	101917	-	Average_2	XM_011428647.2	LOC105327959	ENSG00000117419	ERI1 exoribonuclease family member 3 [Source:HGNC Symbol;Acc:HGNC:17276]	No	No	Yes	No	Yes	No
scaffold172	137597	137949	scaffold172	137826	137832	+	Average_2	XM_011428653.2	LOC105327963	ENSG00000071205	Rho GTPase activating protein 10 [Source:HGNC Symbol;Acc:HGNC:26099]	No	No	No	No	Yes	No
scaffold172	161333	161911	scaffold172	161640	161646	-	Average_2	XM_011428660.2	LOC105327964	ENSG00000013561	ring finger protein 14 [Source:HGNC Symbol;Acc:HGNC:10058]	No	No	No	No	Yes	No
scaffold1865	258688	259495	scaffold1865	259267	259273	-	Average_2	XM_011448777.2	LOC105342002	ENSG00000175931	ubiquitin conjugating enzyme E2 O [Source:HGNC Symbol;Acc:HGNC:29554]	No	No	Yes	No	No	No
scaffold1673	21009	21115	scaffold1673	21043	21049	+	Average_2	XM_011434785.2	LOC105332251	ENSG00000163933	RFT1 homolog [Source:HGNC Symbol;Acc:HGNC:30220]	No	No	Yes	No	Yes	No
scaffold1673	24743	24944	scaffold1673	24878	24884	+	Average_2	XM_011434785.2	LOC105332251	ENSG00000163933	RFT1 homolog [Source:HGNC Symbol;Acc:HGNC:30220]	No	No	Yes	No	Yes	No
scaffold1673	210386	210831	scaffold1673	210415	210421	-	Average_2	XM_020068917.1	LOC105332258	ENSG00000025800	karyopherin subunit alpha 6 [Source:HGNC Symbol;Acc:HGNC:6399]	No	No	Yes	No	Yes	No
scaffold1673	227497	228028	scaffold1673	228000	228006	-	Average_2	XM_020068917.1	LOC105332258	ENSG00000025800	karyopherin subunit alpha 6 [Source:HGNC Symbol;Acc:HGNC:6399]	No	No	Yes	No	Yes	No
scaffold1673	236916	237585	scaffold1673	237426	237432	-	Average_2	XM_011434795.2	LOC105332258	ENSG00000025800	karyopherin subunit alpha 6 [Source:HGNC Symbol;Acc:HGNC:6399]	No	No	Yes	No	Yes	No
scaffold1673	243027	243182	scaffold1673	243079	243085	-	Average_2	XM_011434795.2	LOC105332258	ENSG00000025800	karyopherin subunit alpha 6 [Source:HGNC Symbol;Acc:HGNC:6399]	No	No	Yes	No	Yes	No
scaffold1673	244298	244430	scaffold1673	244413	244419	-	Average_2	XM_011434795.2	LOC105332258	ENSG00000025800	karyopherin subunit alpha 6 [Source:HGNC Symbol;Acc:HGNC:6399]	No	No	Yes	No	Yes	No
scaffold458	248047	248249	scaffold458	248152	248158	-	Average_2	XM_011421196.2	LOC105322462	ENSG00000153774	craniofacial development protein 1 [Source:HGNC Symbol;Acc:HGNC:1873]	No	No	No	Yes	Yes	No
scaffold458	258434	258888	scaffold458	258470	258476	+	Average_2	XM_011421198.2	LOC105322464	ENSG00000038358	enhancer of mRNA decapping 4 [Source:HGNC Symbol;Acc:HGNC:17157]	No	No	Yes	No	No	No
scaffold404	20902	21016	scaffold404	20936	20942	-	Average_2	XM_011439929.2	LOC105335823	ENSG00000140455	ubiquitin specific peptidase 3 [Source:HGNC Symbol;Acc:HGNC:12626]	No	No	Yes	No	Yes	No
scaffold1899	240916	241042	scaffold1899	240946	240952	-	Average_2	XM_020064747.1	LOC105321964	ENSG00000158411	microtubule interacting and trafficking domain containing 1 [Source:HGNC Symbol;Acc:HGNC:25207]	No	No	Yes	No	No	No
scaffold1899	297819	298160	scaffold1899	297931	297937	-	Average_2	XM_011420472.2	LOC105321972	ENSG00000185085	integrator complex subunit 5 [Source:HGNC Symbol;Acc:HGNC:29352]	No	No	Yes	No	Yes	No
scaffold771	68145	68541	scaffold771	68362	68368	+	Average_2	XM_011425643.2	LOC105325893	ENSG00000138386	NGFI-A binding protein 1 [Source:HGNC Symbol;Acc:HGNC:7626]	No	No	No	No	Yes	No
scaffold771	86484	86666	scaffold771	86645	86651	+	Average_2	XM_020066183.1	LOC105325897	ENSG00000157985	ArfGAP with GTPase domain, ankyrin repeat and PH domain 1 [Source:HGNC Symbol;Acc:HGNC:16922]	No	No	No	Yes	Yes	No
scaffold771	91547	91682	scaffold771	91628	91634	+	Average_2	XM_020066183.1	LOC105325897	ENSG00000157985	ArfGAP with GTPase domain, ankyrin repeat and PH domain 1 [Source:HGNC Symbol;Acc:HGNC:16922]	No	No	No	Yes	Yes	No
scaffold771	93814	94076	scaffold771	93851	93857	-	Average_2	XM_020066183.1	LOC105325897	ENSG00000157985	ArfGAP with GTPase domain, ankyrin repeat and PH domain 1 [Source:HGNC Symbol;Acc:HGNC:16922]	No	No	No	Yes	Yes	No
scaffold771	124042	124241	scaffold771	124120	124126	-	Average_2	XM_011425678.2	LOC105325900	ENSG00000114520	sorting nexin 4 [Source:HGNC Symbol;Acc:HGNC:11175]	No	No	Yes	No	No	No
scaffold771	297120	297470	scaffold771	297369	297375	+	Average_2	XM_011425689.2	LOC105325907	ENSG00000089234	BRCA1 associated protein [Source:HGNC Symbol;Acc:HGNC:1099]	No	No	Yes	No	No	No
scaffold771	297840	297964	scaffold771	297862	297868	-	Average_2	XM_011425689.2	LOC105325907	ENSG00000089234	BRCA1 associated protein [Source:HGNC Symbol;Acc:HGNC:1099]	No	No	Yes	No	No	No
scaffold43868	115822	116008	scaffold43868	115985	115991	-	Average_2	XM_011444362.2	LOC105338997	ENSG00000172818	ovo like transcriptional repressor 1 [Source:HGNC Symbol;Acc:HGNC:8525]	No	No	No	No	Yes	No
scaffold43868	125927	126039	scaffold43868	126022	126028	+	Average_2	XM_011444363.2	LOC105338997	ENSG00000172818	ovo like transcriptional repressor 1 [Source:HGNC Symbol;Acc:HGNC:8525]	No	No	No	No	Yes	No
scaffold43868	145899	146375	scaffold43868	146364	146370	-	Average_2	XM_020071717.1	LOC105338998	ENSG00000155329	zinc finger CCHC-type containing 10 [Source:HGNC Symbol;Acc:HGNC:25954]	No	No	No	No	Yes	No
scaffold43868	151848	151976	scaffold43868	151867	151873	-	Average_2	XM_011444364.2	LOC105338998	ENSG00000155329	zinc finger CCHC-type containing 10 [Source:HGNC Symbol;Acc:HGNC:25954]	No	No	No	No	Yes	No
scaffold43868	184547	184695	scaffold43868	184617	184623	-	Average_2	XM_011444371.2	LOC105339000	ENSG00000165240	ATPase copper transporting alpha [Source:HGNC Symbol;Acc:HGNC:869]	No	No	No	Yes	No	No
scaffold43868	184804	184926	scaffold43868	184844	184850	-	Average_2	XM_011444371.2	LOC105339000	ENSG00000165240	ATPase copper transporting alpha [Source:HGNC Symbol;Acc:HGNC:869]	No	No	No	Yes	No	No
scaffold43868	187133	187934	scaffold43868	187916	187922	+	Average_2	XM_011444371.2	LOC105339000	ENSG00000165240	ATPase copper transporting alpha [Source:HGNC Symbol;Acc:HGNC:869]	No	No	No	Yes	No	No
scaffold581	95575	95689	scaffold581	95579	95585	-	Average_2	XM_011414894.2	LOC105318030	ENSG00000101350	kinesin family member 3B [Source:HGNC Symbol;Acc:HGNC:6320]	No	No	Yes	No	Yes	No
scaffold1409	78439	78649	scaffold1409	78523	78529	-	Average_2	XM_011418440.2	LOC105320494	ENSG00000134453	RNA binding motif protein 17 [Source:HGNC Symbol;Acc:HGNC:16944]	No	No	Yes	No	No	No
scaffold1447	169305	169432	scaffold1447	169330	169336	-	Average_2	XM_011413837.1	LOC105317255	ENSG00000164062	acylaminoacyl-peptide hydrolase [Source:HGNC Symbol;Acc:HGNC:586]	No	No	Yes	No	No	No
scaffold1447	180633	181687	scaffold1447	180777	180783	+	Average_2	XM_011413837.1	LOC105317255	ENSG00000164062	acylaminoacyl-peptide hydrolase [Source:HGNC Symbol;Acc:HGNC:586]	No	No	Yes	No	No	No
scaffold1447	181937	182335	scaffold1447	182255	182261	-	Average_2	XM_011413837.1	LOC105317255	ENSG00000164062	acylaminoacyl-peptide hydrolase [Source:HGNC Symbol;Acc:HGNC:586]	No	No	Yes	No	No	No
scaffold1385	181904	182240	scaffold1385	182051	182057	-	Average_2	XM_011446758.2	LOC105340614	ENSG00000115306	spectrin beta, non-erythrocytic 1 [Source:HGNC Symbol;Acc:HGNC:11275]	No	No	Yes	No	Yes	No
scaffold1385	182476	183304	scaffold1385	182588	182594	-	Average_2	XM_011446759.2	LOC105340614	ENSG00000115306	spectrin beta, non-erythrocytic 1 [Source:HGNC Symbol;Acc:HGNC:11275]	No	No	Yes	No	Yes	No
scaffold1385	185920	186513	scaffold1385	186048	186054	-	Average_2	XM_020072337.1	LOC105340614	ENSG00000115306	spectrin beta, non-erythrocytic 1 [Source:HGNC Symbol;Acc:HGNC:11275]	No	No	Yes	No	Yes	No
scaffold1385	187783	189231	scaffold1385	188605	188611	-	Average_2	XM_020072337.1	LOC105340614	ENSG00000115306	spectrin beta, non-erythrocytic 1 [Source:HGNC Symbol;Acc:HGNC:11275]	No	No	Yes	No	Yes	No
scaffold1385	197493	197685	scaffold1385	197504	197510	-	Average_2	XM_020072337.1	LOC105340614	ENSG00000115306	spectrin beta, non-erythrocytic 1 [Source:HGNC Symbol;Acc:HGNC:11275]	No	No	Yes	No	Yes	No
scaffold1385	197998	198387	scaffold1385	198311	198317	+	Average_2	XM_020072337.1	LOC105340614	ENSG00000115306	spectrin beta, non-erythrocytic 1 [Source:HGNC Symbol;Acc:HGNC:11275]	No	No	Yes	No	Yes	No
scaffold1385	208741	209110	scaffold1385	208858	208864	-	Average_2	XM_020072337.1	LOC105340614	ENSG00000115306	spectrin beta, non-erythrocytic 1 [Source:HGNC Symbol;Acc:HGNC:11275]	No	No	Yes	No	Yes	No
scaffold1385	219276	219659	scaffold1385	219591	219597	-	Average_2	XM_020072345.1	LOC105340616	ENSG00000143514	tumor protein p53 binding protein 2 [Source:HGNC Symbol;Acc:HGNC:12000]	No	No	No	No	Yes	No
scaffold1385	220649	220960	scaffold1385	220706	220712	-	Average_2	XM_020072345.1	LOC105340616	ENSG00000143514	tumor protein p53 binding protein 2 [Source:HGNC Symbol;Acc:HGNC:12000]	No	No	No	No	Yes	No
scaffold1385	231146	231355	scaffold1385	231272	231278	+	Average_2	XM_020072345.1	LOC105340616	ENSG00000143514	tumor protein p53 binding protein 2 [Source:HGNC Symbol;Acc:HGNC:12000]	No	No	No	No	Yes	No
scaffold1385	231797	232144	scaffold1385	232074	232080	+	Average_2	XM_020072345.1	LOC105340616	ENSG00000143514	tumor protein p53 binding protein 2 [Source:HGNC Symbol;Acc:HGNC:12000]	No	No	No	No	Yes	No
scaffold1385	237134	237243	scaffold1385	237224	237230	-	Average_2	XM_020072345.1	LOC105340616	ENSG00000143514	tumor protein p53 binding protein 2 [Source:HGNC Symbol;Acc:HGNC:12000]	No	No	No	No	Yes	No
scaffold1385	239288	240007	scaffold1385	239697	239703	+	Average_2	XM_020072345.1	LOC105340616	ENSG00000143514	tumor protein p53 binding protein 2 [Source:HGNC Symbol;Acc:HGNC:12000]	No	No	No	No	Yes	No
scaffold1385	240078	240340	scaffold1385	240108	240114	+	Average_2	XM_020072345.1	LOC105340616	ENSG00000143514	tumor protein p53 binding protein 2 [Source:HGNC Symbol;Acc:HGNC:12000]	No	No	No	No	Yes	No
scaffold1385	241072	241661	scaffold1385	241500	241506	+	Average_2	XM_020072345.1	LOC105340616	ENSG00000143514	tumor protein p53 binding protein 2 [Source:HGNC Symbol;Acc:HGNC:12000]	No	No	No	No	Yes	No
scaffold1385	241771	242270	scaffold1385	242239	242245	-	Average_2	XM_020072345.1	LOC105340616	ENSG00000143514	tumor protein p53 binding protein 2 [Source:HGNC Symbol;Acc:HGNC:12000]	No	No	No	No	Yes	No
scaffold1385	243685	243817	scaffold1385	243721	243727	-	Average_2	XM_020072345.1	LOC105340616	ENSG00000143514	tumor protein p53 binding protein 2 [Source:HGNC Symbol;Acc:HGNC:12000]	No	No	No	No	Yes	No
scaffold1385	277853	278047	scaffold1385	277986	277992	+	Average_2	XM_020072357.1	LOC105340618	ENSG00000100664	eukaryotic translation initiation factor 5 [Source:HGNC Symbol;Acc:HGNC:3299]	No	No	Yes	Yes	No	No
scaffold94	229605	229725	scaffold94	229716	229722	-	Average_2	XM_020070636.1	LOC105336289	ENSG00000169519	methyltransferase like 15 [Source:HGNC Symbol;Acc:HGNC:26606]	No	No	Yes	No	No	No
scaffold395	277370	277539	scaffold395	277409	277415	-	Average_2	XM_020071788.1	LOC105339257	ENSG00000164944	vir like m6A methyltransferase associated [Source:HGNC Symbol;Acc:HGNC:24500]	No	No	Yes	No	No	No
scaffold395	283125	283388	scaffold395	283231	283237	-	Average_2	XM_020071788.1	LOC105339257	ENSG00000164944	vir like m6A methyltransferase associated [Source:HGNC Symbol;Acc:HGNC:24500]	No	No	Yes	No	No	No
scaffold395	283589	283996	scaffold395	283599	283605	+	Average_2	XM_020071788.1	LOC105339257	ENSG00000164944	vir like m6A methyltransferase associated [Source:HGNC Symbol;Acc:HGNC:24500]	No	No	Yes	No	No	No
scaffold395	285545	286068	scaffold395	285993	285999	-	Average_2	XM_020071788.1	LOC105339257	ENSG00000164944	vir like m6A methyltransferase associated [Source:HGNC Symbol;Acc:HGNC:24500]	No	No	Yes	No	No	No
scaffold395	286471	286594	scaffold395	286556	286562	-	Average_2	XM_020071788.1	LOC105339257	ENSG00000164944	vir like m6A methyltransferase associated [Source:HGNC Symbol;Acc:HGNC:24500]	No	No	Yes	No	No	No
scaffold43920	76398	76507	scaffold43920	76450	76456	-	Average_2	XM_011416486.2	LOC105319079	ENSG00000078596	integral membrane protein 2A [Source:HGNC Symbol;Acc:HGNC:6173]	Yes	No	No	No	No	No
scaffold1803	107642	107750	scaffold1803	107666	107672	+	Average_2	XM_011436139.2	LOC105333250	ENSG00000171621	splA/ryanodine receptor domain and SOCS box containing 1 [Source:HGNC Symbol;Acc:HGNC:30628]	No	No	Yes	No	No	No
scaffold1803	297038	297327	scaffold1803	297165	297171	+	Average_2	XM_011436164.2	LOC105333262	ENSG00000160075	SSU72 homolog, RNA polymerase II CTD phosphatase [Source:HGNC Symbol;Acc:HGNC:25016]	No	No	No	No	Yes	No
scaffold162	158881	159295	scaffold162	159073	159079	+	Average_2	XM_011431790.2	LOC105330190	ENSG00000198805	purine nucleoside phosphorylase [Source:HGNC Symbol;Acc:HGNC:7892]	No	No	No	Yes	No	No
scaffold162	177224	177496	scaffold162	177398	177404	+	Average_2	XM_011431791.2	LOC105330190	ENSG00000198805	purine nucleoside phosphorylase [Source:HGNC Symbol;Acc:HGNC:7892]	No	No	No	Yes	No	No
scaffold162	210903	211392	scaffold162	211002	211008	-	Average_2	XM_011431793.2	LOC105330195	ENSG00000119950	MAX interactor 1, dimerization protein [Source:HGNC Symbol;Acc:HGNC:7534]	No	No	Yes	No	No	No
scaffold162	213716	213874	scaffold162	213739	213745	+	Average_2	XM_011431793.2	LOC105330195	ENSG00000119950	MAX interactor 1, dimerization protein [Source:HGNC Symbol;Acc:HGNC:7534]	No	No	Yes	No	No	No
scaffold162	222390	222611	scaffold162	222576	222582	+	Average_2	XM_011431793.2	LOC105330195	ENSG00000119950	MAX interactor 1, dimerization protein [Source:HGNC Symbol;Acc:HGNC:7534]	No	No	Yes	No	No	No
scaffold162	235746	236246	scaffold162	236167	236173	+	Average_2	XM_011431793.2	LOC105330195	ENSG00000119950	MAX interactor 1, dimerization protein [Source:HGNC Symbol;Acc:HGNC:7534]	No	No	Yes	No	No	No
scaffold162	382968	383297	scaffold162	383104	383110	-	Average_2	XM_020068060.1	LOC105330208	ENSG00000198399	intersectin 2 [Source:HGNC Symbol;Acc:HGNC:6184]	No	No	Yes	No	Yes	No
scaffold162	383998	384102	scaffold162	384077	384083	+	Average_2	XM_020068060.1	LOC105330208	ENSG00000198399	intersectin 2 [Source:HGNC Symbol;Acc:HGNC:6184]	No	No	Yes	No	Yes	No
scaffold43932	179525	180102	scaffold43932	179821	179827	+	Average_2	XM_020063118.1	LOC105318068	ENSG00000061938	tyrosine kinase non receptor 2 [Source:HGNC Symbol;Acc:HGNC:19297]	No	No	Yes	No	No	No
scaffold43932	247672	247792	scaffold43932	247691	247697	+	Average_2	XM_011414932.2	LOC105318051	ENSG00000162591	multiple EGF like domains 6 [Source:HGNC Symbol;Acc:HGNC:3232]	No	No	No	No	Yes	No
scaffold43932	250154	250365	scaffold43932	250326	250332	-	Average_2	XM_011414932.2	LOC105318051	ENSG00000162591	multiple EGF like domains 6 [Source:HGNC Symbol;Acc:HGNC:3232]	No	No	No	No	Yes	No
scaffold43932	261806	261969	scaffold43932	261938	261944	+	Average_2	XM_011414932.2	LOC105318051	ENSG00000162591	multiple EGF like domains 6 [Source:HGNC Symbol;Acc:HGNC:3232]	No	No	No	No	Yes	No
scaffold43932	270847	270982	scaffold43932	270892	270898	-	Average_2	XM_011414930.2	LOC105318051	ENSG00000162591	multiple EGF like domains 6 [Source:HGNC Symbol;Acc:HGNC:3232]	No	No	No	No	Yes	No
scaffold43932	316710	317138	scaffold43932	316887	316893	-	Average_2	XM_011414951.2	LOC105318057	ENSG00000158109	tumor protein p63 regulated 1 like [Source:HGNC Symbol;Acc:HGNC:27007]	No	No	Yes	No	Yes	No
scaffold43932	317191	317594	scaffold43932	317237	317243	+	Average_2	XM_011414951.2	LOC105318057	ENSG00000158109	tumor protein p63 regulated 1 like [Source:HGNC Symbol;Acc:HGNC:27007]	No	No	Yes	No	Yes	No
scaffold43932	318299	318609	scaffold43932	318554	318560	-	Average_2	XM_011414951.2	LOC105318057	ENSG00000158109	tumor protein p63 regulated 1 like [Source:HGNC Symbol;Acc:HGNC:27007]	No	No	Yes	No	Yes	No
scaffold43940	380	1087	scaffold43940	850	856	-	Average_2	XM_011420041.2	LOC105321671	ENSG00000131475	vacuolar protein sorting 25 homolog [Source:HGNC Symbol;Acc:HGNC:28122]	No	No	Yes	No	No	No
scaffold43940	91241	91352	scaffold43940	91326	91332	+	Average_2	XM_020064644.1	LOC105321678	ENSG00000114573	ATPase H+ transporting V1 subunit A [Source:HGNC Symbol;Acc:HGNC:851]	No	No	Yes	No	No	Yes
scaffold43940	92490	92656	scaffold43940	92580	92586	-	Average_2	XM_020064644.1	LOC105321678	ENSG00000114573	ATPase H+ transporting V1 subunit A [Source:HGNC Symbol;Acc:HGNC:851]	No	No	Yes	No	No	Yes
scaffold43940	98127	98490	scaffold43940	98164	98170	+	Average_2	XM_020064644.1	LOC105321678	ENSG00000114573	ATPase H+ transporting V1 subunit A [Source:HGNC Symbol;Acc:HGNC:851]	No	No	Yes	No	No	Yes
scaffold631	339393	339589	scaffold631	339481	339487	-	Average_2	XM_011427522.2	LOC105327190	ENSG00000133773	coiled-coil domain containing 59 [Source:HGNC Symbol;Acc:HGNC:25005]	No	No	Yes	No	Yes	No
scaffold631	340019	340340	scaffold631	340165	340171	+	Average_2	XM_011427522.2	LOC105327190	ENSG00000133773	coiled-coil domain containing 59 [Source:HGNC Symbol;Acc:HGNC:25005]	No	No	Yes	No	Yes	No
scaffold631	342959	343185	scaffold631	343123	343129	-	Average_2	XM_011427522.2	LOC105327190	ENSG00000133773	coiled-coil domain containing 59 [Source:HGNC Symbol;Acc:HGNC:25005]	No	No	Yes	No	Yes	No
scaffold631	345288	345535	scaffold631	345496	345502	-	Average_2	XM_011427522.2	LOC105327190	ENSG00000133773	coiled-coil domain containing 59 [Source:HGNC Symbol;Acc:HGNC:25005]	No	No	Yes	No	Yes	No
scaffold753	74273	74381	scaffold753	74338	74344	+	Average_2	XM_011437066.2	LOC105333860	ENSG00000119457	solute carrier family 46 member 2 [Source:HGNC Symbol;Acc:HGNC:16055]	No	No	Yes	No	No	No
scaffold753	80901	81180	scaffold753	81169	81175	-	Average_2	XM_011437066.2	LOC105333860	ENSG00000119457	solute carrier family 46 member 2 [Source:HGNC Symbol;Acc:HGNC:16055]	No	No	Yes	No	No	No
scaffold753	83054	83187	scaffold753	83168	83174	-	Average_2	XM_011437066.2	LOC105333860	ENSG00000119457	solute carrier family 46 member 2 [Source:HGNC Symbol;Acc:HGNC:16055]	No	No	Yes	No	No	No
scaffold753	312956	315042	scaffold753	314709	314715	+	Average_2	XM_011437090.2	LOC105333879	ENSG00000143093	striatin interacting protein 1 [Source:HGNC Symbol;Acc:HGNC:25916]	No	No	Yes	No	No	No
scaffold753	315101	317279	scaffold753	316060	316066	+	Average_2	XM_011437090.2	LOC105333879	ENSG00000143093	striatin interacting protein 1 [Source:HGNC Symbol;Acc:HGNC:25916]	No	No	Yes	No	No	No
scaffold447	161970	162152	scaffold447	162078	162084	-	Average_2	XM_020074665.1	LOC105346554	ENSG00000155034	F-box and leucine rich repeat protein 18 [Source:HGNC Symbol;Acc:HGNC:21874]	No	No	Yes	No	No	No
scaffold447	162254	162730	scaffold447	162686	162692	+	Average_2	XM_020074665.1	LOC105346554	ENSG00000155034	F-box and leucine rich repeat protein 18 [Source:HGNC Symbol;Acc:HGNC:21874]	No	No	Yes	No	No	No
scaffold1838	28544	29322	scaffold1838	28735	28741	+	Average_2	XM_011418835.2	LOC105320775	ENSG00000142687	KIAA0319 like [Source:HGNC Symbol;Acc:HGNC:30071]	No	No	Yes	No	No	No
scaffold1838	62106	62322	scaffold1838	62262	62268	-	Average_2	XM_011418843.2	LOC105320778	ENSG00000148175	stomatin [Source:HGNC Symbol;Acc:HGNC:3383]	No	No	No	No	Yes	No
scaffold1838	77190	77712	scaffold1838	77256	77262	+	Average_2	XM_011418842.2	LOC105320778	ENSG00000148175	stomatin [Source:HGNC Symbol;Acc:HGNC:3383]	No	No	No	No	Yes	No
scaffold1838	230774	230883	scaffold1838	230796	230802	-	Average_2	XM_011418860.2	LOC105320790	ENSG00000178401	DnaJ heat shock protein family (Hsp40) member C22 [Source:HGNC Symbol;Acc:HGNC:25802]	No	No	Yes	No	No	No
scaffold737	44998	45209	scaffold737	45062	45068	-	Average_2	XM_011456845.2	LOC105347677	ENSG00000140320	bromo adjacent homology domain containing 1 [Source:HGNC Symbol;Acc:HGNC:29153]	No	No	Yes	No	Yes	No
scaffold737	46103	46250	scaffold737	46103	46109	-	Average_2	XM_011456845.2	LOC105347677	ENSG00000140320	bromo adjacent homology domain containing 1 [Source:HGNC Symbol;Acc:HGNC:29153]	No	No	Yes	No	Yes	No
scaffold737	47957	48475	scaffold737	48436	48442	-	Average_2	XM_011456845.2	LOC105347677	ENSG00000140320	bromo adjacent homology domain containing 1 [Source:HGNC Symbol;Acc:HGNC:29153]	No	No	Yes	No	Yes	No
scaffold737	51785	52057	scaffold737	52008	52014	+	Average_2	XM_011456845.2	LOC105347677	ENSG00000140320	bromo adjacent homology domain containing 1 [Source:HGNC Symbol;Acc:HGNC:29153]	No	No	Yes	No	Yes	No
scaffold737	61017	61309	scaffold737	61293	61299	-	Average_2	XM_011456846.2	LOC105347679	ENSG00000100997	abhydrolase domain containing 12 [Source:HGNC Symbol;Acc:HGNC:15868]	No	No	Yes	No	Yes	No
scaffold737	217264	217461	scaffold737	217287	217293	+	Average_2	XM_011456854.2	LOC105347685	ENSG00000136010	aldehyde dehydrogenase 1 family member L2 [Source:HGNC Symbol;Acc:HGNC:26777]	No	No	Yes	No	No	No
scaffold737	218969	219492	scaffold737	219111	219117	+	Average_2	XM_011456854.2	LOC105347685	ENSG00000136010	aldehyde dehydrogenase 1 family member L2 [Source:HGNC Symbol;Acc:HGNC:26777]	No	No	Yes	No	No	No
scaffold737	222035	222502	scaffold737	222385	222391	+	Average_2	XM_011456857.2	LOC105347685	ENSG00000136010	aldehyde dehydrogenase 1 family member L2 [Source:HGNC Symbol;Acc:HGNC:26777]	No	No	Yes	No	No	No
scaffold737	234536	234661	scaffold737	234580	234586	-	Average_2	XM_011456858.2	LOC105347686	ENSG00000081154	PEST proteolytic signal containing nuclear protein [Source:HGNC Symbol;Acc:HGNC:30023]	No	No	Yes	No	No	No
scaffold737	240867	241091	scaffold737	240886	240892	+	Average_2	XM_011456858.2	LOC105347686	ENSG00000081154	PEST proteolytic signal containing nuclear protein [Source:HGNC Symbol;Acc:HGNC:30023]	No	No	Yes	No	No	No
scaffold1719	258958	259291	scaffold1719	259196	259202	+	Average_2	XM_011421031.2	LOC105322369	ENSG00000114861	forkhead box P1 [Source:HGNC Symbol;Acc:HGNC:3823]	No	No	No	Yes	No	No
scaffold1719	265638	266359	scaffold1719	265910	265916	+	Average_2	XM_011421028.2	LOC105322369	ENSG00000114861	forkhead box P1 [Source:HGNC Symbol;Acc:HGNC:3823]	No	No	No	Yes	No	No
scaffold1719	267518	267941	scaffold1719	267757	267763	-	Average_2	XM_011421028.2	LOC105322369	ENSG00000114861	forkhead box P1 [Source:HGNC Symbol;Acc:HGNC:3823]	No	No	No	Yes	No	No
scaffold1719	270719	271353	scaffold1719	270887	270893	-	Average_2	XM_011421029.2	LOC105322369	ENSG00000114861	forkhead box P1 [Source:HGNC Symbol;Acc:HGNC:3823]	No	No	No	Yes	No	No
scaffold424	220901	221214	scaffold424	220920	220926	+	Average_2	XM_011440751.2	LOC105336445	ENSG00000117394	solute carrier family 2 member 1 [Source:HGNC Symbol;Acc:HGNC:11005]	No	No	Yes	No	No	Yes
scaffold716	112064	112391	scaffold716	112221	112227	-	Average_2	XM_011425140.2	LOC105325526	ENSG00000104517	ubiquitin protein ligase E3 component n-recognin 5 [Source:HGNC Symbol;Acc:HGNC:16806]	No	No	No	No	Yes	No
scaffold716	115483	115786	scaffold716	115551	115557	-	Average_2	XM_011425140.2	LOC105325526	ENSG00000104517	ubiquitin protein ligase E3 component n-recognin 5 [Source:HGNC Symbol;Acc:HGNC:16806]	No	No	No	No	Yes	No
scaffold716	116655	117011	scaffold716	117005	117011	+	Average_2	XM_011425140.2	LOC105325526	ENSG00000104517	ubiquitin protein ligase E3 component n-recognin 5 [Source:HGNC Symbol;Acc:HGNC:16806]	No	No	No	No	Yes	No
scaffold716	120485	120838	scaffold716	120663	120669	-	Average_2	XM_011425140.2	LOC105325526	ENSG00000104517	ubiquitin protein ligase E3 component n-recognin 5 [Source:HGNC Symbol;Acc:HGNC:16806]	No	No	No	No	Yes	No
scaffold716	123858	123993	scaffold716	123865	123871	+	Average_2	XM_011425140.2	LOC105325526	ENSG00000104517	ubiquitin protein ligase E3 component n-recognin 5 [Source:HGNC Symbol;Acc:HGNC:16806]	No	No	No	No	Yes	No
scaffold716	173607	173758	scaffold716	173731	173737	-	Average_2	XM_020066041.1	LOC105325512	ENSG00000101040	zinc finger MYND-type containing 8 [Source:HGNC Symbol;Acc:HGNC:9397]	No	No	No	No	Yes	No
scaffold716	176256	176369	scaffold716	176287	176293	+	Average_2	XM_020066041.1	LOC105325512	ENSG00000101040	zinc finger MYND-type containing 8 [Source:HGNC Symbol;Acc:HGNC:9397]	No	No	No	No	Yes	No
scaffold716	177201	177336	scaffold716	177264	177270	+	Average_2	XM_020066041.1	LOC105325512	ENSG00000101040	zinc finger MYND-type containing 8 [Source:HGNC Symbol;Acc:HGNC:9397]	No	No	No	No	Yes	No
scaffold716	187628	187969	scaffold716	187743	187749	-	Average_2	XM_020066041.1	LOC105325512	ENSG00000101040	zinc finger MYND-type containing 8 [Source:HGNC Symbol;Acc:HGNC:9397]	No	No	No	No	Yes	No
scaffold890	38598	39082	scaffold890	38717	38723	-	Average_2	XM_011436730.2	LOC105333651	ENSG00000084070	small ArfGAP2 [Source:HGNC Symbol;Acc:HGNC:25082]	No	No	No	No	Yes	No
scaffold890	98429	98601	scaffold890	98477	98483	+	Average_2	XM_011436848.2	LOC105333715	ENSG00000172339	ALG14 UDP-N-acetylglucosaminyltransferase subunit [Source:HGNC Symbol;Acc:HGNC:28287]	No	No	Yes	No	Yes	No
scaffold890	99438	100155	scaffold890	99713	99719	+	Average_2	XM_011436848.2	LOC105333715	ENSG00000172339	ALG14 UDP-N-acetylglucosaminyltransferase subunit [Source:HGNC Symbol;Acc:HGNC:28287]	No	No	Yes	No	Yes	No
scaffold890	102466	102731	scaffold890	102685	102691	+	Average_2	XM_011436848.2	LOC105333715	ENSG00000172339	ALG14 UDP-N-acetylglucosaminyltransferase subunit [Source:HGNC Symbol;Acc:HGNC:28287]	No	No	Yes	No	Yes	No
scaffold890	102876	103098	scaffold890	102949	102955	+	Average_2	XM_011436848.2	LOC105333715	ENSG00000172339	ALG14 UDP-N-acetylglucosaminyltransferase subunit [Source:HGNC Symbol;Acc:HGNC:28287]	No	No	Yes	No	Yes	No
scaffold890	103163	103466	scaffold890	103163	103169	+	Average_2	XM_011436860.2	LOC105333724	ENSG00000152078	TLC domain containing 4 [Source:HGNC Symbol;Acc:HGNC:26477]	No	No	No	No	Yes	No
scaffold890	106576	107544	scaffold890	106996	107002	+	Average_2	XM_011436860.2	LOC105333724	ENSG00000152078	TLC domain containing 4 [Source:HGNC Symbol;Acc:HGNC:26477]	No	No	No	No	Yes	No
scaffold890	107585	108132	scaffold890	108038	108044	+	Average_2	XM_011436860.2	LOC105333724	ENSG00000152078	TLC domain containing 4 [Source:HGNC Symbol;Acc:HGNC:26477]	No	No	No	No	Yes	No
scaffold890	111237	111365	scaffold890	111291	111297	-	Average_2	XM_011436881.2	LOC105333736	ENSG00000096872	intraflagellar transport 74 [Source:HGNC Symbol;Acc:HGNC:21424]	No	No	Yes	No	Yes	No
scaffold890	312254	312853	scaffold890	312672	312678	+	Average_2	XM_011437182.2	LOC105333936	ENSG00000214087	ADP ribosylation factor like GTPase 16 [Source:HGNC Symbol;Acc:HGNC:27902]	No	No	Yes	No	No	No
scaffold43954	89157	89637	scaffold43954	89271	89277	-	Average_2	XM_011429906.2	LOC105328867	ENSG00000132467	UTP3 small subunit processome component [Source:HGNC Symbol;Acc:HGNC:24477]	No	No	Yes	No	No	No
scaffold43954	93590	93746	scaffold43954	93597	93603	+	Average_2	XM_011429913.2	LOC105328878	ENSG00000111816	fyn related Src family tyrosine kinase [Source:HGNC Symbol;Acc:HGNC:3955]	No	No	Yes	No	No	No
scaffold43954	103813	105460	scaffold43954	105326	105332	+	Average_2	XM_011429913.2	LOC105328878	ENSG00000111816	fyn related Src family tyrosine kinase [Source:HGNC Symbol;Acc:HGNC:3955]	No	No	Yes	No	No	No
scaffold43954	116871	118131	scaffold43954	116997	117003	+	Average_2	XM_011430004.2	LOC105328889	ENSG00000107104	KN motif and ankyrin repeat domains 1 [Source:HGNC Symbol;Acc:HGNC:19309]	No	No	No	No	Yes	No
scaffold43954	121073	121549	scaffold43954	121149	121155	-	Average_2	XM_011429978.2	LOC105328889	ENSG00000107104	KN motif and ankyrin repeat domains 1 [Source:HGNC Symbol;Acc:HGNC:19309]	No	No	No	No	Yes	No
scaffold43954	131924	132224	scaffold43954	131940	131946	-	Average_2	XM_011429978.2	LOC105328889	ENSG00000107104	KN motif and ankyrin repeat domains 1 [Source:HGNC Symbol;Acc:HGNC:19309]	No	No	No	No	Yes	No
scaffold43954	167451	167741	scaffold43954	167617	167623	-	Average_2	XM_011430046.2	LOC105328963	ENSG00000145592	ribosomal protein L37 [Source:HGNC Symbol;Acc:HGNC:10347]	No	No	Yes	No	No	No
scaffold43954	170893	171053	scaffold43954	170986	170992	+	Average_2	XM_011430046.2	LOC105328963	ENSG00000145592	ribosomal protein L37 [Source:HGNC Symbol;Acc:HGNC:10347]	No	No	Yes	No	No	No
scaffold43954	337162	337533	scaffold43954	337365	337371	+	Average_2	XM_011430263.2	LOC105329096	ENSG00000109472	carboxypeptidase E [Source:HGNC Symbol;Acc:HGNC:2303]	No	No	Yes	No	Yes	No
scaffold43954	337913	338095	scaffold43954	337913	337919	-	Average_2	XM_011430263.2	LOC105329096	ENSG00000109472	carboxypeptidase E [Source:HGNC Symbol;Acc:HGNC:2303]	No	No	Yes	No	Yes	No
scaffold43954	342040	342472	scaffold43954	342208	342214	+	Average_2	XM_011430263.2	LOC105329096	ENSG00000109472	carboxypeptidase E [Source:HGNC Symbol;Acc:HGNC:2303]	No	No	Yes	No	Yes	No
scaffold1210	61431	61792	scaffold1210	61460	61466	-	Average_2	XM_011441779.2	LOC105337148	ENSG00000159307	signal peptide, CUB domain and EGF like domain containing 1 [Source:HGNC Symbol;Acc:HGNC:13441]	No	No	No	No	Yes	No
scaffold1210	64052	64188	scaffold1210	64150	64156	-	Average_2	XM_011441779.2	LOC105337148	ENSG00000159307	signal peptide, CUB domain and EGF like domain containing 1 [Source:HGNC Symbol;Acc:HGNC:13441]	No	No	No	No	Yes	No
scaffold1210	202823	203432	scaffold1210	203406	203412	+	Average_2	XM_020070964.1	LOC105337341	ENSG00000197181	piwi like RNA-mediated gene silencing 2 [Source:HGNC Symbol;Acc:HGNC:17644]	No	No	No	No	Yes	No
scaffold1210	324115	324290	scaffold1210	324132	324138	+	Average_2	XM_011441980.2	LOC105337306	ENSG00000136770	DnaJ heat shock protein family (Hsp40) member C1 [Source:HGNC Symbol;Acc:HGNC:20090]	No	No	No	No	Yes	No
scaffold1210	330082	330217	scaffold1210	330135	330141	-	Average_2	XM_011441980.2	LOC105337306	ENSG00000136770	DnaJ heat shock protein family (Hsp40) member C1 [Source:HGNC Symbol;Acc:HGNC:20090]	No	No	No	No	Yes	No
scaffold43956	223083	223731	scaffold43956	223130	223136	+	Average_2	XM_020066838.1	LOC105327358	ENSG00000107611	cubilin [Source:HGNC Symbol;Acc:HGNC:2548]	No	No	No	No	Yes	No
scaffold43956	241179	241548	scaffold43956	241473	241479	+	Average_2	XM_020066838.1	LOC105327358	ENSG00000107611	cubilin [Source:HGNC Symbol;Acc:HGNC:2548]	No	No	No	No	Yes	No
scaffold43964	231729	231928	scaffold43964	231869	231875	-	Average_2	XM_020068584.1	LOC105331426	ENSG00000127616	SWI/SNF related, matrix associated, actin dependent regulator of chromatin, subfamily a, member 4 [Source:HGNC Symbol;Acc:HGNC:11100]	No	No	Yes	No	No	No
scaffold43964	256032	256324	scaffold43964	256259	256265	+	Average_2	XM_011433581.2	LOC105331411	ENSG00000172239	poly(A) binding protein interacting protein 1 [Source:HGNC Symbol;Acc:HGNC:16945]	No	No	No	No	Yes	No
scaffold659	239603	239762	scaffold659	239701	239707	+	Average_2	XM_011419109.2	LOC105320960	ENSG00000109381	E74 like ETS transcription factor 2 [Source:HGNC Symbol;Acc:HGNC:3317]	No	No	Yes	No	Yes	No
scaffold659	248862	249705	scaffold659	249400	249406	-	Average_2	XM_011419109.2	LOC105320960	ENSG00000109381	E74 like ETS transcription factor 2 [Source:HGNC Symbol;Acc:HGNC:3317]	No	No	Yes	No	Yes	No
scaffold659	251862	252797	scaffold659	252210	252216	-	Average_2	XM_011419109.2	LOC105320960	ENSG00000109381	E74 like ETS transcription factor 2 [Source:HGNC Symbol;Acc:HGNC:3317]	No	No	Yes	No	Yes	No
scaffold659	254434	255097	scaffold659	254795	254801	+	Average_2	XM_011419109.2	LOC105320960	ENSG00000109381	E74 like ETS transcription factor 2 [Source:HGNC Symbol;Acc:HGNC:3317]	No	No	Yes	No	Yes	No
scaffold659	269795	269919	scaffold659	269869	269875	-	Average_2	XM_011419109.2	LOC105320960	ENSG00000109381	E74 like ETS transcription factor 2 [Source:HGNC Symbol;Acc:HGNC:3317]	No	No	Yes	No	Yes	No
scaffold659	282676	283350	scaffold659	282797	282803	-	Average_2	XM_011419108.2	LOC105320960	ENSG00000109381	E74 like ETS transcription factor 2 [Source:HGNC Symbol;Acc:HGNC:3317]	No	No	Yes	No	Yes	No
scaffold659	283412	283693	scaffold659	283444	283450	-	Average_2	XM_011419108.2	LOC105320960	ENSG00000109381	E74 like ETS transcription factor 2 [Source:HGNC Symbol;Acc:HGNC:3317]	No	No	Yes	No	Yes	No
scaffold659	370073	370400	scaffold659	370218	370224	-	Average_2	XM_011419121.2	LOC105320967	ENSG00000159377	proteasome 20S subunit beta 4 [Source:HGNC Symbol;Acc:HGNC:9541]	No	No	Yes	No	No	No
scaffold681	36723	36864	scaffold681	36812	36818	+	Average_2	XM_020067034.1	LOC105327772	ENSG00000132952	ubiquitin specific peptidase like 1 [Source:HGNC Symbol;Acc:HGNC:20294]	No	No	Yes	No	No	No
scaffold416	310654	312182	scaffold416	311678	311684	+	Average_2	XM_011449861.2	LOC105342807	ENSG00000113658	SMAD family member 5 [Source:HGNC Symbol;Acc:HGNC:6771]	No	No	Yes	No	Yes	No
scaffold542	54388	54741	scaffold542	54643	54649	+	Average_2	XM_011455431.2	LOC105346721	ENSG00000102910	lon peptidase 2, peroxisomal [Source:HGNC Symbol;Acc:HGNC:20598]	No	No	Yes	No	No	No
scaffold542	54785	55027	scaffold542	54892	54898	+	Average_2	XM_011455431.2	LOC105346721	ENSG00000102910	lon peptidase 2, peroxisomal [Source:HGNC Symbol;Acc:HGNC:20598]	No	No	Yes	No	No	No
scaffold184	29636	29749	scaffold184	29741	29747	-	Average_2	XM_020070851.1	LOC105336800	ENSG00000164087	POC1 centriolar protein A [Source:HGNC Symbol;Acc:HGNC:24488]	No	No	No	Yes	No	No
scaffold767	263902	264759	scaffold767	264649	264655	+	Average_2	XM_011454815.2	LOC105346301	ENSG00000178921	phosphoribosylformylglycinamidine synthase [Source:HGNC Symbol;Acc:HGNC:8863]	No	No	Yes	No	No	No
scaffold767	271811	272000	scaffold767	271880	271886	+	Average_2	XM_011454815.2	LOC105346301	ENSG00000178921	phosphoribosylformylglycinamidine synthase [Source:HGNC Symbol;Acc:HGNC:8863]	No	No	Yes	No	No	No
scaffold767	272158	272277	scaffold767	272215	272221	+	Average_2	XM_011454815.2	LOC105346301	ENSG00000178921	phosphoribosylformylglycinamidine synthase [Source:HGNC Symbol;Acc:HGNC:8863]	No	No	Yes	No	No	No
scaffold767	312447	312615	scaffold767	312600	312606	+	Average_2	XM_011454823.2	LOC105346304	ENSG00000067533	ribosomal RNA processing 15 homolog [Source:HGNC Symbol;Acc:HGNC:24255]	No	No	Yes	No	No	No
scaffold767	369534	369921	scaffold767	369850	369856	-	Average_2	XM_020074539.1	LOC105346306	ENSG00000082482	potassium two pore domain channel subfamily K member 2 [Source:HGNC Symbol;Acc:HGNC:6277]	No	No	No	No	Yes	No
scaffold1722	148175	148312	scaffold1722	148247	148253	-	Average_2	XM_011434024.2	LOC105331716	ENSG00000151322	neuronal PAS domain protein 3 [Source:HGNC Symbol;Acc:HGNC:19311]	No	No	No	Yes	No	No
scaffold1722	152744	153392	scaffold1722	153058	153064	+	Average_2	XM_011434024.2	LOC105331716	ENSG00000151322	neuronal PAS domain protein 3 [Source:HGNC Symbol;Acc:HGNC:19311]	No	No	No	Yes	No	No
scaffold1722	166069	166178	scaffold1722	166141	166147	-	Average_2	XM_011434025.2	LOC105331716	ENSG00000151322	neuronal PAS domain protein 3 [Source:HGNC Symbol;Acc:HGNC:19311]	No	No	No	Yes	No	No
scaffold1722	305660	305815	scaffold1722	305801	305807	+	Average_2	XM_011434051.2	LOC105331730	ENSG00000106511	mesenchyme homeobox 2 [Source:HGNC Symbol;Acc:HGNC:7014]	No	No	No	Yes	No	No
scaffold1722	311115	311250	scaffold1722	311155	311161	+	Average_2	XM_011434051.2	LOC105331730	ENSG00000106511	mesenchyme homeobox 2 [Source:HGNC Symbol;Acc:HGNC:7014]	No	No	No	Yes	No	No
scaffold1722	311478	311766	scaffold1722	311601	311607	+	Average_2	XM_011434051.2	LOC105331730	ENSG00000106511	mesenchyme homeobox 2 [Source:HGNC Symbol;Acc:HGNC:7014]	No	No	No	Yes	No	No
scaffold1722	318208	318317	scaffold1722	318217	318223	-	Average_2	XM_011434051.2	LOC105331730	ENSG00000106511	mesenchyme homeobox 2 [Source:HGNC Symbol;Acc:HGNC:7014]	No	No	No	Yes	No	No
scaffold1722	318594	318703	scaffold1722	318697	318703	+	Average_2	XM_011434051.2	LOC105331730	ENSG00000106511	mesenchyme homeobox 2 [Source:HGNC Symbol;Acc:HGNC:7014]	No	No	No	Yes	No	No
scaffold152	28555	28775	scaffold152	28592	28598	-	Average_2	XM_011430418.2	LOC105329222	ENSG00000109674	nei like DNA glycosylase 3 [Source:HGNC Symbol;Acc:HGNC:24573]	No	No	No	No	Yes	No
scaffold152	30120	30255	scaffold152	30158	30164	+	Average_2	XM_011430418.2	LOC105329222	ENSG00000109674	nei like DNA glycosylase 3 [Source:HGNC Symbol;Acc:HGNC:24573]	No	No	No	No	Yes	No
scaffold152	44101	44398	scaffold152	44182	44188	+	Average_2	XM_011430418.2	LOC105329222	ENSG00000109674	nei like DNA glycosylase 3 [Source:HGNC Symbol;Acc:HGNC:24573]	No	No	No	No	Yes	No
scaffold152	50230	50365	scaffold152	50330	50336	+	Average_2	XM_011430418.2	LOC105329222	ENSG00000109674	nei like DNA glycosylase 3 [Source:HGNC Symbol;Acc:HGNC:24573]	No	No	No	No	Yes	No
scaffold152	68210	68677	scaffold152	68416	68422	-	Average_2	XM_011430418.2	LOC105329222	ENSG00000109674	nei like DNA glycosylase 3 [Source:HGNC Symbol;Acc:HGNC:24573]	No	No	No	No	Yes	No
scaffold152	80796	81123	scaffold152	81068	81074	-	Average_2	XM_011430418.2	LOC105329222	ENSG00000109674	nei like DNA glycosylase 3 [Source:HGNC Symbol;Acc:HGNC:24573]	No	No	No	No	Yes	No
scaffold1490	181157	181638	scaffold1490	181382	181388	+	Average_2	XM_020066264.1	LOC105326087	ENSG00000133739	leucine rich repeat and coiled-coil centrosomal protein 1 [Source:HGNC Symbol;Acc:HGNC:29373]	No	No	No	No	Yes	No
scaffold1354	209953	210128	scaffold1354	210054	210060	-	Average_2	XM_011440989.2	LOC105336617	ENSG00000125772	glycerophosphocholine phosphodiesterase 1 [Source:HGNC Symbol;Acc:HGNC:26957]	No	No	Yes	Yes	No	No
scaffold1354	329723	329943	scaffold1354	329752	329758	+	Average_2	XM_011441001.2	LOC105336623	ENSG00000023909	glutamate-cysteine ligase modifier subunit [Source:HGNC Symbol;Acc:HGNC:4312]	No	No	No	No	Yes	No
scaffold655	233699	233875	scaffold655	233765	233771	-	Average_2	XM_011445549.2	LOC105339814	ENSG00000142459	ecotropic viral integration site 5 like [Source:HGNC Symbol;Acc:HGNC:30464]	No	No	Yes	Yes	No	No
scaffold655	250200	250367	scaffold655	250291	250297	+	Average_2	XM_011445549.2	LOC105339814	ENSG00000142459	ecotropic viral integration site 5 like [Source:HGNC Symbol;Acc:HGNC:30464]	No	No	Yes	Yes	No	No
scaffold655	254945	255143	scaffold655	255079	255085	-	Average_2	XM_011445548.2	LOC105339814	ENSG00000142459	ecotropic viral integration site 5 like [Source:HGNC Symbol;Acc:HGNC:30464]	No	No	Yes	Yes	No	No
scaffold655	380436	380690	scaffold655	380581	380587	-	Average_2	XM_011445590.2	LOC105339827	ENSG00000118997	dynein axonemal heavy chain 7 [Source:HGNC Symbol;Acc:HGNC:18661]	No	No	Yes	No	Yes	No
scaffold1232	140253	141060	scaffold1232	140490	140496	+	Average_2	XM_020069257.1	LOC105333147	ENSG00000108582	carboxypeptidase D [Source:HGNC Symbol;Acc:HGNC:2301]	No	No	No	No	Yes	No
scaffold1232	144072	144199	scaffold1232	144086	144092	-	Average_2	XM_020069257.1	LOC105333147	ENSG00000108582	carboxypeptidase D [Source:HGNC Symbol;Acc:HGNC:2301]	No	No	No	No	Yes	No
scaffold1232	156995	157157	scaffold1232	157112	157118	-	Average_2	XM_011435967.2	LOC105333133	ENSG00000009950	MLX interacting protein like [Source:HGNC Symbol;Acc:HGNC:12744]	No	No	Yes	No	No	No
scaffold1232	264502	264679	scaffold1232	264656	264662	+	Average_2	XM_020069251.1	LOC109619372	ENSG00000165185	KIAA1958 [Source:HGNC Symbol;Acc:HGNC:23427]	No	No	No	No	Yes	No
scaffold1232	277036	277326	scaffold1232	277313	277319	-	Average_2	XM_020069251.1	LOC109619372	ENSG00000165185	KIAA1958 [Source:HGNC Symbol;Acc:HGNC:23427]	No	No	No	No	Yes	No
scaffold1232	289609	290169	scaffold1232	289690	289696	-	Average_2	XM_020069251.1	LOC109619372	ENSG00000165185	KIAA1958 [Source:HGNC Symbol;Acc:HGNC:23427]	No	No	No	No	Yes	No
scaffold43986	27569	27686	scaffold43986	27660	27666	+	Average_2	XM_011440486.2	LOC105336249	ENSG00000129128	signal peptidase complex subunit 3 [Source:HGNC Symbol;Acc:HGNC:26212]	No	No	Yes	No	Yes	No
scaffold43986	286869	287004	scaffold43986	286978	286984	+	Average_2	XM_011440514.2	LOC105336267	ENSG00000186642	phosphodiesterase 2A [Source:HGNC Symbol;Acc:HGNC:8777]	No	No	Yes	No	No	No
scaffold43986	303791	304384	scaffold43986	303818	303824	+	Average_2	XM_011440514.2	LOC105336267	ENSG00000186642	phosphodiesterase 2A [Source:HGNC Symbol;Acc:HGNC:8777]	No	No	Yes	No	No	No
scaffold71	303369	303732	scaffold71	303423	303429	+	Average_2	XM_011425603.2	LOC105325871	ENSG00000136824	structural maintenance of chromosomes 2 [Source:HGNC Symbol;Acc:HGNC:14011]	No	No	Yes	No	Yes	No
scaffold71	310741	310876	scaffold71	310818	310824	-	Average_2	XM_011425603.2	LOC105325871	ENSG00000136824	structural maintenance of chromosomes 2 [Source:HGNC Symbol;Acc:HGNC:14011]	No	No	Yes	No	Yes	No
scaffold1584	192126	192508	scaffold1584	192458	192464	-	Average_2	XM_011441313.2	LOC105336839	ENSG00000185650	ZFP36 ring finger protein like 1 [Source:HGNC Symbol;Acc:HGNC:1107]	No	No	Yes	No	No	No
scaffold1584	196798	197025	scaffold1584	196942	196948	-	Average_2	XM_011441313.2	LOC105336839	ENSG00000185650	ZFP36 ring finger protein like 1 [Source:HGNC Symbol;Acc:HGNC:1107]	No	No	Yes	No	No	No
scaffold1584	198545	198947	scaffold1584	198822	198828	-	Average_2	XM_011441313.2	LOC105336839	ENSG00000185650	ZFP36 ring finger protein like 1 [Source:HGNC Symbol;Acc:HGNC:1107]	No	No	Yes	No	No	No
scaffold1584	204679	204844	scaffold1584	204717	204723	+	Average_2	XM_011441313.2	LOC105336839	ENSG00000185650	ZFP36 ring finger protein like 1 [Source:HGNC Symbol;Acc:HGNC:1107]	No	No	Yes	No	No	No
scaffold1584	205267	205853	scaffold1584	205563	205569	+	Average_2	XM_011441313.2	LOC105336839	ENSG00000185650	ZFP36 ring finger protein like 1 [Source:HGNC Symbol;Acc:HGNC:1107]	No	No	Yes	No	No	No
scaffold1584	374941	375081	scaffold1584	374983	374989	-	Average_2	XM_011441327.2	LOC105336850	ENSG00000100697	dicer 1, ribonuclease III [Source:HGNC Symbol;Acc:HGNC:17098]	No	No	Yes	No	No	No
scaffold40	155705	155814	scaffold40	155761	155767	+	Average_2	XM_020063654.1	LOC105319440	ENSG00000035928	replication factor C subunit 1 [Source:HGNC Symbol;Acc:HGNC:9969]	No	No	Yes	No	No	No
scaffold578	90183	90310	scaffold578	90297	90303	-	Average_2	XM_011415312.2	LOC105318288	ENSG00000177301	potassium voltage-gated channel subfamily A member 2 [Source:HGNC Symbol;Acc:HGNC:6220]	No	No	Yes	No	No	No
scaffold578	94942	95188	scaffold578	95133	95139	+	Average_2	XM_011415315.2	LOC105318288	ENSG00000177301	potassium voltage-gated channel subfamily A member 2 [Source:HGNC Symbol;Acc:HGNC:6220]	No	No	Yes	No	No	No
scaffold578	98476	98650	scaffold578	98585	98591	-	Average_2	XM_011415317.2	LOC105318288	ENSG00000177301	potassium voltage-gated channel subfamily A member 2 [Source:HGNC Symbol;Acc:HGNC:6220]	No	No	Yes	No	No	No
scaffold578	102311	102606	scaffold578	102467	102473	+	Average_2	XM_011415319.2	LOC105318288	ENSG00000177301	potassium voltage-gated channel subfamily A member 2 [Source:HGNC Symbol;Acc:HGNC:6220]	No	No	Yes	No	No	No
scaffold578	105875	106055	scaffold578	105898	105904	+	Average_2	XM_011415314.2	LOC105318288	ENSG00000177301	potassium voltage-gated channel subfamily A member 2 [Source:HGNC Symbol;Acc:HGNC:6220]	No	No	Yes	No	No	No
scaffold578	111788	112136	scaffold578	111960	111966	-	Average_2	XM_011415309.2	LOC105318288	ENSG00000177301	potassium voltage-gated channel subfamily A member 2 [Source:HGNC Symbol;Acc:HGNC:6220]	No	No	Yes	No	No	No
scaffold578	116751	116915	scaffold578	116774	116780	+	Average_2	XM_011415310.2	LOC105318288	ENSG00000177301	potassium voltage-gated channel subfamily A member 2 [Source:HGNC Symbol;Acc:HGNC:6220]	No	No	Yes	No	No	No
scaffold578	234685	234820	scaffold578	234718	234724	+	Average_2	XM_020063247.1	LOC105318307	ENSG00000047849	microtubule associated protein 4 [Source:HGNC Symbol;Acc:HGNC:6862]	No	No	No	No	Yes	No
scaffold578	241823	241993	scaffold578	241969	241975	+	Average_2	XM_020063247.1	LOC105318307	ENSG00000047849	microtubule associated protein 4 [Source:HGNC Symbol;Acc:HGNC:6862]	No	No	No	No	Yes	No
scaffold578	250846	251012	scaffold578	250935	250941	+	Average_2	XM_020063247.1	LOC105318307	ENSG00000047849	microtubule associated protein 4 [Source:HGNC Symbol;Acc:HGNC:6862]	No	No	No	No	Yes	No
scaffold578	257354	258276	scaffold578	257596	257602	-	Average_2	XM_011415342.2	LOC105318298	ENSG00000104047	DTW domain containing 1 [Source:HGNC Symbol;Acc:HGNC:30926]	No	No	No	Yes	No	No
scaffold578	258706	258842	scaffold578	258731	258737	+	Average_2	XM_011415342.2	LOC105318298	ENSG00000104047	DTW domain containing 1 [Source:HGNC Symbol;Acc:HGNC:30926]	No	No	No	Yes	No	No
scaffold1671	210933	211209	scaffold1671	210970	210976	+	Average_2	XM_011426008.2	LOC105326145	ENSG00000085998	protein O-linked mannose N-acetylglucosaminyltransferase 1 (beta 1,2-) [Source:HGNC Symbol;Acc:HGNC:19139]	No	No	No	Yes	No	No
scaffold1671	279532	279702	scaffold1671	279565	279571	+	Average_2	XM_011426021.2	LOC105326154	ENSG00000185920	patched 1 [Source:HGNC Symbol;Acc:HGNC:9585]	No	No	No	No	Yes	No
scaffold1671	286817	287273	scaffold1671	287242	287248	+	Average_2	XM_011426021.2	LOC105326154	ENSG00000185920	patched 1 [Source:HGNC Symbol;Acc:HGNC:9585]	No	No	No	No	Yes	No
scaffold1671	300483	300698	scaffold1671	300507	300513	+	Average_2	XM_011426021.2	LOC105326154	ENSG00000185920	patched 1 [Source:HGNC Symbol;Acc:HGNC:9585]	No	No	No	No	Yes	No
scaffold1835	284348	285173	scaffold1835	284506	284512	-	Average_2	XM_011445505.2	LOC105339782	ENSG00000119900	opioid growth factor receptor like 1 [Source:HGNC Symbol;Acc:HGNC:21378]	No	No	Yes	No	Yes	No
scaffold1835	369492	370659	scaffold1835	369827	369833	+	Average_2	XM_011445510.1	LOC105339787	ENSG00000146373	ring finger protein 217 [Source:HGNC Symbol;Acc:HGNC:21487]	No	No	Yes	No	Yes	No
scaffold1835	373429	373754	scaffold1835	373593	373599	-	Average_2	XM_011445510.1	LOC105339787	ENSG00000146373	ring finger protein 217 [Source:HGNC Symbol;Acc:HGNC:21487]	No	No	Yes	No	Yes	No
scaffold1835	375656	376271	scaffold1835	375698	375704	-	Average_2	XM_011445510.1	LOC105339787	ENSG00000146373	ring finger protein 217 [Source:HGNC Symbol;Acc:HGNC:21487]	No	No	Yes	No	Yes	No
scaffold1665	41257	41473	scaffold1665	41281	41287	+	Average_2	XM_011445887.2	LOC105340053	ENSG00000178741	cytochrome c oxidase subunit 5A [Source:HGNC Symbol;Acc:HGNC:2267]	No	No	Yes	No	Yes	No
scaffold1665	144841	145216	scaffold1665	145107	145113	+	Average_2	XM_011445895.2	LOC105340059	ENSG00000141367	clathrin heavy chain [Source:HGNC Symbol;Acc:HGNC:2092]	No	No	Yes	No	No	Yes
scaffold193	110628	110837	scaffold193	110822	110828	+	Average_2	XM_011437615.2	LOC105334247	ENSG00000120658	ecto-NOX disulfide-thiol exchanger 1 [Source:HGNC Symbol;Acc:HGNC:25474]	No	No	Yes	No	No	No
scaffold193	111980	112124	scaffold193	112021	112027	+	Average_2	XM_011437615.2	LOC105334247	ENSG00000120658	ecto-NOX disulfide-thiol exchanger 1 [Source:HGNC Symbol;Acc:HGNC:25474]	No	No	Yes	No	No	No
scaffold193	129050	130281	scaffold193	129481	129487	-	Average_2	XM_011437615.2	LOC105334247	ENSG00000120658	ecto-NOX disulfide-thiol exchanger 1 [Source:HGNC Symbol;Acc:HGNC:25474]	No	No	Yes	No	No	No
scaffold193	130580	130787	scaffold193	130626	130632	-	Average_2	XM_011437615.2	LOC105334247	ENSG00000120658	ecto-NOX disulfide-thiol exchanger 1 [Source:HGNC Symbol;Acc:HGNC:25474]	No	No	Yes	No	No	No
scaffold193	134160	134848	scaffold193	134194	134200	+	Average_2	XM_011437621.2	LOC105334248	ENSG00000102531	fibronectin type III domain containing 3A [Source:HGNC Symbol;Acc:HGNC:20296]	No	No	Yes	No	Yes	No
scaffold193	142244	142545	scaffold193	142411	142417	-	Average_2	XM_011437621.2	LOC105334248	ENSG00000102531	fibronectin type III domain containing 3A [Source:HGNC Symbol;Acc:HGNC:20296]	No	No	Yes	No	Yes	No
scaffold193	142787	144440	scaffold193	143070	143076	-	Average_2	XM_011437621.2	LOC105334248	ENSG00000102531	fibronectin type III domain containing 3A [Source:HGNC Symbol;Acc:HGNC:20296]	No	No	Yes	No	Yes	No
scaffold193	153445	153669	scaffold193	153470	153476	-	Average_2	XM_011437621.2	LOC105334248	ENSG00000102531	fibronectin type III domain containing 3A [Source:HGNC Symbol;Acc:HGNC:20296]	No	No	Yes	No	Yes	No
scaffold193	154830	155944	scaffold193	155218	155224	+	Average_2	XM_011437621.2	LOC105334248	ENSG00000102531	fibronectin type III domain containing 3A [Source:HGNC Symbol;Acc:HGNC:20296]	No	No	Yes	No	Yes	No
scaffold193	160040	160453	scaffold193	160256	160262	+	Average_2	XM_011437622.2	LOC105334248	ENSG00000102531	fibronectin type III domain containing 3A [Source:HGNC Symbol;Acc:HGNC:20296]	No	No	Yes	No	Yes	No
scaffold193	160662	160958	scaffold193	160845	160851	+	Average_2	XM_011437619.2	LOC105334248	ENSG00000102531	fibronectin type III domain containing 3A [Source:HGNC Symbol;Acc:HGNC:20296]	No	No	Yes	No	Yes	No
scaffold193	179521	179659	scaffold193	179564	179570	+	Average_2	XM_020069745.1	LOC105334248	ENSG00000102531	fibronectin type III domain containing 3A [Source:HGNC Symbol;Acc:HGNC:20296]	No	No	Yes	No	Yes	No
scaffold44008	136165	136343	scaffold44008	136331	136337	+	Average_2	XM_011451166.2	LOC105343706	ENSG00000187676	beta 3-glucosyltransferase [Source:HGNC Symbol;Acc:HGNC:20207]	No	No	Yes	No	Yes	No
scaffold165	223055	224017	scaffold165	223254	223260	-	Average_2	XM_011445697.2	LOC105339914	ENSG00000099204	actin binding LIM protein 1 [Source:HGNC Symbol;Acc:HGNC:78]	No	No	Yes	No	No	No
scaffold165	359308	359654	scaffold165	359363	359369	-	Average_2	XM_011445703.2	LOC105339921	ENSG00000167107	acyl-CoA synthetase family member 2 [Source:HGNC Symbol;Acc:HGNC:26101]	No	No	Yes	No	Yes	Yes
scaffold165	366860	367215	scaffold165	366985	366991	+	Average_2	XM_011445703.2	LOC105339921	ENSG00000167107	acyl-CoA synthetase family member 2 [Source:HGNC Symbol;Acc:HGNC:26101]	No	No	Yes	No	Yes	Yes
scaffold165	368945	369168	scaffold165	368991	368997	-	Average_2	XM_011445703.2	LOC105339921	ENSG00000167107	acyl-CoA synthetase family member 2 [Source:HGNC Symbol;Acc:HGNC:26101]	No	No	Yes	No	Yes	Yes
scaffold165	373465	374584	scaffold165	373588	373594	+	Average_2	XM_011445703.2	LOC105339921	ENSG00000167107	acyl-CoA synthetase family member 2 [Source:HGNC Symbol;Acc:HGNC:26101]	No	No	Yes	No	Yes	Yes
scaffold165	377259	377835	scaffold165	377806	377812	+	Average_2	XM_011445703.2	LOC105339921	ENSG00000167107	acyl-CoA synthetase family member 2 [Source:HGNC Symbol;Acc:HGNC:26101]	No	No	Yes	No	Yes	Yes
scaffold165	377891	378134	scaffold165	378127	378133	+	Average_2	XM_011445703.2	LOC105339921	ENSG00000167107	acyl-CoA synthetase family member 2 [Source:HGNC Symbol;Acc:HGNC:26101]	No	No	Yes	No	Yes	Yes
scaffold165	378354	379069	scaffold165	378960	378966	+	Average_2	XM_011445703.2	LOC105339921	ENSG00000167107	acyl-CoA synthetase family member 2 [Source:HGNC Symbol;Acc:HGNC:26101]	No	No	Yes	No	Yes	Yes
scaffold165	387212	387677	scaffold165	387628	387634	-	Average_2	XM_011445703.2	LOC105339921	ENSG00000167107	acyl-CoA synthetase family member 2 [Source:HGNC Symbol;Acc:HGNC:26101]	No	No	Yes	No	Yes	Yes
scaffold165	387823	387963	scaffold165	387904	387910	+	Average_2	XM_011445703.2	LOC105339921	ENSG00000167107	acyl-CoA synthetase family member 2 [Source:HGNC Symbol;Acc:HGNC:26101]	No	No	Yes	No	Yes	Yes
scaffold1160	47920	48292	scaffold1160	48068	48074	-	Average_2	XM_011426799.2	LOC105326651	ENSG00000130119	G protein nucleolar 3 like [Source:HGNC Symbol;Acc:HGNC:25553]	No	No	No	Yes	No	No
scaffold1160	335895	336176	scaffold1160	336058	336064	-	Average_2	XM_011427004.2	LOC105326818	ENSG00000198732	SPARC related modular calcium binding 1 [Source:HGNC Symbol;Acc:HGNC:20318]	No	Yes	No	No	Yes	No
scaffold1160	340271	340561	scaffold1160	340537	340543	-	Average_2	XM_011427066.2	LOC105326818	ENSG00000198732	SPARC related modular calcium binding 1 [Source:HGNC Symbol;Acc:HGNC:20318]	No	Yes	No	No	Yes	No
scaffold1160	344491	345442	scaffold1160	344646	344652	+	Average_2	XM_011427066.2	LOC105326818	ENSG00000198732	SPARC related modular calcium binding 1 [Source:HGNC Symbol;Acc:HGNC:20318]	No	Yes	No	No	Yes	No
scaffold1160	357289	357547	scaffold1160	357494	357500	+	Average_2	XM_011427066.2	LOC105326818	ENSG00000198732	SPARC related modular calcium binding 1 [Source:HGNC Symbol;Acc:HGNC:20318]	No	Yes	No	No	Yes	No
scaffold616	82524	82633	scaffold616	82604	82610	+	Average_2	XM_011452857.2	LOC105344941	ENSG00000171135	jagunal homolog 1 [Source:HGNC Symbol;Acc:HGNC:26926]	No	No	No	Yes	No	No
scaffold616	89939	90670	scaffold616	90395	90401	+	Average_2	XM_020073968.1	LOC105344943	ENSG00000205726	intersectin 1 [Source:HGNC Symbol;Acc:HGNC:6183]	No	No	No	No	Yes	No
scaffold616	234249	234593	scaffold616	234426	234432	+	Average_2	XM_011452875.2	LOC105344950	ENSG00000078902	toll interacting protein [Source:HGNC Symbol;Acc:HGNC:16476]	No	No	Yes	No	No	Yes
scaffold616	238978	239143	scaffold616	239047	239053	-	Average_2	XM_011452875.2	LOC105344950	ENSG00000078902	toll interacting protein [Source:HGNC Symbol;Acc:HGNC:16476]	No	No	Yes	No	No	Yes
scaffold616	306820	306978	scaffold616	306837	306843	+	Average_2	XM_011452891.2	LOC105344957	ENSG00000206527	3-hydroxyacyl-CoA dehydratase 2 [Source:HGNC Symbol;Acc:HGNC:9640]	No	No	Yes	No	No	No
scaffold934	35861	36113	scaffold934	35957	35963	-	Average_2	XM_020070780.1	LOC105336640	ENSG00000156531	PHD finger protein 6 [Source:HGNC Symbol;Acc:HGNC:18145]	No	No	Yes	No	Yes	No
scaffold934	112337	112526	scaffold934	112373	112379	+	Average_2	XM_011441055.2	LOC105336648	ENSG00000130988	regucalcin [Source:HGNC Symbol;Acc:HGNC:9989]	No	No	No	No	Yes	Yes
scaffold967	325456	325667	scaffold967	325581	325587	+	Average_2	NM_001305298.1	LOC105346614	ENSG00000166347	cytochrome b5 type A [Source:HGNC Symbol;Acc:HGNC:2570]	No	No	Yes	No	Yes	No
scaffold967	327976	328274	scaffold967	328103	328109	-	Average_2	NM_001305298.1	LOC105346614	ENSG00000166347	cytochrome b5 type A [Source:HGNC Symbol;Acc:HGNC:2570]	No	No	Yes	No	Yes	No
scaffold967	328905	329040	scaffold967	329033	329039	+	Average_2	NM_001305298.1	LOC105346614	ENSG00000166347	cytochrome b5 type A [Source:HGNC Symbol;Acc:HGNC:2570]	No	No	Yes	No	Yes	No
scaffold1214	6192	6315	scaffold1214	6309	6315	-	Average_2	XM_011441691.2	LOC105337120	ENSG00000196591	histone deacetylase 2 [Source:HGNC Symbol;Acc:HGNC:4853]	No	No	No	No	Yes	No
scaffold1214	6503	6670	scaffold1214	6607	6613	+	Average_2	XM_011441691.2	LOC105337120	ENSG00000196591	histone deacetylase 2 [Source:HGNC Symbol;Acc:HGNC:4853]	No	No	No	No	Yes	No
scaffold1214	13306	13616	scaffold1214	13435	13441	+	Average_2	XM_011441691.2	LOC105337120	ENSG00000196591	histone deacetylase 2 [Source:HGNC Symbol;Acc:HGNC:4853]	No	No	No	No	Yes	No
scaffold1214	14914	15089	scaffold1214	14984	14990	-	Average_2	XM_011441691.2	LOC105337120	ENSG00000196591	histone deacetylase 2 [Source:HGNC Symbol;Acc:HGNC:4853]	No	No	No	No	Yes	No
scaffold705	896	1075	scaffold705	948	954	+	Average_2	XM_011446386.2	LOC105340369	ENSG00000111678	chromosome 12 open reading frame 57 [Source:HGNC Symbol;Acc:HGNC:29521]	No	No	Yes	No	No	No
scaffold11	372019	373197	scaffold11	372169	372175	+	Average_2	XM_011428307.2	LOC105327698	ENSG00000125629	insulin induced gene 2 [Source:HGNC Symbol;Acc:HGNC:20452]	No	No	Yes	No	Yes	No
scaffold1901	241535	241805	scaffold1901	241624	241630	+	Average_2	XM_011427859.2	LOC105327399	ENSG00000133121	StAR related lipid transfer domain containing 13 [Source:HGNC Symbol;Acc:HGNC:19164]	No	No	Yes	No	Yes	No
scaffold1901	248504	248827	scaffold1901	248580	248586	+	Average_2	XM_011427858.2	LOC105327399	ENSG00000133121	StAR related lipid transfer domain containing 13 [Source:HGNC Symbol;Acc:HGNC:19164]	No	No	Yes	No	Yes	No
scaffold1901	250535	250807	scaffold1901	250787	250793	+	Average_2	XM_011427860.2	LOC105327399	ENSG00000133121	StAR related lipid transfer domain containing 13 [Source:HGNC Symbol;Acc:HGNC:19164]	No	No	Yes	No	Yes	No
scaffold1901	258758	259077	scaffold1901	259057	259063	+	Average_2	XM_011427860.2	LOC105327399	ENSG00000133121	StAR related lipid transfer domain containing 13 [Source:HGNC Symbol;Acc:HGNC:19164]	No	No	Yes	No	Yes	No
scaffold1901	259273	260063	scaffold1901	259492	259498	+	Average_2	XM_011427860.2	LOC105327399	ENSG00000133121	StAR related lipid transfer domain containing 13 [Source:HGNC Symbol;Acc:HGNC:19164]	No	No	Yes	No	Yes	No
scaffold1901	274499	274794	scaffold1901	274647	274653	-	Average_2	XM_011427860.2	LOC105327399	ENSG00000133121	StAR related lipid transfer domain containing 13 [Source:HGNC Symbol;Acc:HGNC:19164]	No	No	Yes	No	Yes	No
scaffold1901	275849	276532	scaffold1901	276311	276317	+	Average_2	XM_011427860.2	LOC105327399	ENSG00000133121	StAR related lipid transfer domain containing 13 [Source:HGNC Symbol;Acc:HGNC:19164]	No	No	Yes	No	Yes	No
scaffold1901	280024	280366	scaffold1901	280093	280099	-	Average_2	XM_011427860.2	LOC105327399	ENSG00000133121	StAR related lipid transfer domain containing 13 [Source:HGNC Symbol;Acc:HGNC:19164]	No	No	Yes	No	Yes	No
scaffold1901	281393	281690	scaffold1901	281430	281436	-	Average_2	XM_011427860.2	LOC105327399	ENSG00000133121	StAR related lipid transfer domain containing 13 [Source:HGNC Symbol;Acc:HGNC:19164]	No	No	Yes	No	Yes	No
scaffold1901	281961	282213	scaffold1901	282152	282158	+	Average_2	XM_011427860.2	LOC105327399	ENSG00000133121	StAR related lipid transfer domain containing 13 [Source:HGNC Symbol;Acc:HGNC:19164]	No	No	Yes	No	Yes	No
scaffold1901	285002	285313	scaffold1901	285153	285159	+	Average_2	XM_011427860.2	LOC105327399	ENSG00000133121	StAR related lipid transfer domain containing 13 [Source:HGNC Symbol;Acc:HGNC:19164]	No	No	Yes	No	Yes	No
scaffold44006	22368	22779	scaffold44006	22700	22706	-	Average_2	XM_011424951.2	LOC105325411	ENSG00000162928	peroxisomal biogenesis factor 13 [Source:HGNC Symbol;Acc:HGNC:8855]	No	No	Yes	No	No	No
scaffold1711	1885	2308	scaffold1711	2036	2042	+	Average_2	XM_011419625.2	LOC105321348	ENSG00000105323	heterogeneous nuclear ribonucleoprotein U like 1 [Source:HGNC Symbol;Acc:HGNC:17011]	No	No	Yes	No	No	No
scaffold1711	4976	5157	scaffold1711	5106	5112	-	Average_2	XM_011419625.2	LOC105321348	ENSG00000105323	heterogeneous nuclear ribonucleoprotein U like 1 [Source:HGNC Symbol;Acc:HGNC:17011]	No	No	Yes	No	No	No
scaffold1711	8435	8601	scaffold1711	8560	8566	+	Average_2	XM_011419625.2	LOC105321348	ENSG00000105323	heterogeneous nuclear ribonucleoprotein U like 1 [Source:HGNC Symbol;Acc:HGNC:17011]	No	No	Yes	No	No	No
scaffold1711	15033	15362	scaffold1711	15188	15194	+	Average_2	XM_011419625.2	LOC105321348	ENSG00000105323	heterogeneous nuclear ribonucleoprotein U like 1 [Source:HGNC Symbol;Acc:HGNC:17011]	No	No	Yes	No	No	No
scaffold1711	43864	43999	scaffold1711	43945	43951	-	Average_2	XM_020064434.1	LOC105321391	ENSG00000132639	synaptosome associated protein 25 [Source:HGNC Symbol;Acc:HGNC:11132]	No	No	Yes	No	No	No
scaffold1711	49061	49195	scaffold1711	49114	49120	+	Average_2	XM_020064434.1	LOC105321391	ENSG00000132639	synaptosome associated protein 25 [Source:HGNC Symbol;Acc:HGNC:11132]	No	No	Yes	No	No	No
scaffold1711	54752	54936	scaffold1711	54872	54878	+	Average_2	XM_020064440.1	LOC105321391	ENSG00000132639	synaptosome associated protein 25 [Source:HGNC Symbol;Acc:HGNC:11132]	No	No	Yes	No	No	No
scaffold1711	59980	60338	scaffold1711	60277	60283	+	Average_2	XM_011419663.2	LOC105321391	ENSG00000132639	synaptosome associated protein 25 [Source:HGNC Symbol;Acc:HGNC:11132]	No	No	Yes	No	No	No
scaffold1711	267885	268020	scaffold1711	267978	267984	-	Average_2	XM_011419764.2	LOC105321488	ENSG00000117597	UTP25 small subunit processor component [Source:HGNC Symbol;Acc:HGNC:28440]	No	No	Yes	No	No	No
scaffold963	65442	65560	scaffold963	65467	65473	-	Average_2	XM_011438252.2	LOC105334704	ENSG00000114670	NIMA related kinase 11 [Source:HGNC Symbol;Acc:HGNC:18593]	No	No	No	No	Yes	No
scaffold963	67054	67208	scaffold963	67106	67112	-	Average_2	XM_011438252.2	LOC105334704	ENSG00000114670	NIMA related kinase 11 [Source:HGNC Symbol;Acc:HGNC:18593]	No	No	No	No	Yes	No
scaffold963	70778	71440	scaffold963	70981	70987	+	Average_2	XM_011438252.2	LOC105334704	ENSG00000114670	NIMA related kinase 11 [Source:HGNC Symbol;Acc:HGNC:18593]	No	No	No	No	Yes	No
scaffold1726	30227	30328	scaffold1726	30257	30263	-	Average_2	XM_011451367.2	LOC105343871	ENSG00000095739	BMP and activin membrane bound inhibitor [Source:HGNC Symbol;Acc:HGNC:30251]	No	No	No	Yes	Yes	No
scaffold1726	33113	33524	scaffold1726	33480	33486	+	Average_2	XM_011451367.2	LOC105343871	ENSG00000095739	BMP and activin membrane bound inhibitor [Source:HGNC Symbol;Acc:HGNC:30251]	No	No	No	Yes	Yes	No
scaffold1726	36349	36538	scaffold1726	36519	36525	-	Average_2	XM_011451367.2	LOC105343871	ENSG00000095739	BMP and activin membrane bound inhibitor [Source:HGNC Symbol;Acc:HGNC:30251]	No	No	No	Yes	Yes	No
scaffold62	224049	224209	scaffold62	224112	224118	-	Average_2	XM_011433233.2	LOC105331153	ENSG00000126226	PCI domain containing 2 [Source:HGNC Symbol;Acc:HGNC:25653]	No	No	Yes	No	No	No
scaffold62	229481	229616	scaffold62	229550	229556	-	Average_2	XM_011433233.2	LOC105331153	ENSG00000126226	PCI domain containing 2 [Source:HGNC Symbol;Acc:HGNC:25653]	No	No	Yes	No	No	No
scaffold802	325979	326246	scaffold802	326095	326101	-	Average_2	XM_011430497.2	LOC105329304	ENSG00000124659	tubulin folding cofactor C [Source:HGNC Symbol;Acc:HGNC:11580]	No	No	Yes	No	No	No
scaffold802	329044	329219	scaffold802	329196	329202	+	Average_2	XM_011430497.2	LOC105329304	ENSG00000124659	tubulin folding cofactor C [Source:HGNC Symbol;Acc:HGNC:11580]	No	No	Yes	No	No	No
scaffold802	329610	329908	scaffold802	329664	329670	-	Average_2	XM_011430497.2	LOC105329304	ENSG00000124659	tubulin folding cofactor C [Source:HGNC Symbol;Acc:HGNC:11580]	No	No	Yes	No	No	No
scaffold105	9768	10333	scaffold105	9878	9884	-	Average_2	XM_020072904.1	LOC105342162	ENSG00000005810	MYC binding protein 2 [Source:HGNC Symbol;Acc:HGNC:23386]	No	No	Yes	No	Yes	No
scaffold105	11957	12224	scaffold105	12006	12012	+	Average_2	XM_020072904.1	LOC105342162	ENSG00000005810	MYC binding protein 2 [Source:HGNC Symbol;Acc:HGNC:23386]	No	No	Yes	No	Yes	No
scaffold105	24785	24969	scaffold105	24819	24825	+	Average_2	XM_020072906.1	LOC105342162	ENSG00000005810	MYC binding protein 2 [Source:HGNC Symbol;Acc:HGNC:23386]	No	No	Yes	No	Yes	No
scaffold105	153505	154424	scaffold105	154266	154272	+	Average_2	XM_011449031.2	LOC105342153	ENSG00000079432	capicua transcriptional repressor [Source:HGNC Symbol;Acc:HGNC:14214]	No	No	Yes	No	No	No
scaffold105	389514	389766	scaffold105	389728	389734	+	Average_2	XM_020072923.1	LOC105342166	ENSG00000068784	S1 RNA binding domain 1 [Source:HGNC Symbol;Acc:HGNC:25521]	No	No	Yes	No	Yes	No
scaffold1329	126232	126645	scaffold1329	126548	126554	+	Average_2	XM_011417642.2	LOC105319919	ENSG00000165588	orthodenticle homeobox 2 [Source:HGNC Symbol;Acc:HGNC:8522]	No	No	No	No	Yes	No
scaffold1329	129712	129918	scaffold1329	129749	129755	+	Average_2	XM_011417642.2	LOC105319919	ENSG00000165588	orthodenticle homeobox 2 [Source:HGNC Symbol;Acc:HGNC:8522]	No	No	No	No	Yes	No
scaffold1329	130400	130841	scaffold1329	130621	130627	+	Average_2	XM_011417644.2	LOC105319919	ENSG00000165588	orthodenticle homeobox 2 [Source:HGNC Symbol;Acc:HGNC:8522]	No	No	No	No	Yes	No
scaffold1329	142623	143098	scaffold1329	142766	142772	-	Average_2	XM_011417644.2	LOC105319919	ENSG00000165588	orthodenticle homeobox 2 [Source:HGNC Symbol;Acc:HGNC:8522]	No	No	No	No	Yes	No
scaffold1329	143218	143444	scaffold1329	143363	143369	-	Average_2	XM_011417644.2	LOC105319919	ENSG00000165588	orthodenticle homeobox 2 [Source:HGNC Symbol;Acc:HGNC:8522]	No	No	No	No	Yes	No
scaffold1329	144081	144430	scaffold1329	144307	144313	+	Average_2	XM_011417644.2	LOC105319919	ENSG00000165588	orthodenticle homeobox 2 [Source:HGNC Symbol;Acc:HGNC:8522]	No	No	No	No	Yes	No
scaffold1329	145112	145468	scaffold1329	145381	145387	-	Average_2	XM_011417644.2	LOC105319919	ENSG00000165588	orthodenticle homeobox 2 [Source:HGNC Symbol;Acc:HGNC:8522]	No	No	No	No	Yes	No
scaffold227	48793	48967	scaffold227	48909	48915	+	Average_2	XM_020074687.1	LOC105346564	ENSG00000128915	interactor of little elongation complex ELL subunit 2 [Source:HGNC Symbol;Acc:HGNC:29885]	No	No	Yes	No	No	No
scaffold227	49904	50032	scaffold227	49928	49934	-	Average_2	XM_011455191.2	LOC105346564	ENSG00000128915	interactor of little elongation complex ELL subunit 2 [Source:HGNC Symbol;Acc:HGNC:29885]	No	No	Yes	No	No	No
scaffold227	149312	149811	scaffold227	149760	149766	-	Average_2	XM_011455208.2	LOC105346574	ENSG00000172667	zinc finger matrin-type 3 [Source:HGNC Symbol;Acc:HGNC:29983]	No	No	No	No	Yes	No
scaffold227	149864	149999	scaffold227	149901	149907	-	Average_2	XM_011455208.2	LOC105346574	ENSG00000172667	zinc finger matrin-type 3 [Source:HGNC Symbol;Acc:HGNC:29983]	No	No	No	No	Yes	No
scaffold227	413695	414903	scaffold227	413898	413904	+	Average_2	XM_011455235.2	LOC105346588	ENSG00000197415	ventricular zone expressed PH domain containing 1 [Source:HGNC Symbol;Acc:HGNC:25735]	No	No	Yes	No	Yes	No
scaffold987	272016	272470	scaffold987	272201	272207	+	Average_2	XM_011416689.2	LOC105319241	ENSG00000164169	protein arginine methyltransferase 9 [Source:HGNC Symbol;Acc:HGNC:25099]	No	No	No	No	Yes	No
scaffold987	342255	342362	scaffold987	342298	342304	-	Average_2	XM_020063710.1	LOC105319247	ENSG00000170011	myosin VIIA and Rab interacting protein [Source:HGNC Symbol;Acc:HGNC:19156]	No	No	Yes	No	No	No
scaffold987	345893	346028	scaffold987	346014	346020	+	Average_2	XM_020063710.1	LOC105319247	ENSG00000170011	myosin VIIA and Rab interacting protein [Source:HGNC Symbol;Acc:HGNC:19156]	No	No	Yes	No	No	No
scaffold987	349702	350006	scaffold987	349755	349761	-	Average_2	XM_020063710.1	LOC105319247	ENSG00000170011	myosin VIIA and Rab interacting protein [Source:HGNC Symbol;Acc:HGNC:19156]	No	No	Yes	No	No	No
scaffold987	367795	367951	scaffold987	367818	367824	+	Average_2	XM_020063709.1	LOC105319247	ENSG00000170011	myosin VIIA and Rab interacting protein [Source:HGNC Symbol;Acc:HGNC:19156]	No	No	Yes	No	No	No
scaffold987	375798	376065	scaffold987	375877	375883	-	Average_2	XM_020063709.1	LOC105319247	ENSG00000170011	myosin VIIA and Rab interacting protein [Source:HGNC Symbol;Acc:HGNC:19156]	No	No	Yes	No	No	No
scaffold987	390730	390911	scaffold987	390737	390743	-	Average_2	XM_011416702.2	LOC105319247	ENSG00000170011	myosin VIIA and Rab interacting protein [Source:HGNC Symbol;Acc:HGNC:19156]	No	No	Yes	No	No	No
scaffold987	413127	413262	scaffold987	413209	413215	-	Average_2	XM_011416700.2	LOC105319247	ENSG00000170011	myosin VIIA and Rab interacting protein [Source:HGNC Symbol;Acc:HGNC:19156]	No	No	Yes	No	No	No
scaffold987	418067	418253	scaffold987	418208	418214	+	Average_2	XM_011416700.2	LOC105319247	ENSG00000170011	myosin VIIA and Rab interacting protein [Source:HGNC Symbol;Acc:HGNC:19156]	No	No	Yes	No	No	No
scaffold987	433109	433244	scaffold987	433231	433237	-	Average_2	XM_011416704.2	LOC105319248	ENSG00000127995	CAS1 domain containing 1 [Source:HGNC Symbol;Acc:HGNC:16014]	No	No	Yes	No	Yes	No
scaffold1293	288988	289219	scaffold1293	289203	289209	-	Average_2	XM_011435525.2	LOC105332808	ENSG00000080546	sestrin 1 [Source:HGNC Symbol;Acc:HGNC:21595]	No	Yes	Yes	No	No	No
scaffold1293	289400	289729	scaffold1293	289595	289601	+	Average_2	XM_011435525.2	LOC105332808	ENSG00000080546	sestrin 1 [Source:HGNC Symbol;Acc:HGNC:21595]	No	Yes	Yes	No	No	No
scaffold1293	297810	297945	scaffold1293	297900	297906	+	Average_2	XM_011435524.2	LOC105332808	ENSG00000080546	sestrin 1 [Source:HGNC Symbol;Acc:HGNC:21595]	No	Yes	Yes	No	No	No
scaffold1293	307564	308226	scaffold1293	307804	307810	+	Average_2	XM_011435522.2	LOC105332808	ENSG00000080546	sestrin 1 [Source:HGNC Symbol;Acc:HGNC:21595]	No	Yes	Yes	No	No	No
scaffold1293	309665	309886	scaffold1293	309729	309735	-	Average_2	XM_011435522.2	LOC105332808	ENSG00000080546	sestrin 1 [Source:HGNC Symbol;Acc:HGNC:21595]	No	Yes	Yes	No	No	No
scaffold1293	316478	316773	scaffold1293	316558	316564	-	Average_2	XM_011435522.2	LOC105332808	ENSG00000080546	sestrin 1 [Source:HGNC Symbol;Acc:HGNC:21595]	No	Yes	Yes	No	No	No
scaffold1293	324221	324545	scaffold1293	324453	324459	+	Average_2	XM_011435522.2	LOC105332808	ENSG00000080546	sestrin 1 [Source:HGNC Symbol;Acc:HGNC:21595]	No	Yes	Yes	No	No	No
scaffold1293	335479	336026	scaffold1293	335712	335718	-	Average_2	XM_011435528.2	LOC105332809	ENSG00000203734	epithelial cell transforming 2 like [Source:HGNC Symbol;Acc:HGNC:21118]	No	No	Yes	No	No	No
scaffold1293	358635	358743	scaffold1293	358672	358678	-	Average_2	XM_011435529.2	LOC105332809	ENSG00000203734	epithelial cell transforming 2 like [Source:HGNC Symbol;Acc:HGNC:21118]	No	No	Yes	No	No	No
scaffold1293	427553	427854	scaffold1293	427783	427789	-	Average_2	XM_011435537.2	LOC105332813	ENSG00000149716	LTO1 maturation factor of ABCE1 [Source:HGNC Symbol;Acc:HGNC:17589]	No	No	Yes	No	No	No
scaffold1849	96454	96645	scaffold1849	96506	96512	-	Average_2	XM_011420917.2	LOC105322274	ENSG00000166938	DIS3 like exosome 3'-5' exoribonuclease [Source:HGNC Symbol;Acc:HGNC:28698]	No	No	Yes	No	No	No
scaffold286	126962	127097	scaffold286	127049	127055	+	Average_2	XM_020062539.1	LOC105348811	ENSG00000091136	laminin subunit beta 1 [Source:HGNC Symbol;Acc:HGNC:6486]	No	No	Yes	No	Yes	No
scaffold286	128027	128138	scaffold286	128044	128050	+	Average_2	XM_020062539.1	LOC105348811	ENSG00000091136	laminin subunit beta 1 [Source:HGNC Symbol;Acc:HGNC:6486]	No	No	Yes	No	Yes	No
scaffold286	129660	130772	scaffold286	129861	129867	+	Average_2	XM_020062539.1	LOC105348811	ENSG00000091136	laminin subunit beta 1 [Source:HGNC Symbol;Acc:HGNC:6486]	No	No	Yes	No	Yes	No
scaffold286	142634	143544	scaffold286	143179	143185	+	Average_2	XM_020062539.1	LOC105348811	ENSG00000091136	laminin subunit beta 1 [Source:HGNC Symbol;Acc:HGNC:6486]	No	No	Yes	No	Yes	No
scaffold719	442528	442964	scaffold719	442913	442919	+	Average_2	XM_020065109.1	LOC105322922	ENSG00000175224	autophagy related 13 [Source:HGNC Symbol;Acc:HGNC:29091]	No	No	Yes	No	No	No
scaffold504	121953	122717	scaffold504	121962	121968	-	Average_2	XM_011440618.2	LOC105336350	ENSG00000173214	major facilitator superfamily domain containing 4B [Source:HGNC Symbol;Acc:HGNC:21053]	No	No	Yes	No	No	No
scaffold504	124204	124471	scaffold504	124259	124265	-	Average_2	XM_011440619.2	LOC105336350	ENSG00000173214	major facilitator superfamily domain containing 4B [Source:HGNC Symbol;Acc:HGNC:21053]	No	No	Yes	No	No	No
scaffold504	125953	126781	scaffold504	126019	126025	-	Average_2	XM_011440619.2	LOC105336350	ENSG00000173214	major facilitator superfamily domain containing 4B [Source:HGNC Symbol;Acc:HGNC:21053]	No	No	Yes	No	No	No
scaffold504	129425	129541	scaffold504	129514	129520	-	Average_2	XM_011440619.2	LOC105336350	ENSG00000173214	major facilitator superfamily domain containing 4B [Source:HGNC Symbol;Acc:HGNC:21053]	No	No	Yes	No	No	No
scaffold562	337897	338307	scaffold562	338152	338158	-	Average_2	XM_011439562.2	LOC105335601	ENSG00000186575	neurofibromin 2 [Source:HGNC Symbol;Acc:HGNC:7773]	No	No	Yes	No	No	No
scaffold562	339944	340170	scaffold562	339945	339951	-	Average_2	XM_011439562.2	LOC105335601	ENSG00000186575	neurofibromin 2 [Source:HGNC Symbol;Acc:HGNC:7773]	No	No	Yes	No	No	No
scaffold835	113978	114282	scaffold835	114163	114169	+	Average_2	XM_011444841.2	LOC105339346	ENSG00000183098	glypican 6 [Source:HGNC Symbol;Acc:HGNC:4454]	No	No	No	No	Yes	No
scaffold835	121650	121802	scaffold835	121706	121712	-	Average_2	XM_011444841.2	LOC105339346	ENSG00000183098	glypican 6 [Source:HGNC Symbol;Acc:HGNC:4454]	No	No	No	No	Yes	No
scaffold835	121945	122362	scaffold835	122328	122334	+	Average_2	XM_011444841.2	LOC105339346	ENSG00000183098	glypican 6 [Source:HGNC Symbol;Acc:HGNC:4454]	No	No	No	No	Yes	No
scaffold835	127742	128017	scaffold835	127945	127951	-	Average_2	XM_011444841.2	LOC105339346	ENSG00000183098	glypican 6 [Source:HGNC Symbol;Acc:HGNC:4454]	No	No	No	No	Yes	No
scaffold835	134541	134748	scaffold835	134715	134721	-	Average_2	XM_011444841.2	LOC105339346	ENSG00000183098	glypican 6 [Source:HGNC Symbol;Acc:HGNC:4454]	No	No	No	No	Yes	No
scaffold835	145911	146021	scaffold835	145967	145973	+	Average_2	XM_011444862.2	LOC105339349	ENSG00000088387	dedicator of cytokinesis 9 [Source:HGNC Symbol;Acc:HGNC:14132]	No	No	No	No	Yes	No
scaffold835	163487	163778	scaffold835	163723	163729	+	Average_2	XM_011444862.2	LOC105339349	ENSG00000088387	dedicator of cytokinesis 9 [Source:HGNC Symbol;Acc:HGNC:14132]	No	No	No	No	Yes	No
scaffold835	176156	177157	scaffold835	176836	176842	+	Average_2	XM_011444864.2	LOC105339349	ENSG00000088387	dedicator of cytokinesis 9 [Source:HGNC Symbol;Acc:HGNC:14132]	No	No	No	No	Yes	No
scaffold835	192399	193092	scaffold835	193037	193043	+	Average_2	XM_011444847.2	LOC105339349	ENSG00000088387	dedicator of cytokinesis 9 [Source:HGNC Symbol;Acc:HGNC:14132]	No	No	No	No	Yes	No
scaffold564	176247	176648	scaffold564	176508	176514	-	Average_2	XM_011441191.2	LOC105336755	ENSG00000162992	neuronal differentiation 1 [Source:HGNC Symbol;Acc:HGNC:7762]	No	No	No	Yes	No	No
scaffold564	188401	188548	scaffold564	188408	188414	-	Average_2	XM_011441190.2	LOC105336755	ENSG00000162992	neuronal differentiation 1 [Source:HGNC Symbol;Acc:HGNC:7762]	No	No	No	Yes	No	No
scaffold564	396665	396940	scaffold564	396681	396687	-	Average_2	XM_020070833.1	LOC105336782	ENSG00000143376	sorting nexin 27 [Source:HGNC Symbol;Acc:HGNC:20073]	No	No	No	No	Yes	No
scaffold44054	191807	191942	scaffold44054	191878	191884	+	Average_2	XM_011456233.2	LOC105347255	ENSG00000113013	heat shock protein family A (Hsp70) member 9 [Source:HGNC Symbol;Acc:HGNC:5244]	No	No	Yes	No	No	No
scaffold44054	302035	302517	scaffold44054	302506	302512	+	Average_2	XM_011456258.2	LOC105347264	ENSG00000198408	O-GlcNAcase [Source:HGNC Symbol;Acc:HGNC:7056]	No	No	Yes	No	No	No
scaffold44054	304951	306089	scaffold44054	305390	305396	-	Average_2	XM_011456258.2	LOC105347264	ENSG00000198408	O-GlcNAcase [Source:HGNC Symbol;Acc:HGNC:7056]	No	No	Yes	No	No	No
scaffold324	283552	283724	scaffold324	283613	283619	+	Average_2	XM_011438737.2	LOC105335066	ENSG00000154229	protein kinase C alpha [Source:HGNC Symbol;Acc:HGNC:9393]	No	No	No	Yes	No	No
scaffold324	285527	285695	scaffold324	285629	285635	+	Average_2	XM_011438737.2	LOC105335066	ENSG00000154229	protein kinase C alpha [Source:HGNC Symbol;Acc:HGNC:9393]	No	No	No	Yes	No	No
scaffold324	290135	290288	scaffold324	290280	290286	-	Average_2	XM_011438737.2	LOC105335066	ENSG00000154229	protein kinase C alpha [Source:HGNC Symbol;Acc:HGNC:9393]	No	No	No	Yes	No	No
scaffold324	320197	320489	scaffold324	320465	320471	-	Average_2	XM_011438739.2	LOC105335067	ENSG00000156876	SAS-6 centriolar assembly protein [Source:HGNC Symbol;Acc:HGNC:25403]	No	No	No	Yes	No	No
scaffold324	333509	333644	scaffold324	333597	333603	-	Average_2	XM_011438739.2	LOC105335067	ENSG00000156876	SAS-6 centriolar assembly protein [Source:HGNC Symbol;Acc:HGNC:25403]	No	No	No	Yes	No	No
scaffold1222	288688	288954	scaffold1222	288786	288792	-	Average_2	XM_011430636.2	LOC105329400	ENSG00000131941	rhophilin Rho GTPase binding protein 2 [Source:HGNC Symbol;Acc:HGNC:19974]	No	No	Yes	No	Yes	No
scaffold1222	292938	293516	scaffold1222	293001	293007	+	Average_2	XM_011430636.2	LOC105329400	ENSG00000131941	rhophilin Rho GTPase binding protein 2 [Source:HGNC Symbol;Acc:HGNC:19974]	No	No	Yes	No	Yes	No
scaffold1222	301108	301486	scaffold1222	301149	301155	-	Average_2	XM_011430636.2	LOC105329400	ENSG00000131941	rhophilin Rho GTPase binding protein 2 [Source:HGNC Symbol;Acc:HGNC:19974]	No	No	Yes	No	Yes	No
scaffold1222	312041	312218	scaffold1222	312135	312141	+	Average_2	XM_011430638.2	LOC105329401	ENSG00000112685	exocyst complex component 2 [Source:HGNC Symbol;Acc:HGNC:24968]	No	No	Yes	No	No	No
scaffold1222	319269	319500	scaffold1222	319275	319281	+	Average_2	XM_011430638.2	LOC105329401	ENSG00000112685	exocyst complex component 2 [Source:HGNC Symbol;Acc:HGNC:24968]	No	No	Yes	No	No	No
scaffold1316	267144	267555	scaffold1316	267146	267152	+	Average_2	XM_011450205.2	LOC105343048	ENSG00000171759	phenylalanine hydroxylase [Source:HGNC Symbol;Acc:HGNC:8582]	No	No	No	No	Yes	No
scaffold594	170439	171827	scaffold594	170532	170538	+	Average_2	XM_011441647.2	LOC105337075	ENSG00000153317	ArfGAP with SH3 domain, ankyrin repeat and PH domain 1 [Source:HGNC Symbol;Acc:HGNC:2720]	No	No	Yes	No	No	No
scaffold1241	394317	394965	scaffold1241	394870	394876	+	Average_2	XM_011426318.2	LOC105326340	ENSG00000115145	signal transducing adaptor molecule 2 [Source:HGNC Symbol;Acc:HGNC:11358]	No	No	No	No	Yes	No
scaffold712	52999	53453	scaffold712	53128	53134	+	Average_2	XM_011432626.2	LOC105330731	ENSG00000095261	proteasome 26S subunit, non-ATPase 5 [Source:HGNC Symbol;Acc:HGNC:9563]	No	No	No	No	Yes	No
scaffold712	53524	53753	scaffold712	53569	53575	-	Average_2	XM_011432626.2	LOC105330731	ENSG00000095261	proteasome 26S subunit, non-ATPase 5 [Source:HGNC Symbol;Acc:HGNC:9563]	No	No	No	No	Yes	No
scaffold712	346626	346850	scaffold712	346786	346792	+	Average_2	XM_011432641.2	LOC105330744	ENSG00000166971	AKT interacting protein [Source:HGNC Symbol;Acc:HGNC:16710]	No	No	Yes	No	No	No
scaffold712	359092	359693	scaffold712	359347	359353	-	Average_2	XM_011432644.2	LOC105330744	ENSG00000166971	AKT interacting protein [Source:HGNC Symbol;Acc:HGNC:16710]	No	No	Yes	No	No	No
scaffold712	362238	362612	scaffold712	362475	362481	+	Average_2	XM_020068309.1	LOC105330744	ENSG00000166971	AKT interacting protein [Source:HGNC Symbol;Acc:HGNC:16710]	No	No	Yes	No	No	No
scaffold712	368152	368290	scaffold712	368181	368187	+	Average_2	XM_020068309.1	LOC105330744	ENSG00000166971	AKT interacting protein [Source:HGNC Symbol;Acc:HGNC:16710]	No	No	Yes	No	No	No
scaffold712	396871	397062	scaffold712	396908	396914	+	Average_2	XM_011432646.2	LOC105330745	ENSG00000140876	nudix hydrolase 7 [Source:HGNC Symbol;Acc:HGNC:8054]	No	No	Yes	No	No	No
scaffold1610	126224	126376	scaffold1610	126352	126358	+	Average_2	XM_011457609.2	LOC105348264	ENSG00000137414	family with sequence similarity 8 member A1 [Source:HGNC Symbol;Acc:HGNC:16372]	No	No	Yes	No	No	No
scaffold1610	130180	130538	scaffold1610	130228	130234	+	Average_2	XM_011457609.2	LOC105348264	ENSG00000137414	family with sequence similarity 8 member A1 [Source:HGNC Symbol;Acc:HGNC:16372]	No	No	Yes	No	No	No
scaffold1610	187673	188703	scaffold1610	187931	187937	-	Average_2	XM_011457628.2	LOC105348278	ENSG00000139146	SIN3-HDAC complex associated factor [Source:HGNC Symbol;Acc:HGNC:30702]	No	No	No	No	Yes	No
scaffold219	310594	310701	scaffold219	310614	310620	-	Average_2	XM_011418317.2	LOC105320391	ENSG00000091483	fumarate hydratase [Source:HGNC Symbol;Acc:HGNC:3700]	No	No	Yes	No	No	No
scaffold219	324457	324809	scaffold219	324530	324536	-	Average_2	XM_011418317.2	LOC105320391	ENSG00000091483	fumarate hydratase [Source:HGNC Symbol;Acc:HGNC:3700]	No	No	Yes	No	No	No
scaffold219	325912	326014	scaffold219	325961	325967	+	Average_2	XM_011418317.2	LOC105320391	ENSG00000091483	fumarate hydratase [Source:HGNC Symbol;Acc:HGNC:3700]	No	No	Yes	No	No	No
scaffold219	327075	327184	scaffold219	327133	327139	-	Average_2	XM_011418317.2	LOC105320391	ENSG00000091483	fumarate hydratase [Source:HGNC Symbol;Acc:HGNC:3700]	No	No	Yes	No	No	No
scaffold714	371481	372020	scaffold714	371527	371533	-	Average_2	XM_020071124.1	LOC105337501	ENSG00000171307	zinc finger DHHC-type containing 16 [Source:HGNC Symbol;Acc:HGNC:20714]	No	No	Yes	No	No	No
scaffold714	400492	400608	scaffold714	400534	400540	-	Average_2	XM_011442221.2	LOC105337493	ENSG00000198246	solute carrier family 29 member 3 [Source:HGNC Symbol;Acc:HGNC:23096]	No	No	Yes	No	No	No
scaffold1834	195325	195442	scaffold1834	195397	195403	+	Average_2	XM_011443278.2	LOC105338258	ENSG00000111602	timeless circadian regulator [Source:HGNC Symbol;Acc:HGNC:11813]	No	No	No	No	Yes	No
scaffold1834	342419	342614	scaffold1834	342558	342564	-	Average_2	XM_011443301.2	LOC105338271	ENSG00000106049	3-hydroxyisobutyrate dehydrogenase [Source:HGNC Symbol;Acc:HGNC:4907]	No	No	Yes	No	No	No
scaffold833	288514	289374	scaffold833	289015	289021	-	Average_2	XM_011435131.2	LOC105332496	ENSG00000188786	metal regulatory transcription factor 1 [Source:HGNC Symbol;Acc:HGNC:7428]	No	No	No	No	Yes	No
scaffold44064	36435	36600	scaffold44064	36462	36468	+	Average_2	XM_011415862.2	LOC105318643	ENSG00000154127	ubiquitin associated and SH3 domain containing B [Source:HGNC Symbol;Acc:HGNC:29884]	No	Yes	No	No	No	No
scaffold556	419358	419467	scaffold556	419415	419421	+	Average_2	XM_020073128.1	LOC105342773	ENSG00000187231	SEC14 and spectrin domain containing 1 [Source:HGNC Symbol;Acc:HGNC:18379]	No	No	No	No	Yes	No
scaffold556	421883	422166	scaffold556	421981	421987	+	Average_2	XM_020073128.1	LOC105342773	ENSG00000187231	SEC14 and spectrin domain containing 1 [Source:HGNC Symbol;Acc:HGNC:18379]	No	No	No	No	Yes	No
scaffold556	428398	428554	scaffold556	428494	428500	-	Average_2	XM_020073128.1	LOC105342773	ENSG00000187231	SEC14 and spectrin domain containing 1 [Source:HGNC Symbol;Acc:HGNC:18379]	No	No	No	No	Yes	No
scaffold556	431959	432395	scaffold556	432097	432103	-	Average_2	XM_020073128.1	LOC105342773	ENSG00000187231	SEC14 and spectrin domain containing 1 [Source:HGNC Symbol;Acc:HGNC:18379]	No	No	No	No	Yes	No
scaffold556	439690	440516	scaffold556	440506	440512	+	Average_2	XM_020073128.1	LOC105342773	ENSG00000187231	SEC14 and spectrin domain containing 1 [Source:HGNC Symbol;Acc:HGNC:18379]	No	No	No	No	Yes	No
scaffold556	448486	448867	scaffold556	448575	448581	+	Average_2	XM_020073128.1	LOC105342773	ENSG00000187231	SEC14 and spectrin domain containing 1 [Source:HGNC Symbol;Acc:HGNC:18379]	No	No	No	No	Yes	No
scaffold556	448984	449360	scaffold556	449114	449120	+	Average_2	XM_020073128.1	LOC105342773	ENSG00000187231	SEC14 and spectrin domain containing 1 [Source:HGNC Symbol;Acc:HGNC:18379]	No	No	No	No	Yes	No
scaffold556	453607	453848	scaffold556	453621	453627	-	Average_2	XM_020073128.1	LOC105342773	ENSG00000187231	SEC14 and spectrin domain containing 1 [Source:HGNC Symbol;Acc:HGNC:18379]	No	No	No	No	Yes	No
scaffold44	18741	19046	scaffold44	18861	18867	-	Average_2	XM_011440716.1	LOC105336406	ENSG00000213995	NAD(P)HX dehydratase [Source:HGNC Symbol;Acc:HGNC:25576]	No	No	Yes	No	No	No
scaffold44	19399	19562	scaffold44	19440	19446	+	Average_2	XM_011440716.1	LOC105336406	ENSG00000213995	NAD(P)HX dehydratase [Source:HGNC Symbol;Acc:HGNC:25576]	No	No	Yes	No	No	No
scaffold44	22590	23338	scaffold44	22602	22608	-	Average_2	XM_011440716.1	LOC105336406	ENSG00000213995	NAD(P)HX dehydratase [Source:HGNC Symbol;Acc:HGNC:25576]	No	No	Yes	No	No	No
scaffold44	36449	36910	scaffold44	36584	36590	+	Average_2	XM_011440716.1	LOC105336406	ENSG00000213995	NAD(P)HX dehydratase [Source:HGNC Symbol;Acc:HGNC:25576]	No	No	Yes	No	No	No
scaffold1579	165300	165827	scaffold1579	165440	165446	+	Average_2	XM_011419476.2	LOC105321223	ENSG00000097007	ABL proto-oncogene 1, non-receptor tyrosine kinase [Source:HGNC Symbol;Acc:HGNC:76]	No	No	Yes	No	Yes	No
scaffold1579	206512	206704	scaffold1579	206537	206543	-	Average_2	XM_011419481.1	LOC105321228	ENSG00000116260	quiescin sulfhydryl oxidase 1 [Source:HGNC Symbol;Acc:HGNC:9756]	No	No	Yes	No	Yes	No
scaffold1579	292947	294190	scaffold1579	293722	293728	-	Average_2	XM_011419489.2	LOC105321233	ENSG00000170145	salt inducible kinase 2 [Source:HGNC Symbol;Acc:HGNC:21680]	No	No	No	No	Yes	No
scaffold1579	294670	295632	scaffold1579	294709	294715	-	Average_2	XM_011419489.2	LOC105321233	ENSG00000170145	salt inducible kinase 2 [Source:HGNC Symbol;Acc:HGNC:21680]	No	No	No	No	Yes	No
scaffold1579	297903	298379	scaffold1579	298366	298372	-	Average_2	XM_011419489.2	LOC105321233	ENSG00000170145	salt inducible kinase 2 [Source:HGNC Symbol;Acc:HGNC:21680]	No	No	No	No	Yes	No
scaffold1579	298539	299064	scaffold1579	299008	299014	+	Average_2	XM_011419489.2	LOC105321233	ENSG00000170145	salt inducible kinase 2 [Source:HGNC Symbol;Acc:HGNC:21680]	No	No	No	No	Yes	No
scaffold1579	299287	299392	scaffold1579	299293	299299	-	Average_2	XM_011419489.2	LOC105321233	ENSG00000170145	salt inducible kinase 2 [Source:HGNC Symbol;Acc:HGNC:21680]	No	No	No	No	Yes	No
scaffold1016	17469	17867	scaffold1016	17748	17754	-	Average_2	XM_011454843.2	LOC105346314	ENSG00000149196	heat shock protein nuclear import factor hikeshi [Source:HGNC Symbol;Acc:HGNC:26938]	No	No	Yes	Yes	No	No
scaffold1767	101606	101887	scaffold1767	101624	101630	-	Average_2	XM_011454767.2	LOC105346265	ENSG00000128045	RAS like family 11 member B [Source:HGNC Symbol;Acc:HGNC:23804]	No	No	No	No	Yes	No
scaffold1767	143753	143888	scaffold1767	143846	143852	-	Average_2	XM_011454769.2	LOC105346267	ENSG00000004487	lysine demethylase 1A [Source:HGNC Symbol;Acc:HGNC:29079]	No	No	Yes	No	No	No
scaffold1767	145844	146143	scaffold1767	145911	145917	-	Average_2	XM_011454769.2	LOC105346267	ENSG00000004487	lysine demethylase 1A [Source:HGNC Symbol;Acc:HGNC:29079]	No	No	Yes	No	No	No
scaffold1767	155693	156022	scaffold1767	155728	155734	+	Average_2	XM_011454769.2	LOC105346267	ENSG00000004487	lysine demethylase 1A [Source:HGNC Symbol;Acc:HGNC:29079]	No	No	Yes	No	No	No
scaffold1767	252838	253088	scaffold1767	252849	252855	+	Average_2	XM_020074534.1	LOC105346273	ENSG00000100678	solute carrier family 8 member A3 [Source:HGNC Symbol;Acc:HGNC:11070]	No	No	Yes	No	Yes	No
scaffold1767	255515	255648	scaffold1767	255556	255562	+	Average_2	XM_020074534.1	LOC105346273	ENSG00000100678	solute carrier family 8 member A3 [Source:HGNC Symbol;Acc:HGNC:11070]	No	No	Yes	No	Yes	No
scaffold1767	259649	259784	scaffold1767	259744	259750	+	Average_2	XM_020074534.1	LOC105346273	ENSG00000100678	solute carrier family 8 member A3 [Source:HGNC Symbol;Acc:HGNC:11070]	No	No	Yes	No	Yes	No
scaffold1767	396147	396657	scaffold1767	396227	396233	-	Average_2	XM_011454793.2	LOC105346283	ENSG00000154511	divergent protein kinase domain 1A [Source:HGNC Symbol;Acc:HGNC:32213]	No	No	Yes	No	No	No
scaffold1767	399147	399300	scaffold1767	399197	399203	+	Average_2	XM_011454793.2	LOC105346283	ENSG00000154511	divergent protein kinase domain 1A [Source:HGNC Symbol;Acc:HGNC:32213]	No	No	Yes	No	No	No
scaffold1767	427953	428499	scaffold1767	428356	428362	+	Average_2	XM_011454801.2	LOC105346290	ENSG00000116199	FAM20B glycosaminoglycan xylosylkinase [Source:HGNC Symbol;Acc:HGNC:23017]	No	No	Yes	No	Yes	No
scaffold1767	432752	433135	scaffold1767	432836	432842	+	Average_2	XM_011454801.2	LOC105346290	ENSG00000116199	FAM20B glycosaminoglycan xylosylkinase [Source:HGNC Symbol;Acc:HGNC:23017]	No	No	Yes	No	Yes	No
scaffold1767	450548	450718	scaffold1767	450562	450568	+	Average_2	XM_011454801.2	LOC105346290	ENSG00000116199	FAM20B glycosaminoglycan xylosylkinase [Source:HGNC Symbol;Acc:HGNC:23017]	No	No	Yes	No	Yes	No
scaffold1767	451693	451802	scaffold1767	451762	451768	-	Average_2	XM_011454801.2	LOC105346290	ENSG00000116199	FAM20B glycosaminoglycan xylosylkinase [Source:HGNC Symbol;Acc:HGNC:23017]	No	No	Yes	No	Yes	No
scaffold1767	452277	452457	scaffold1767	452385	452391	-	Average_2	XM_011454801.2	LOC105346290	ENSG00000116199	FAM20B glycosaminoglycan xylosylkinase [Source:HGNC Symbol;Acc:HGNC:23017]	No	No	Yes	No	Yes	No
scaffold1767	456820	456966	scaffold1767	456883	456889	+	Average_2	XM_011454801.2	LOC105346290	ENSG00000116199	FAM20B glycosaminoglycan xylosylkinase [Source:HGNC Symbol;Acc:HGNC:23017]	No	No	Yes	No	Yes	No
scaffold1767	457248	457407	scaffold1767	457397	457403	-	Average_2	XM_011454801.2	LOC105346290	ENSG00000116199	FAM20B glycosaminoglycan xylosylkinase [Source:HGNC Symbol;Acc:HGNC:23017]	No	No	Yes	No	Yes	No
scaffold1767	461691	461943	scaffold1767	461848	461854	+	Average_2	XM_011454801.2	LOC105346290	ENSG00000116199	FAM20B glycosaminoglycan xylosylkinase [Source:HGNC Symbol;Acc:HGNC:23017]	No	No	Yes	No	Yes	No
scaffold274	905	1070	scaffold274	981	987	+	Average_2	XM_020071486.1	LOC105338409	ENSG00000160209	pyridoxal kinase [Source:HGNC Symbol;Acc:HGNC:8819]	No	No	Yes	No	Yes	No
scaffold274	7696	7834	scaffold274	7758	7764	-	Average_2	XM_020071486.1	LOC105338409	ENSG00000160209	pyridoxal kinase [Source:HGNC Symbol;Acc:HGNC:8819]	No	No	Yes	No	Yes	No
scaffold274	73278	73413	scaffold274	73368	73374	+	Average_2	XM_011443520.1	LOC105338413	ENSG00000197170	proteasome 26S subunit, non-ATPase 12 [Source:HGNC Symbol;Acc:HGNC:9557]	No	No	Yes	No	No	No
scaffold274	183913	184158	scaffold274	184066	184072	+	Average_2	XM_011443535.2	LOC105338424	ENSG00000065548	zinc finger CCCH-type containing 15 [Source:HGNC Symbol;Acc:HGNC:29528]	No	No	Yes	No	No	No
scaffold487	107370	108176	scaffold487	107996	108002	+	Average_2	XM_020074721.1	LOC105346688	ENSG00000075711	discs large MAGUK scaffold protein 1 [Source:HGNC Symbol;Acc:HGNC:2900]	No	No	Yes	No	No	No
scaffold487	116859	117079	scaffold487	117073	117079	+	Average_2	XM_020074721.1	LOC105346688	ENSG00000075711	discs large MAGUK scaffold protein 1 [Source:HGNC Symbol;Acc:HGNC:2900]	No	No	Yes	No	No	No
scaffold487	117723	117837	scaffold487	117794	117800	-	Average_2	XM_020074721.1	LOC105346688	ENSG00000075711	discs large MAGUK scaffold protein 1 [Source:HGNC Symbol;Acc:HGNC:2900]	No	No	Yes	No	No	No
scaffold487	122937	123072	scaffold487	122938	122944	+	Average_2	XM_020074721.1	LOC105346688	ENSG00000075711	discs large MAGUK scaffold protein 1 [Source:HGNC Symbol;Acc:HGNC:2900]	No	No	Yes	No	No	No
scaffold487	125912	126047	scaffold487	125964	125970	-	Average_2	XM_020074721.1	LOC105346688	ENSG00000075711	discs large MAGUK scaffold protein 1 [Source:HGNC Symbol;Acc:HGNC:2900]	No	No	Yes	No	No	No
scaffold487	142355	142694	scaffold487	142688	142694	+	Average_2	NM_001308879.1	LOC105346675	ENSG00000159399	hexokinase 2 [Source:HGNC Symbol;Acc:HGNC:4923]	No	No	No	No	Yes	No
scaffold487	156415	156582	scaffold487	156529	156535	+	Average_2	NM_001308879.1	LOC105346675	ENSG00000159399	hexokinase 2 [Source:HGNC Symbol;Acc:HGNC:4923]	No	No	No	No	Yes	No
scaffold487	166966	167161	scaffold487	167117	167123	+	Average_2	NM_001308879.1	LOC105346675	ENSG00000159399	hexokinase 2 [Source:HGNC Symbol;Acc:HGNC:4923]	No	No	No	No	Yes	No
scaffold747	427154	427331	scaffold747	427271	427277	+	Average_2	XM_011457577.2	LOC105348241	ENSG00000115596	Wnt family member 6 [Source:HGNC Symbol;Acc:HGNC:12785]	No	No	Yes	No	No	No
scaffold747	434007	434438	scaffold747	434360	434366	-	Average_2	XM_011457578.2	LOC105348241	ENSG00000115596	Wnt family member 6 [Source:HGNC Symbol;Acc:HGNC:12785]	No	No	Yes	No	No	No
scaffold335	121241	121414	scaffold335	121245	121251	-	Average_2	XM_011449314.2	LOC105342385	ENSG00000106459	nuclear respiratory factor 1 [Source:HGNC Symbol;Acc:HGNC:7996]	No	Yes	No	No	No	No
scaffold335	261600	262131	scaffold335	261950	261956	+	Average_2	XM_011449339.2	LOC105342396	ENSG00000115355	coiled-coil domain containing 88A [Source:HGNC Symbol;Acc:HGNC:25523]	No	No	Yes	No	No	No
scaffold335	265891	266019	scaffold335	266002	266008	+	Average_2	XM_011449339.2	LOC105342396	ENSG00000115355	coiled-coil domain containing 88A [Source:HGNC Symbol;Acc:HGNC:25523]	No	No	Yes	No	No	No
scaffold335	267216	267338	scaffold335	267319	267325	-	Average_2	XM_011449339.2	LOC105342396	ENSG00000115355	coiled-coil domain containing 88A [Source:HGNC Symbol;Acc:HGNC:25523]	No	No	Yes	No	No	No
scaffold335	271107	271351	scaffold335	271129	271135	+	Average_2	XM_011449339.2	LOC105342396	ENSG00000115355	coiled-coil domain containing 88A [Source:HGNC Symbol;Acc:HGNC:25523]	No	No	Yes	No	No	No
scaffold335	284153	284442	scaffold335	284292	284298	+	Average_2	XM_011449341.2	LOC105342398	ENSG00000165914	tetratricopeptide repeat domain 7B [Source:HGNC Symbol;Acc:HGNC:19858]	No	No	Yes	No	No	No
scaffold335	293633	293783	scaffold335	293663	293669	+	Average_2	XM_011449341.2	LOC105342398	ENSG00000165914	tetratricopeptide repeat domain 7B [Source:HGNC Symbol;Acc:HGNC:19858]	No	No	Yes	No	No	No
scaffold335	386096	386344	scaffold335	386324	386330	+	Average_2	XM_011449359.2	LOC105342412	ENSG00000135164	cyclin D binding myb like transcription factor 1 [Source:HGNC Symbol;Acc:HGNC:14603]	No	No	Yes	No	Yes	No
scaffold335	391559	392265	scaffold335	391637	391643	-	Average_2	XM_011449359.2	LOC105342412	ENSG00000135164	cyclin D binding myb like transcription factor 1 [Source:HGNC Symbol;Acc:HGNC:14603]	No	No	Yes	No	Yes	No
scaffold335	393926	394461	scaffold335	394102	394108	+	Average_2	XM_011449359.2	LOC105342412	ENSG00000135164	cyclin D binding myb like transcription factor 1 [Source:HGNC Symbol;Acc:HGNC:14603]	No	No	Yes	No	Yes	No
scaffold1397	411240	411615	scaffold1397	411462	411468	-	Average_2	XM_011415369.2	LOC105318323	ENSG00000214517	protein phosphatase methylesterase 1 [Source:HGNC Symbol;Acc:HGNC:30178]	No	No	No	Yes	No	No
scaffold1397	419499	420229	scaffold1397	419523	419529	-	Average_2	XM_011415370.2	LOC105318324	ENSG00000145216	factor interacting with PAPOLA and CPSF1 [Source:HGNC Symbol;Acc:HGNC:19124]	No	No	No	No	Yes	No
scaffold1397	430926	431427	scaffold1397	430983	430989	+	Average_2	XM_011415371.2	LOC105318324	ENSG00000145216	factor interacting with PAPOLA and CPSF1 [Source:HGNC Symbol;Acc:HGNC:19124]	No	No	No	No	Yes	No
scaffold789	206409	207237	scaffold789	207229	207235	-	Average_2	XM_011421144.2	LOC105322429	ENSG00000160789	lamin A/C [Source:HGNC Symbol;Acc:HGNC:6636]	No	No	Yes	No	No	No
scaffold789	258836	259040	scaffold789	258953	258959	-	Average_2	XM_011421161.2	LOC105322433	ENSG00000166685	component of oligomeric golgi complex 1 [Source:HGNC Symbol;Acc:HGNC:6545]	No	No	Yes	No	Yes	Yes
scaffold789	272288	272514	scaffold789	272369	272375	+	Average_2	XM_011421160.2	LOC105322432	ENSG00000143437	aryl hydrocarbon receptor nuclear translocator [Source:HGNC Symbol;Acc:HGNC:700]	No	No	Yes	No	No	No
scaffold789	279330	279508	scaffold789	279352	279358	-	Average_2	XM_011421158.2	LOC105322432	ENSG00000143437	aryl hydrocarbon receptor nuclear translocator [Source:HGNC Symbol;Acc:HGNC:700]	No	No	Yes	No	No	No
scaffold789	291927	292333	scaffold789	292305	292311	-	Average_2	XM_011421158.2	LOC105322432	ENSG00000143437	aryl hydrocarbon receptor nuclear translocator [Source:HGNC Symbol;Acc:HGNC:700]	No	No	Yes	No	No	No
scaffold789	403775	404385	scaffold789	404166	404172	+	Average_2	XM_011421164.2	LOC105322436	ENSG00000165283	stomatin like 2 [Source:HGNC Symbol;Acc:HGNC:14559]	No	No	Yes	No	No	No
scaffold789	405673	405896	scaffold789	405878	405884	-	Average_2	XM_011421164.2	LOC105322436	ENSG00000165283	stomatin like 2 [Source:HGNC Symbol;Acc:HGNC:14559]	No	No	Yes	No	No	No
scaffold789	443011	443209	scaffold789	443108	443114	-	Average_2	XM_011421164.2	LOC105322436	ENSG00000165283	stomatin like 2 [Source:HGNC Symbol;Acc:HGNC:14559]	No	No	Yes	No	No	No
scaffold789	466927	467159	scaffold789	467016	467022	+	Average_2	XM_020064920.1	LOC109617918	ENSG00000140471	lines homolog 1 [Source:HGNC Symbol;Acc:HGNC:30922]	No	Yes	No	No	No	No
scaffold248	104639	104759	scaffold248	104737	104743	+	Average_2	XM_011458572.2	LOC105348950	ENSG00000116747	Ro60, Y RNA binding protein [Source:HGNC Symbol;Acc:HGNC:11313]	No	No	Yes	No	No	No
scaffold248	120933	122092	scaffold248	121310	121316	-	Average_2	XM_011458572.2	LOC105348950	ENSG00000116747	Ro60, Y RNA binding protein [Source:HGNC Symbol;Acc:HGNC:11313]	No	No	Yes	No	No	No
scaffold248	125771	125897	scaffold248	125793	125799	-	Average_2	XM_011458572.2	LOC105348950	ENSG00000116747	Ro60, Y RNA binding protein [Source:HGNC Symbol;Acc:HGNC:11313]	No	No	Yes	No	No	No
scaffold248	136082	136266	scaffold248	136169	136175	+	Average_2	XM_011458574.2	LOC105348951	ENSG00000059378	poly(ADP-ribose) polymerase family member 12 [Source:HGNC Symbol;Acc:HGNC:21919]	No	No	Yes	No	Yes	No
scaffold248	210293	210479	scaffold248	210380	210386	+	Average_2	XM_020062598.1	LOC105348956	ENSG00000169288	mitochondrial ribosomal protein L1 [Source:HGNC Symbol;Acc:HGNC:14275]	No	No	Yes	No	No	No
scaffold248	214122	214430	scaffold248	214148	214154	+	Average_2	XM_011458582.2	LOC105348957	ENSG00000148672	glutamate dehydrogenase 1 [Source:HGNC Symbol;Acc:HGNC:4335]	No	No	Yes	Yes	No	No
scaffold248	217493	217621	scaffold248	217548	217554	-	Average_2	XM_011458582.2	LOC105348957	ENSG00000148672	glutamate dehydrogenase 1 [Source:HGNC Symbol;Acc:HGNC:4335]	No	No	Yes	Yes	No	No
scaffold1061	272470	272672	scaffold1061	272605	272611	-	Average_2	XM_011426354.2	LOC105326362	ENSG00000173599	pyruvate carboxylase [Source:HGNC Symbol;Acc:HGNC:8636]	No	No	Yes	No	No	No
scaffold1061	298403	298565	scaffold1061	298554	298560	+	Average_2	XM_011426354.2	LOC105326362	ENSG00000173599	pyruvate carboxylase [Source:HGNC Symbol;Acc:HGNC:8636]	No	No	Yes	No	No	No
scaffold1061	300964	301339	scaffold1061	301230	301236	-	Average_2	XM_011426354.2	LOC105326362	ENSG00000173599	pyruvate carboxylase [Source:HGNC Symbol;Acc:HGNC:8636]	No	No	Yes	No	No	No
scaffold1061	420055	420384	scaffold1061	420252	420258	-	Average_2	XM_011426367.2	LOC105326369	ENSG00000153130	short coiled-coil protein [Source:HGNC Symbol;Acc:HGNC:20335]	No	No	Yes	No	No	No
scaffold1061	422323	422591	scaffold1061	422429	422435	+	Average_2	XM_011426367.2	LOC105326369	ENSG00000153130	short coiled-coil protein [Source:HGNC Symbol;Acc:HGNC:20335]	No	No	Yes	No	No	No
scaffold1061	430090	430416	scaffold1061	430322	430328	-	Average_2	XM_011426366.2	LOC105326369	ENSG00000153130	short coiled-coil protein [Source:HGNC Symbol;Acc:HGNC:20335]	No	No	Yes	No	No	No
scaffold63	15767	15902	scaffold63	15877	15883	+	Average_2	XM_011437553.2	LOC105334190	ENSG00000163082	sphingosine-1-phosphate phosphatase 2 [Source:HGNC Symbol;Acc:HGNC:19953]	No	No	Yes	No	No	No
scaffold63	22482	23224	scaffold63	22520	22526	-	Average_2	XM_011437553.2	LOC105334190	ENSG00000163082	sphingosine-1-phosphate phosphatase 2 [Source:HGNC Symbol;Acc:HGNC:19953]	No	No	Yes	No	No	No
scaffold63	23319	24492	scaffold63	24444	24450	+	Average_2	XM_011437553.2	LOC105334190	ENSG00000163082	sphingosine-1-phosphate phosphatase 2 [Source:HGNC Symbol;Acc:HGNC:19953]	No	No	Yes	No	No	No
scaffold63	162529	162677	scaffold63	162633	162639	-	Average_2	XM_020069727.1	LOC105334199	ENSG00000163430	follistatin like 1 [Source:HGNC Symbol;Acc:HGNC:3972]	No	No	Yes	No	No	No
scaffold63	367228	367864	scaffold63	367287	367293	+	Average_2	XM_011437574.2	LOC105334210	ENSG00000180611	Mab-21 domain containing 2 [Source:HGNC Symbol;Acc:HGNC:30438]	No	No	No	Yes	No	No
scaffold63	373750	374073	scaffold63	373990	373996	+	Average_2	XM_011437574.2	LOC105334210	ENSG00000180611	Mab-21 domain containing 2 [Source:HGNC Symbol;Acc:HGNC:30438]	No	No	No	Yes	No	No
scaffold63	376196	376420	scaffold63	376328	376334	-	Average_2	XM_011437574.2	LOC105334210	ENSG00000180611	Mab-21 domain containing 2 [Source:HGNC Symbol;Acc:HGNC:30438]	No	No	No	Yes	No	No
[truncated: 2,193 more rows]
