# Supplementary material for: Evidence from oyster suggests an ancient role for Pdx in regulating insulin gene expression in animals
Source: Nat Commun. 2021 May 25;12:3117. doi: 10.1038/s41467-021-23216-7 (PMC8149454; doi:10.1038/s41467-021-23216-7)
Supplement: Supplementary file 6 — Supplementary Data 4 [file 41467_2021_23216_MOESM6_ESM.xlsx]

## Sheet: Sheet1
Supplementary Data 4: Primers used in this study.
Usage	PrimerID	NCBI gene accession	Sequence
ISH	cgMIP123-F	LOC105319754	CCGTACAATCCTCAGACAGAAG
ISH	cgMIP123-R		GGTAACAGCACTCGCAGAC
ISH	cgMIP4-F	LOC105319755	CGTCTCATCACTGTCTCATCAT
ISH	cgMIP4-R		AGTTCAATACGGTCAAGAAGGA
ISH	cgMILP7-F	LOC105333726	CTCACTATGGCATAACGACTGT
ISH	cgMILP7-R		TTGGTTAGGATACGCAAGAGTT
ISH	cgILP-F	LOC105347687	TGGTTCGTCATCAACAACAACT
ISH	cgILP-R		CAAGGTCATTAGCCGTGTCTG
ISH	cgPDX-F	LOC105327390	CGCACAGCCTACACAAGAG
ISH	cgPDX-R		ACACAGTCACTCTGGAGCAT
qPCR	cgMIP123-qF	LOC105319754	GCTTAGACTTGTTTGCCGTAAAT
qPCR	cgMIP123-qR		CGCACGTTTCAACACATCATAG
qPCR	cgMIP4-qF	LOC105319755	TTGCCGAAATTGGTGCAATAG
qPCR	cgMIP4-qR		CTGACTGCACAGAGGTGAAA
qPCR	cgMILP7-qF	LOC105333726	AACGGCAGCTATCCATTACC
qPCR	cgMILP7-qR		GTCGACGTGTTGATCGAGTT
qPCR	cgILP-qF	LOC105347687	GATCGATGCTCCAATGGTTAATG
qPCR	cgILP-qR		TTCTGAGCCACTGCAAACT
qPCR	cgPDX-qF	LOC105327390	CACAGGCAATTAAGTGAAGATGG
qPCR	cgPDX-qR		CCAGGTACAGAGGCAGTTATG
qPCR	cgEF1a-qF	LOC105338957	TCCACTGGCCATCTCATTTAC
qPCR	cgEF1a-qR		TGAAAGAACCCTTTCCCATCTC
SLA	cgPDX-GFP-F	LOC105327390	GGACTCAGATCTCGAGATGGATGGTGCATATTATTCTCA
SLA	cgPDX-GFP-R		GAAGCTTGAGCTCGAGAGTTGCAGCTTCCTCTTTTGGC
DLA	cgILP-B1-F	LOC105347687	GTCACTCTCGAGCTCGACAAAAGCGATTCTAATTAC
DLA	cgILP-B1-R		ACCGAGAAGCTTGAGGCAGGATTTGAGGATCAATA
DLA	cgILP-B2-F	LOC105347687	GTCACTCTCGAGCTCGACAAAAGCGATTCTAATTAC
DLA	cgILP-B2-R		ACCGAGAAGCTTCCTCTAGCTGAGTGATTAACG
DLA	cgILP-B2M1-F	LOC105347687	GTCACTCTCGAGCTCGACAAAAGCGATTCTACTTAC
DLA	cgILP-B2M1-R		ACCGAGAAGCTTCCTCTAGCTGAGTGATTAACG
DLA	cgILP-B2M2-F	LOC105347687	GTCACTCTCGAGCTCGACAAAAGCGATTCTAATTAC
DLA	cgILP-B2M2-R		ACCGAGAAGCTTCCTCTAGCTGAGTGAGTAACG
DLA	cgPDX-pSI-F	LOC105327390	GTCACTCTCGAGACCATGGATGGTGCATATTATTCTCA
DLA	cgPDX-pSI-R		AATTAGACGCGTTCAAGTTGCAGCTTCCTCTTTTGGC
WB	cgPDX-pSF-T-F	LOC105327390	GTCGCGAAGCTTACCATGGATGGTGCATATTATTCTCA
WB	cgPDX-pSI-T-R		ACTCTACTCGAGAGTTGCAGCTTCCTCTTTTGGC
ChIP-qPCR	cgILP-ChIP-qF	LOC105347687	GTGAGGAAGAAACGTGTTAATG
ChIP-qPCR	cgILP-ChIP-qR		GTGTCCACGATCCAGTTAAG
ChIP-qPCR	cgPCSK1-ChIP-qF	LOC105344671	TATCACAATGCGGTAAAAACGAGG
ChIP-qPCR	cgPCSK1-ChIP-qR		TAAATCCCAAACATGCAGATGGTC
ChIP-qPCR	cgXBP1-ChIP-qF	LOC105332313	CCCGATAATGAATCTGACAGGC
ChIP-qPCR	cgXBP1-ChIP-qR		CCTGCAGTCTCTCCAAAAATGG
Note: ISH, in situ hybridization; qPCR, quantitative real-time qRT-PCR; SLA, subcellular localization assay; DLA, dual luciferase assay; WB, western blot.
