# Supplementary material for: Evidence from oyster suggests an ancient role for Pdx in regulating insulin gene expression in animals
Source: Nat Commun. 2021 May 25;12:3117. doi: 10.1038/s41467-021-23216-7 (PMC8149454; doi:10.1038/s41467-021-23216-7)
Supplement: Supplementary file 9 — Source Data [file 41467_2021_23216_MOESM9_ESM.xlsx]

## Sheet: Figure2a
Study Name	New Study
Study Type	Relative Quantification
ROX Normalization	Disabled
Experiment Name	Plate Type	Run Start	Run Finish
tissues-ILP1-2-3_Mar29_2016_085311PM	Mother Plate	2016-3-30 3:53	2016-3-30 4:45
tissues-ILP1-2-3_Mar29_2016_100028PM	Daughter Plate	2016-3-30 5:00	2016-3-30 5:52
tissues-ILP1-2-3_Mar30_2016_081515AM	Daughter Plate	2016-3-30 15:15	2016-3-30 16:07
tissues-ILP1-2-3_Mar30_2016_090722AM	Daughter Plate	2016-3-30 16:07	2016-3-30 16:59
tissues-PDX-ILP4_Mar30_2016_100029AM	Daughter Plate	2016-3-30 17:00	2016-3-30 17:52
tissues-PDX-ILP4_Mar30_2016_105332AM	Daughter Plate	2016-3-30 17:53	2016-3-30 18:45
tissues-PDX-ILP4_Mar30_2016_114639AM	Daughter Plate	2016-3-30 18:46	2016-3-30 19:38
RQ Analysis Method	Singleplex
RQ Algorithm	ΔΔCq
Reference Assay	EF1a
Reference Sample	Lpa
Experiment	Well	Exclude	Plate Control	Sample Name	Assay Name	Assay Role	Cq	Cq Mean	Cq Std. Dev.	ΔCq	ΔCq Mean	ΔCq Std. Dev.	ΔΔCq	RQ	Threshold Setting	Cq Threshold	RQ Lower Bound	RQ Upper Bound	Baseline Setting	Baseline Start	Baseline End	Tm1	Tm2	Tm3	Additional Information
tissues-ILP1-2-3_Mar29_2016_085311PM	A1			Lpa	EF1a	Unknown	19.4818	19.3206	0.124661						Auto	0.032			Auto	3	16	75.1
tissues-ILP1-2-3_Mar29_2016_085311PM	A2			Hea	EF1a	Unknown	19.0039	18.8421	0.218962						Auto	0.032			Auto	3	16	75.1	69.7
tissues-ILP1-2-3_Mar29_2016_085311PM	A3			Lpa	cgMIP123	Unknown	24.8172	24.7673	0.0441468	5.4467		0.132247	0	1	Auto	0.111	0.912409	1.096	Auto	3	22	76.3	80.5
tissues-ILP1-2-3_Mar29_2016_085311PM	A4			Hea	cgMIP123	Unknown	30.6574	30.8259	0.310612	11.9838		0.380032	6.53706	0.0107684	Auto	0.111	0.00827463	0.0140136	Auto	3	28	76.3	80.5	63.4
tissues-ILP1-2-3_Mar29_2016_085311PM	A5			Lpa	cgMIP4	Unknown	25.2633	25.2129	0.0655673	5.89232		0.140853	0	1	Auto	0.037	0.906983	1.10256	Auto	3	21	72.7
tissues-ILP1-2-3_Mar29_2016_085311PM	A6			Hea	cgMIP4	Unknown	30.2229	29.8964	0.377151	11.0542		0.436105	5.16192	0.0279323	Auto	0.037	0.0206455	0.0377908	Auto	3	28	73
tissues-ILP1-2-3_Mar29_2016_085311PM	A7			Lpa	cgMILP7	Unknown	35.8673	34.7673	1.14619	15.4467		1.15295	0	1	Auto	0.097	0.449704	2.22368	Auto	3	33	79	63.4	81.4
tissues-ILP1-2-3_Mar29_2016_085311PM	A8			Hea	cgMILP7	Unknown		N/A		N/A			N/A	N/A	Auto	0.097			Auto	3	20	80.8
tissues-ILP1-2-3_Mar29_2016_085311PM	B1			Gil	EF1a	Unknown	19.3721	19.3299	0.160529						Auto	0.032			Auto	3	16	75.1	63.1	70
tissues-ILP1-2-3_Mar29_2016_085311PM	B2			Hem	EF1a	Unknown	18.8519	18.7654	0.354771						Auto	0.032			Auto	3	16	74.8	63.1
tissues-ILP1-2-3_Mar29_2016_085311PM	B3			Gil	cgMIP123	Unknown	30.2149	30.1205	0.08559	10.7906		0.181921	5.34386	0.0246229	Auto	0.111	0.0217058	0.027932	Auto	3	27	76	79.9	62.8
tissues-ILP1-2-3_Mar29_2016_085311PM	B4			Hem	cgMIP123	Unknown	30.7336	30.8659	0.436457	12.1005		0.562457	6.65384	0.00993102	Auto	0.111	0.00672477	0.014666	Auto	3	28	76.3	80.2
tissues-ILP1-2-3_Mar29_2016_085311PM	B5			Gil	cgMIP4	Unknown	27.39	27.3938	0.0598552	8.06385		0.171324	2.17153	0.221975	Auto	0.037	0.19712	0.249964	Auto	3	24	72.7
tissues-ILP1-2-3_Mar29_2016_085311PM	B6			Hem	cgMIP4	Unknown	26.9958	27.1743	0.151534	8.40894		0.385778	2.51662	0.174752	Auto	0.037	0.133749	0.228325	Auto	3	24	72.7
tissues-ILP1-2-3_Mar29_2016_085311PM	B7			Gil	cgMILP7	Unknown	35.3867	34.5995	0.569391	15.2696		0.591587	-0.177118	1.13062	Auto	0.097	0.750295	1.70374	Auto	3	32	78.7	63.4	81.4
tissues-ILP1-2-3_Mar29_2016_085311PM	B8			Hem	cgMILP7	Unknown	36.0076	36.3539	0.489719	17.5885		0.604721	2.14179	0.226598	Auto	0.097	0.14901	0.344584	Auto	3	33	78.7	63.1	81.4
tissues-ILP1-2-3_Mar29_2016_085311PM	C1			Man	EF1a	Unknown	20.175	20.0306	0.22464						Auto	0.032			Auto	3	17	75.1
tissues-ILP1-2-3_Mar29_2016_085311PM	C2			Mgo	EF1a	Unknown	19.3398	19.2814	0.157427						Auto	0.032			Auto	3	16	75.4
tissues-ILP1-2-3_Mar29_2016_085311PM	C3			Man	cgMIP123	Unknown	27.4868	27.5393	0.042493	7.50873		0.228624	2.06203	0.239478	Auto	0.111	0.204382	0.280601	Auto	3	24	76	63.1	60.7
tissues-ILP1-2-3_Mar29_2016_085311PM	C4			Mgo	cgMIP123	Unknown	24.4718	24.4993	0.0211097	5.21788		0.158836	-0.228817	1.17187	Auto	0.111	1.0497	1.30826	Auto	3	21	76.3
tissues-ILP1-2-3_Mar29_2016_085311PM	C5			Man	cgMIP4	Unknown	22.9295	22.949	0.191158	2.91843		0.294965	-2.97389	7.85652	Auto	0.037	6.40378	9.63882	Auto	3	19	72.7
tissues-ILP1-2-3_Mar29_2016_085311PM	C6			Mgo	cgMIP4	Unknown	28.1688	27.9553	0.271028	8.67388		0.313432	2.78156	0.145435	Auto	0.037	0.117035	0.180726	Auto	3	25	72.7
tissues-ILP1-2-3_Mar29_2016_085311PM	C7			Man	cgMILP7	Unknown	27.9752	27.8904	0.0605334	7.85982		0.232653	-7.58685	192.252	Auto	0.097	163.619	225.895	Auto	3	25	78.7	63.4	72.7
tissues-ILP1-2-3_Mar29_2016_085311PM	C8			Mgo	cgMILP7	Unknown	31.8055	31.7454	0.155392	12.464		0.221201	-2.98265	7.90437	Auto	0.097	6.78078	9.21416	Auto	3	29	78.7
tissues-ILP1-2-3_Mar29_2016_085311PM	D1			Wam	EF1a	Unknown	20.3322	20.1637	0.182436						Auto	0.032			Auto	3	17	74.8
tissues-ILP1-2-3_Mar29_2016_085311PM	D2			Fgo	EF1a	Unknown	21.6885	21.5996	0.167813						Auto	0.032			Auto	3	18	75.4
tissues-ILP1-2-3_Mar29_2016_085311PM	D3			Wam	cgMIP123	Unknown	33.076	33.1528	0.518315	12.9891		0.549484	7.54243	0.00536415	Auto	0.111	0.00366513	0.00785078	Auto	3	30	76
tissues-ILP1-2-3_Mar29_2016_085311PM	D4			Fgo	cgMIP123	Unknown	28.2055	28.2442	0.0481649	6.64462		0.174588	1.19792	0.435904	Auto	0.111	0.38622	0.49198	Auto	3	25	76
tissues-ILP1-2-3_Mar29_2016_085311PM	D5			Wam	cgMIP4	Unknown	31.7616	31.852	0.578814	11.6883		0.606884	5.79599	0.0179984	Auto	0.037	0.011818	0.027411	Auto	3	30	72.7	80.2
tissues-ILP1-2-3_Mar29_2016_085311PM	D6			Fgo	cgMIP4	Unknown	29.8599	29.9182	0.306356	8.31859		0.349307	2.42627	0.186045	Auto	0.037	0.146038	0.237012	Auto	3	27	72.7	80.2
tissues-ILP1-2-3_Mar29_2016_085311PM	D7			Wam	cgMILP7	Unknown		N/A		N/A			N/A	N/A	Auto	0.097			Auto	3	32	80.8
tissues-ILP1-2-3_Mar29_2016_085311PM	D8			Fgo	cgMILP7	Unknown	35.4953	34.5545	0.783073	12.9549		0.800852	-2.49181	5.62482	Auto	0.097	3.22871	9.79917	Auto	3	33	78.7	81.4	68.8
tissues-ILP1-2-3_Mar29_2016_085311PM	E1			Tam	EF1a	Unknown	20.1673	19.8478	0.273877						Auto	0.032			Auto	3	17	75.1
tissues-ILP1-2-3_Mar29_2016_085311PM	E2			Pan	EF1a	Unknown	20.201	19.9971	0.243131						Auto	0.032			Auto	3	17	75.1	69.4
tissues-ILP1-2-3_Mar29_2016_085311PM	E3			Tam	cgMIP123	Unknown	30.3032	30.3173	0.109646	10.4695		0.29501	5.02275	0.030761	Auto	0.111	0.0250723	0.0377405	Auto	3	27	76.3
tissues-ILP1-2-3_Mar29_2016_085311PM	E4			Pan	cgMIP123	Unknown	25.1381	25.1892	0.0550227	5.19216		0.24928	-0.254542	1.19296	Auto	0.111	1.00365	1.41797	Auto	3	22	76	63.1
tissues-ILP1-2-3_Mar29_2016_085311PM	E5			Tam	cgMIP4	Unknown	28.3099	28.2828	0.144408	8.43496		0.309616	2.54264	0.171628	Auto	0.037	0.138479	0.212712	Auto	3	25	72.7
tissues-ILP1-2-3_Mar29_2016_085311PM	E6			Pan	cgMIP4	Unknown	25.2036	25.0335	0.134774	5.03648		0.277987	-0.855836	1.80981	Auto	0.037	1.49262	2.1944	Auto	3	21	72.7
tissues-ILP1-2-3_Mar29_2016_085311PM	E7			Tam	cgMILP7	Unknown		N/A		N/A			N/A	N/A	Auto	0.097			Auto	3	32	80.5
tissues-ILP1-2-3_Mar29_2016_085311PM	E8			Pan	cgMILP7	Unknown	39.6139	37.3096	3.25887	17.3125		3.26793	1.86586	0.27436	Auto	0.097	0.0284825	2.64281	Auto	3	32	77.5
tissues-ILP1-2-3_Mar29_2016_085311PM	F1			Neu	EF1a	Unknown	19.0891	18.954	0.232882						Auto	0.032			Auto	3	16	75.1
tissues-ILP1-2-3_Mar29_2016_085311PM	F2			Sto	EF1a	Unknown	19.05	18.9423	0.129487						Auto	0.032			Auto	3	16	75.1
tissues-ILP1-2-3_Mar29_2016_085311PM	F3			Neu	cgMIP123	Unknown	18.0428	18.0657	0.0586761	-0.888261		0.24016	-6.33496	80.726	Auto	0.111	68.3468	95.3474	Auto	3	15	76.3	80.5	58.3
tissues-ILP1-2-3_Mar29_2016_085311PM	F4			Sto	cgMIP123	Unknown	24.6374	24.6186	0.0252062	5.67626		0.131917	0.229557	0.852897	Auto	0.111	0.778369	0.934561	Auto	3	21	76.3	80.5	74.5
tissues-ILP1-2-3_Mar29_2016_085311PM	F5			Neu	cgMIP4	Unknown	17.8236	17.7477	0.113156	-1.20624		0.258918	-7.09856	137.05	Auto	0.037	114.535	163.992	Auto	3	14	72.7
tissues-ILP1-2-3_Mar29_2016_085311PM	F6			Sto	cgMIP4	Unknown	24.7202	24.5926	0.140902	5.65025		0.191364	-0.242073	1.18269	Auto	0.037	1.03577	1.35045	Auto	3	20	72.7
tissues-ILP1-2-3_Mar29_2016_085311PM	F7			Neu	cgMILP7	Unknown	26.7508	26.7552	0.104601	7.80127		0.255294	-7.64541	200.215	Auto	0.097	167.743	238.972	Auto	3	23	79	81.7
tissues-ILP1-2-3_Mar29_2016_085311PM	F8			Sto	cgMILP7	Unknown		35.34	1.08078	16.3977		1.08851	0.951032	0.517262	Auto	0.097	0.243242	1.09998	Auto	3	27	77.5	80.8
tissues-ILP1-2-3_Mar29_2016_100028PM	A1			Lpa	EF1a	Unknown	19.3036	19.3206	0.124661						Auto	0.032			Auto	3	16	75.4	63.4
tissues-ILP1-2-3_Mar29_2016_100028PM	A2			Hea	EF1a	Unknown	18.8479	18.8421	0.218962						Auto	0.032			Auto	3	15	75.1
tissues-ILP1-2-3_Mar29_2016_100028PM	A3			Lpa	cgMIP123	Unknown	24.726	24.7673	0.0441468	5.4467		0.132247	0	1	Auto	0.111	0.912409	1.096	Auto	3	21	76.6	80.2	61.3
tissues-ILP1-2-3_Mar29_2016_100028PM	A4			Hea	cgMIP123	Unknown	30.834	30.8259	0.310612	11.9838		0.380032	6.53706	0.0107684	Auto	0.111	0.00827463	0.0140136	Auto	3	28	76.3	66.1
tissues-ILP1-2-3_Mar29_2016_100028PM	A5			Lpa	cgMIP4	Unknown	25.2239	25.2129	0.0655673	5.89232		0.140853	0	1	Auto	0.037	0.906983	1.10256	Auto	3	21	72.7	80.5
tissues-ILP1-2-3_Mar29_2016_100028PM	A6			Hea	cgMIP4	Unknown	29.8343	29.8964	0.377151	11.0542		0.436105	5.16192	0.0279323	Auto	0.037	0.0206455	0.0377908	Auto	3	27	72.7
tissues-ILP1-2-3_Mar29_2016_100028PM	A7			Lpa	cgMILP7	Unknown		34.7673	1.14619	15.4467		1.15295	0	1	Auto	0.097	0.449704	2.22368	Auto	3	21	80.8
tissues-ILP1-2-3_Mar29_2016_100028PM	A8			Hea	cgMILP7	Unknown		N/A		N/A			N/A	N/A	Auto	0.097			Auto	3	27	80.8
tissues-ILP1-2-3_Mar29_2016_100028PM	B1			Gil	EF1a	Unknown	19.5071	19.3299	0.160529						Auto	0.032			Auto	3	16	75.1
tissues-ILP1-2-3_Mar29_2016_100028PM	B2			Hem	EF1a	Unknown	18.8816	18.7654	0.354771						Auto	0.032			Auto	3	15	74.8
tissues-ILP1-2-3_Mar29_2016_100028PM	B3			Gil	cgMIP123	Unknown	30.0151	30.1205	0.08559	10.7906		0.181921	5.34386	0.0246229	Auto	0.111	0.0217058	0.027932	Auto	3	27	76.3	80.2	66.1
tissues-ILP1-2-3_Mar29_2016_100028PM	B4			Hem	cgMIP123	Unknown	30.8837	30.8659	0.436457	12.1005		0.562457	6.65384	0.00993102	Auto	0.111	0.00672477	0.014666	Auto	3	28	76.3	80.2	58.6
tissues-ILP1-2-3_Mar29_2016_100028PM	B5			Gil	cgMIP4	Unknown	27.4669	27.3938	0.0598552	8.06385		0.171324	2.17153	0.221975	Auto	0.037	0.19712	0.249964	Auto	3	24	72.7
tissues-ILP1-2-3_Mar29_2016_100028PM	B6			Hem	cgMIP4	Unknown	27.1667	27.1743	0.151534	8.40894		0.385778	2.51662	0.174752	Auto	0.037	0.133749	0.228325	Auto	3	24	72.7
tissues-ILP1-2-3_Mar29_2016_100028PM	B7			Gil	cgMILP7	Unknown	34.2066	34.5995	0.569391	15.2696		0.591587	-0.177118	1.13062	Auto	0.097	0.750295	1.70374	Auto	3	31	78.7	81.4	63.4
tissues-ILP1-2-3_Mar29_2016_100028PM	B8			Hem	cgMILP7	Unknown		36.3539	0.489719	17.5885		0.604721	2.14179	0.226598	Auto	0.097	0.14901	0.344584	Auto	3	19	80.8
tissues-ILP1-2-3_Mar29_2016_100028PM	C1			Man	EF1a	Unknown	20.1638	20.0306	0.22464						Auto	0.032			Auto	3	17	75.1
tissues-ILP1-2-3_Mar29_2016_100028PM	C2			Mgo	EF1a	Unknown	19.4285	19.2814	0.157427						Auto	0.032			Auto	3	16	75.4
tissues-ILP1-2-3_Mar29_2016_100028PM	C3			Man	cgMIP123	Unknown	27.5821	27.5393	0.042493	7.50873		0.228624	2.06203	0.239478	Auto	0.111	0.204382	0.280601	Auto	3	24	76
tissues-ILP1-2-3_Mar29_2016_100028PM	C4			Mgo	cgMIP123	Unknown	24.5008	24.4993	0.0211097	5.21788		0.158836	-0.228817	1.17187	Auto	0.111	1.0497	1.30826	Auto	3	21	76.3
tissues-ILP1-2-3_Mar29_2016_100028PM	C5			Man	cgMIP4	Unknown	22.9365	22.949	0.191158	2.91843		0.294965	-2.97389	7.85652	Auto	0.037	6.40378	9.63882	Auto	3	19	72.4
tissues-ILP1-2-3_Mar29_2016_100028PM	C6			Mgo	cgMIP4	Unknown	27.7799	27.9553	0.271028	8.67388		0.313432	2.78156	0.145435	Auto	0.037	0.117035	0.180726	Auto	3	25	72.7
tissues-ILP1-2-3_Mar29_2016_100028PM	C7			Man	cgMILP7	Unknown	27.867	27.8904	0.0605334	7.85982		0.232653	-7.58685	192.252	Auto	0.097	163.619	225.895	Auto	3	24	78.7	81.4
tissues-ILP1-2-3_Mar29_2016_100028PM	C8			Mgo	cgMILP7	Unknown	31.5519	31.7454	0.155392	12.464		0.221201	-2.98265	7.90437	Auto	0.097	6.78078	9.21416	Auto	3	29	78.7	63.4	81.4
tissues-ILP1-2-3_Mar29_2016_100028PM	D1			Wam	EF1a	Unknown	20.3399	20.1637	0.182436						Auto	0.032			Auto	3	17	74.8	63.4
tissues-ILP1-2-3_Mar29_2016_100028PM	D2			Fgo	EF1a	Unknown	21.7514	21.5996	0.167813						Auto	0.032			Auto	3	18	75.4
tissues-ILP1-2-3_Mar29_2016_100028PM	D3			Wam	cgMIP123	Unknown	32.8332	33.1528	0.518315	12.9891		0.549484	7.54243	0.00536415	Auto	0.111	0.00366513	0.00785078	Auto	3	30	76.3
tissues-ILP1-2-3_Mar29_2016_100028PM	D4			Fgo	cgMIP123	Unknown	28.2386	28.2442	0.0481649	6.64462		0.174588	1.19792	0.435904	Auto	0.111	0.38622	0.49198	Auto	3	25	76.3	79.9	58.3
tissues-ILP1-2-3_Mar29_2016_100028PM	D5			Wam	cgMIP4	Unknown	32.5208	31.852	0.578814	11.6883		0.606884	5.79599	0.0179984	Auto	0.037	0.011818	0.027411	Auto	3	30	72.7	63.4
tissues-ILP1-2-3_Mar29_2016_100028PM	D6			Fgo	cgMIP4	Unknown	30.3457	29.9182	0.306356	8.31859		0.349307	2.42627	0.186045	Auto	0.037	0.146038	0.237012	Auto	3	28	72.7
tissues-ILP1-2-3_Mar29_2016_100028PM	D7			Wam	cgMILP7	Unknown		N/A		N/A			N/A	N/A	Auto	0.097			Auto	3	33	81.1
tissues-ILP1-2-3_Mar29_2016_100028PM	D8			Fgo	cgMILP7	Unknown	34.5155	34.5545	0.783073	12.9549		0.800852	-2.49181	5.62482	Auto	0.097	3.22871	9.79917	Auto	3	32	78.7	76	68.5
tissues-ILP1-2-3_Mar29_2016_100028PM	E1			Tam	EF1a	Unknown	20.1806	19.8478	0.273877						Auto	0.032			Auto	3	17	75.1
tissues-ILP1-2-3_Mar29_2016_100028PM	E2			Pan	EF1a	Unknown	20.1529	19.9971	0.243131						Auto	0.032			Auto	3	17	75.1
tissues-ILP1-2-3_Mar29_2016_100028PM	E3			Tam	cgMIP123	Unknown	30.2521	30.3173	0.109646	10.4695		0.29501	5.02275	0.030761	Auto	0.111	0.0250723	0.0377405	Auto	3	27	76.6
tissues-ILP1-2-3_Mar29_2016_100028PM	E4			Pan	cgMIP123	Unknown	25.153	25.1892	0.0550227	5.19216		0.24928	-0.254542	1.19296	Auto	0.111	1.00365	1.41797	Auto	3	22	76.3	62.8	58.6
tissues-ILP1-2-3_Mar29_2016_100028PM	E5			Tam	cgMIP4	Unknown	28.3362	28.2828	0.144408	8.43496		0.309616	2.54264	0.171628	Auto	0.037	0.138479	0.212712	Auto	3	25	72.7
tissues-ILP1-2-3_Mar29_2016_100028PM	E6			Pan	cgMIP4	Unknown	25.0299	25.0335	0.134774	5.03648		0.277987	-0.855836	1.80981	Auto	0.037	1.49262	2.1944	Auto	3	21	72.7
tissues-ILP1-2-3_Mar29_2016_100028PM	E7			Tam	cgMILP7	Unknown		N/A		N/A			N/A	N/A	Auto	0.097			Auto	3	33	77.5	80.8
tissues-ILP1-2-3_Mar29_2016_100028PM	E8			Pan	cgMILP7	Unknown	35.0052	37.3096	3.25887	17.3125		3.26793	1.86586	0.27436	Auto	0.097	0.0284825	2.64281	Auto	3	32	78.7	68.5	82.3
tissues-ILP1-2-3_Mar29_2016_100028PM	F1			Neu	EF1a	Unknown	19.13	18.954	0.232882						Auto	0.032			Auto	3	16	75.1	62.8
tissues-ILP1-2-3_Mar29_2016_100028PM	F2			Sto	EF1a	Unknown	19.0153	18.9423	0.129487						Auto	0.032			Auto	3	16	75.1	63.4
tissues-ILP1-2-3_Mar29_2016_100028PM	F3			Neu	cgMIP123	Unknown	17.9998	18.0657	0.0586761	-0.888261		0.24016	-6.33496	80.726	Auto	0.111	68.3468	95.3474	Auto	3	15	76.6	80.8	62.8
tissues-ILP1-2-3_Mar29_2016_100028PM	F4			Sto	cgMIP123	Unknown	24.5854	24.6186	0.0252062	5.67626		0.131917	0.229557	0.852897	Auto	0.111	0.778369	0.934561	Auto	3	21	76.6	80.8
tissues-ILP1-2-3_Mar29_2016_100028PM	F5			Neu	cgMIP4	Unknown	17.8618	17.7477	0.113156	-1.20624		0.258918	-7.09856	137.05	Auto	0.037	114.535	163.992	Auto	3	14	72.7	80.2
tissues-ILP1-2-3_Mar29_2016_100028PM	F6			Sto	cgMIP4	Unknown	24.7042	24.5926	0.140902	5.65025		0.191364	-0.242073	1.18269	Auto	0.037	1.03577	1.35045	Auto	3	20	72.7
tissues-ILP1-2-3_Mar29_2016_100028PM	F7			Neu	cgMILP7	Unknown	26.9044	26.7552	0.104601	7.80127		0.255294	-7.64541	200.215	Auto	0.097	167.743	238.972	Auto	3	23	78.7	81.7	62.8
tissues-ILP1-2-3_Mar29_2016_100028PM	F8			Sto	cgMILP7	Unknown	36.1042	35.34	1.08078	16.3977		1.08851	0.951032	0.517262	Auto	0.097	0.243242	1.09998	Auto	3	33	79	62.8	81.4
tissues-ILP1-2-3_Mar30_2016_081515AM	A1			Lpa	EF1a	Unknown	19.3348	19.3206	0.124661						Auto	0.032			Auto	3	16	75.4
tissues-ILP1-2-3_Mar30_2016_081515AM	A2			Hea	EF1a	Unknown	19.0318	18.8421	0.218962						Auto	0.032			Auto	3	16	75.1
tissues-ILP1-2-3_Mar30_2016_081515AM	A3			Lpa	cgMIP123	Unknown	24.7347	24.7673	0.0441468	5.4467		0.132247	0	1	Auto	0.111	0.912409	1.096	Auto	3	21	76.6	80.8
tissues-ILP1-2-3_Mar30_2016_081515AM	A4			Hea	cgMIP123	Unknown	30.5538	30.8259	0.310612	11.9838		0.380032	6.53706	0.0107684	Auto	0.111	0.00827463	0.0140136	Auto	3	27	76.3
tissues-ILP1-2-3_Mar30_2016_081515AM	A5			Lpa	cgMIP4	Unknown	25.2469	25.2129	0.0655673	5.89232		0.140853	0	1	Auto	0.037	0.906983	1.10256	Auto	3	21	72.7	80.5
tissues-ILP1-2-3_Mar30_2016_081515AM	A6			Hea	cgMIP4	Unknown	29.3891	29.8964	0.377151	11.0542		0.436105	5.16192	0.0279323	Auto	0.037	0.0206455	0.0377908	Auto	3	27	73
tissues-ILP1-2-3_Mar30_2016_081515AM	A7			Lpa	cgMILP7	Unknown	34.8547	34.7673	1.14619	15.4467		1.15295	0	1	Auto	0.097	0.449704	2.22368	Auto	3	32	79.3	81.7	63.7
tissues-ILP1-2-3_Mar30_2016_081515AM	A8			Hea	cgMILP7	Unknown		N/A		N/A			N/A	N/A	Auto	0.097			Auto	3	18	80.8	77.2	61.9
tissues-ILP1-2-3_Mar30_2016_081515AM	B1			Gil	EF1a	Unknown	19.3912	19.3299	0.160529						Auto	0.032			Auto	3	16	75.1
tissues-ILP1-2-3_Mar30_2016_081515AM	B2			Hem	EF1a	Unknown	19.2573	18.7654	0.354771						Auto	0.032			Auto	3	16	74.8
tissues-ILP1-2-3_Mar30_2016_081515AM	B3			Gil	cgMIP123	Unknown	30.0952	30.1205	0.08559	10.7906		0.181921	5.34386	0.0246229	Auto	0.111	0.0217058	0.027932	Auto	3	27	76.3	61.3
tissues-ILP1-2-3_Mar30_2016_081515AM	B4			Hem	cgMIP123	Unknown	31.4462	30.8659	0.436457	12.1005		0.562457	6.65384	0.00993102	Auto	0.111	0.00672477	0.014666	Auto	3	28	76	80.2
tissues-ILP1-2-3_Mar30_2016_081515AM	B5			Gil	cgMIP4	Unknown	27.3977	27.3938	0.0598552	8.06385		0.171324	2.17153	0.221975	Auto	0.037	0.19712	0.249964	Auto	3	23	72.7	80.5
tissues-ILP1-2-3_Mar30_2016_081515AM	B6			Hem	cgMIP4	Unknown	27.3665	27.1743	0.151534	8.40894		0.385778	2.51662	0.174752	Auto	0.037	0.133749	0.228325	Auto	3	24	72.4
tissues-ILP1-2-3_Mar30_2016_081515AM	B7			Gil	cgMILP7	Unknown	34.1566	34.5995	0.569391	15.2696		0.591587	-0.177118	1.13062	Auto	0.097	0.750295	1.70374	Auto	3	31	78.7	81.4	63.1
tissues-ILP1-2-3_Mar30_2016_081515AM	B8			Hem	cgMILP7	Unknown	36.7001	36.3539	0.489719	17.5885		0.604721	2.14179	0.226598	Auto	0.097	0.14901	0.344584	Auto	3	33	79	81.7
tissues-ILP1-2-3_Mar30_2016_081515AM	C1			Man	EF1a	Unknown	20.1779	20.0306	0.22464						Auto	0.032			Auto	3	17	75.1
tissues-ILP1-2-3_Mar30_2016_081515AM	C2			Mgo	EF1a	Unknown	19.3081	19.2814	0.157427						Auto	0.032			Auto	3	16	75.4
tissues-ILP1-2-3_Mar30_2016_081515AM	C3			Man	cgMIP123	Unknown	27.5641	27.5393	0.042493	7.50873		0.228624	2.06203	0.239478	Auto	0.111	0.204382	0.280601	Auto	3	24	76.3	86.5
tissues-ILP1-2-3_Mar30_2016_081515AM	C4			Mgo	cgMIP123	Unknown	24.5232	24.4993	0.0211097	5.21788		0.158836	-0.228817	1.17187	Auto	0.111	1.0497	1.30826	Auto	3	21	76.3
tissues-ILP1-2-3_Mar30_2016_081515AM	C5			Man	cgMIP4	Unknown	23.198	22.949	0.191158	2.91843		0.294965	-2.97389	7.85652	Auto	0.037	6.40378	9.63882	Auto	3	19	72.7
tissues-ILP1-2-3_Mar30_2016_081515AM	C6			Mgo	cgMIP4	Unknown	28.2039	27.9553	0.271028	8.67388		0.313432	2.78156	0.145435	Auto	0.037	0.117035	0.180726	Auto	3	25	72.7
tissues-ILP1-2-3_Mar30_2016_081515AM	C7			Man	cgMILP7	Unknown	27.8858	27.8904	0.0605334	7.85982		0.232653	-7.58685	192.252	Auto	0.097	163.619	225.895	Auto	3	25	78.7	81.7	70.3
tissues-ILP1-2-3_Mar30_2016_081515AM	C8			Mgo	cgMILP7	Unknown	31.9182	31.7454	0.155392	12.464		0.221201	-2.98265	7.90437	Auto	0.097	6.78078	9.21416	Auto	3	29	78.7
tissues-ILP1-2-3_Mar30_2016_081515AM	D1			Wam	EF1a	Unknown	20.2563	20.1637	0.182436						Auto	0.032			Auto	3	17	75.1	63.1
tissues-ILP1-2-3_Mar30_2016_081515AM	D2			Fgo	EF1a	Unknown	21.6211	21.5996	0.167813						Auto	0.032			Auto	3	18	75.7
tissues-ILP1-2-3_Mar30_2016_081515AM	D3			Wam	cgMIP123	Unknown	33.9075	33.1528	0.518315	12.9891		0.549484	7.54243	0.00536415	Auto	0.111	0.00366513	0.00785078	Auto	3	31	76.3	59.5
tissues-ILP1-2-3_Mar30_2016_081515AM	D4			Fgo	cgMIP123	Unknown	28.3135	28.2442	0.0481649	6.64462		0.174588	1.19792	0.435904	Auto	0.111	0.38622	0.49198	Auto	3	25	76.3
tissues-ILP1-2-3_Mar30_2016_081515AM	D5			Wam	cgMIP4	Unknown	32.0002	31.852	0.578814	11.6883		0.606884	5.79599	0.0179984	Auto	0.037	0.011818	0.027411	Auto	3	30	73	80.8
tissues-ILP1-2-3_Mar30_2016_081515AM	D6			Fgo	cgMIP4	Unknown	29.617	29.9182	0.306356	8.31859		0.349307	2.42627	0.186045	Auto	0.037	0.146038	0.237012	Auto	3	27	72.7
tissues-ILP1-2-3_Mar30_2016_081515AM	D7			Wam	cgMILP7	Unknown		N/A		N/A			N/A	N/A	Auto	0.097			Auto	3	32	80.8	72.7
tissues-ILP1-2-3_Mar30_2016_081515AM	D8			Fgo	cgMILP7	Unknown	33.5809	34.5545	0.783073	12.9549		0.800852	-2.49181	5.62482	Auto	0.097	3.22871	9.79917	Auto	3	31	79	81.7	63.4
tissues-ILP1-2-3_Mar30_2016_081515AM	E1			Tam	EF1a	Unknown	19.7825	19.8478	0.273877						Auto	0.032			Auto	3	16	75.1
tissues-ILP1-2-3_Mar30_2016_081515AM	E2			Pan	EF1a	Unknown	20.132	19.9971	0.243131						Auto	0.032			Auto	3	17	75.4	58
tissues-ILP1-2-3_Mar30_2016_081515AM	E3			Tam	cgMIP123	Unknown	30.2375	30.3173	0.109646	10.4695		0.29501	5.02275	0.030761	Auto	0.111	0.0250723	0.0377405	Auto	3	27	76.6
tissues-ILP1-2-3_Mar30_2016_081515AM	E4			Pan	cgMIP123	Unknown	25.2587	25.1892	0.0550227	5.19216		0.24928	-0.254542	1.19296	Auto	0.111	1.00365	1.41797	Auto	3	22	76.3
tissues-ILP1-2-3_Mar30_2016_081515AM	E5			Tam	cgMIP4	Unknown	28.0756	28.2828	0.144408	8.43496		0.309616	2.54264	0.171628	Auto	0.037	0.138479	0.212712	Auto	3	25	73
tissues-ILP1-2-3_Mar30_2016_081515AM	E6			Pan	cgMIP4	Unknown	25.0268	25.0335	0.134774	5.03648		0.277987	-0.855836	1.80981	Auto	0.037	1.49262	2.1944	Auto	3	21	73
tissues-ILP1-2-3_Mar30_2016_081515AM	E7			Tam	cgMILP7	Unknown		N/A		N/A			N/A	N/A	Auto	0.097			Auto	3	32	81.1
tissues-ILP1-2-3_Mar30_2016_081515AM	E8			Pan	cgMILP7	Unknown		37.3096	3.25887	17.3125		3.26793	1.86586	0.27436	Auto	0.097	0.0284825	2.64281	Auto	3	32	77.5	81.1
tissues-ILP1-2-3_Mar30_2016_081515AM	F1			Neu	EF1a	Unknown	19.0194	18.954	0.232882						Auto	0.032			Auto	3	15	75.4
tissues-ILP1-2-3_Mar30_2016_081515AM	F2			Sto	EF1a	Unknown	18.9511	18.9423	0.129487						Auto	0.032			Auto	3	15	75.4
tissues-ILP1-2-3_Mar30_2016_081515AM	F3			Neu	cgMIP123	Unknown	18.1376	18.0657	0.0586761	-0.888261		0.24016	-6.33496	80.726	Auto	0.111	68.3468	95.3474	Auto	3	15	76.3	80.8	74.8
tissues-ILP1-2-3_Mar30_2016_081515AM	F4			Sto	cgMIP123	Unknown	24.6125	24.6186	0.0252062	5.67626		0.131917	0.229557	0.852897	Auto	0.111	0.778369	0.934561	Auto	3	21	76.6	81.1
tissues-ILP1-2-3_Mar30_2016_081515AM	F5			Neu	cgMIP4	Unknown	17.6814	17.7477	0.113156	-1.20624		0.258918	-7.09856	137.05	Auto	0.037	114.535	163.992	Auto	3	14	73
tissues-ILP1-2-3_Mar30_2016_081515AM	F6			Sto	cgMIP4	Unknown	24.5061	24.5926	0.140902	5.65025		0.191364	-0.242073	1.18269	Auto	0.037	1.03577	1.35045	Auto	3	20	73
tissues-ILP1-2-3_Mar30_2016_081515AM	F7			Neu	cgMILP7	Unknown	26.6892	26.7552	0.104601	7.80127		0.255294	-7.64541	200.215	Auto	0.097	167.743	238.972	Auto	3	23	79	81.7
tissues-ILP1-2-3_Mar30_2016_081515AM	F8			Sto	cgMILP7	Unknown	34.5758	35.34	1.08078	16.3977		1.08851	0.951032	0.517262	Auto	0.097	0.243242	1.09998	Auto	3	32	79	81.7	63.4
tissues-ILP1-2-3_Mar30_2016_090722AM	A1			Lpa	EF1a	Unknown	19.422	19.3206	0.124661						Auto	0.032			Auto	3	16	75.1
tissues-ILP1-2-3_Mar30_2016_090722AM	A2			Hea	EF1a	Unknown	18.8808	18.8421	0.218962						Auto	0.032			Auto	3	16	74.8	62.2	69.4
tissues-ILP1-2-3_Mar30_2016_090722AM	A3			Lpa	cgMIP123	Unknown	24.7914	24.7673	0.0441468	5.4467		0.132247	0	1	Auto	0.111	0.912409	1.096	Auto	3	22	76.6	80.8
tissues-ILP1-2-3_Mar30_2016_090722AM	A4			Hea	cgMIP123	Unknown	31.2583	30.8259	0.310612	11.9838		0.380032	6.53706	0.0107684	Auto	0.111	0.00827463	0.0140136	Auto	3	28	76.6	80.5	61.9
tissues-ILP1-2-3_Mar30_2016_090722AM	A5			Lpa	cgMIP4	Unknown	25.1176	25.2129	0.0655673	5.89232		0.140853	0	1	Auto	0.037	0.906983	1.10256	Auto	3	21	73
tissues-ILP1-2-3_Mar30_2016_090722AM	A6			Hea	cgMIP4	Unknown	30.1392	29.8964	0.377151	11.0542		0.436105	5.16192	0.0279323	Auto	0.037	0.0206455	0.0377908	Auto	3	28	73
tissues-ILP1-2-3_Mar30_2016_090722AM	A7			Lpa	cgMILP7	Unknown	33.5799	34.7673	1.14619	15.4467		1.15295	0	1	Auto	0.097	0.449704	2.22368	Auto	3	31	78.7	81.4	63.4
tissues-ILP1-2-3_Mar30_2016_090722AM	A8			Hea	cgMILP7	Unknown		N/A		N/A			N/A	N/A	Auto	0.097			Auto	3	21	80.8	69.4
tissues-ILP1-2-3_Mar30_2016_090722AM	B1			Gil	EF1a	Unknown	19.4187	19.3299	0.160529						Auto	0.032			Auto	3	16	74.8
tissues-ILP1-2-3_Mar30_2016_090722AM	B2			Hem	EF1a	Unknown	19.0356	18.7654	0.354771						Auto	0.032			Auto	3	16	74.8
tissues-ILP1-2-3_Mar30_2016_090722AM	B3			Gil	cgMIP123	Unknown	30.1567	30.1205	0.08559	10.7906		0.181921	5.34386	0.0246229	Auto	0.111	0.0217058	0.027932	Auto	3	27	76.3	80.5
tissues-ILP1-2-3_Mar30_2016_090722AM	B4			Hem	cgMIP123	Unknown	30.4002	30.8659	0.436457	12.1005		0.562457	6.65384	0.00993102	Auto	0.111	0.00672477	0.014666	Auto	3	27	76.3	80.5	61.6
tissues-ILP1-2-3_Mar30_2016_090722AM	B5			Gil	cgMIP4	Unknown	27.3205	27.3938	0.0598552	8.06385		0.171324	2.17153	0.221975	Auto	0.037	0.19712	0.249964	Auto	3	24	72.7
tissues-ILP1-2-3_Mar30_2016_090722AM	B6			Hem	cgMIP4	Unknown	27.1683	27.1743	0.151534	8.40894		0.385778	2.51662	0.174752	Auto	0.037	0.133749	0.228325	Auto	3	24	72.7
tissues-ILP1-2-3_Mar30_2016_090722AM	B7			Gil	cgMILP7	Unknown	34.6481	34.5995	0.569391	15.2696		0.591587	-0.177118	1.13062	Auto	0.097	0.750295	1.70374	Auto	3	32	78.7	81.1	69.4
tissues-ILP1-2-3_Mar30_2016_090722AM	B8			Hem	cgMILP7	Unknown		36.3539	0.489719	17.5885		0.604721	2.14179	0.226598	Auto	0.097	0.14901	0.344584	Auto	3	28	80.8
tissues-ILP1-2-3_Mar30_2016_090722AM	C1			Man	EF1a	Unknown	20.1737	20.0306	0.22464						Auto	0.032			Auto	3	17	75.1
tissues-ILP1-2-3_Mar30_2016_090722AM	C2			Mgo	EF1a	Unknown	19.4527	19.2814	0.157427						Auto	0.032			Auto	3	16	75.1
tissues-ILP1-2-3_Mar30_2016_090722AM	C3			Man	cgMIP123	Unknown	27.5243	27.5393	0.042493	7.50873		0.228624	2.06203	0.239478	Auto	0.111	0.204382	0.280601	Auto	3	24	76.3	80.8
tissues-ILP1-2-3_Mar30_2016_090722AM	C4			Mgo	cgMIP123	Unknown	24.5014	24.4993	0.0211097	5.21788		0.158836	-0.228817	1.17187	Auto	0.111	1.0497	1.30826	Auto	3	21	76.6
tissues-ILP1-2-3_Mar30_2016_090722AM	C5			Man	cgMIP4	Unknown	22.732	22.949	0.191158	2.91843		0.294965	-2.97389	7.85652	Auto	0.037	6.40378	9.63882	Auto	3	18	72.7
tissues-ILP1-2-3_Mar30_2016_090722AM	C6			Mgo	cgMIP4	Unknown	27.6686	27.9553	0.271028	8.67388		0.313432	2.78156	0.145435	Auto	0.037	0.117035	0.180726	Auto	3	25	73
tissues-ILP1-2-3_Mar30_2016_090722AM	C7			Man	cgMILP7	Unknown	27.8336	27.8904	0.0605334	7.85982		0.232653	-7.58685	192.252	Auto	0.097	163.619	225.895	Auto	3	24	78.7	72.4	59.5
tissues-ILP1-2-3_Mar30_2016_090722AM	C8			Mgo	cgMILP7	Unknown	31.7062	31.7454	0.155392	12.464		0.221201	-2.98265	7.90437	Auto	0.097	6.78078	9.21416	Auto	3	29	78.7	63.4	81.7
tissues-ILP1-2-3_Mar30_2016_090722AM	D1			Wam	EF1a	Unknown	20.2995	20.1637	0.182436						Auto	0.032			Auto	3	17	74.8
tissues-ILP1-2-3_Mar30_2016_090722AM	D2			Fgo	EF1a	Unknown	21.7185	21.5996	0.167813						Auto	0.032			Auto	3	18	75.4
tissues-ILP1-2-3_Mar30_2016_090722AM	D3			Wam	cgMIP123	Unknown	32.7946	33.1528	0.518315	12.9891		0.549484	7.54243	0.00536415	Auto	0.111	0.00366513	0.00785078	Auto	3	30	76.3	80.8
tissues-ILP1-2-3_Mar30_2016_090722AM	D4			Fgo	cgMIP123	Unknown	28.2192	28.2442	0.0481649	6.64462		0.174588	1.19792	0.435904	Auto	0.111	0.38622	0.49198	Auto	3	25	76.3	80.8
tissues-ILP1-2-3_Mar30_2016_090722AM	D5			Wam	cgMIP4	Unknown	31.1256	31.852	0.578814	11.6883		0.606884	5.79599	0.0179984	Auto	0.037	0.011818	0.027411	Auto	3	29	72.7	80.8
tissues-ILP1-2-3_Mar30_2016_090722AM	D6			Fgo	cgMIP4	Unknown	29.8502	29.9182	0.306356	8.31859		0.349307	2.42627	0.186045	Auto	0.037	0.146038	0.237012	Auto	3	27	72.7
tissues-ILP1-2-3_Mar30_2016_090722AM	D7			Wam	cgMILP7	Unknown		N/A		N/A			N/A	N/A	Auto	0.097			Auto	3	33	80.8
tissues-ILP1-2-3_Mar30_2016_090722AM	D8			Fgo	cgMILP7	Unknown	34.6262	34.5545	0.783073	12.9549		0.800852	-2.49181	5.62482	Auto	0.097	3.22871	9.79917	Auto	3	32	79	81.4	63.4
tissues-ILP1-2-3_Mar30_2016_090722AM	E1			Tam	EF1a	Unknown	19.9736	19.8478	0.273877						Auto	0.032			Auto	3	17	75.1
tissues-ILP1-2-3_Mar30_2016_090722AM	E2			Pan	EF1a	Unknown	20.1546	19.9971	0.243131						Auto	0.032			Auto	3	17	75.1
tissues-ILP1-2-3_Mar30_2016_090722AM	E3			Tam	cgMIP123	Unknown	30.4762	30.3173	0.109646	10.4695		0.29501	5.02275	0.030761	Auto	0.111	0.0250723	0.0377405	Auto	3	27	76.3
tissues-ILP1-2-3_Mar30_2016_090722AM	E4			Pan	cgMIP123	Unknown	25.2071	25.1892	0.0550227	5.19216		0.24928	-0.254542	1.19296	Auto	0.111	1.00365	1.41797	Auto	3	22	76.3
tissues-ILP1-2-3_Mar30_2016_090722AM	E5			Tam	cgMIP4	Unknown	28.4094	28.2828	0.144408	8.43496		0.309616	2.54264	0.171628	Auto	0.037	0.138479	0.212712	Auto	3	26	72.7
tissues-ILP1-2-3_Mar30_2016_090722AM	E6			Pan	cgMIP4	Unknown	24.8738	25.0335	0.134774	5.03648		0.277987	-0.855836	1.80981	Auto	0.037	1.49262	2.1944	Auto	3	20	73
tissues-ILP1-2-3_Mar30_2016_090722AM	E7			Tam	cgMILP7	Unknown		N/A		N/A			N/A	N/A	Auto	0.097			Auto	3	33	81.1
tissues-ILP1-2-3_Mar30_2016_090722AM	E8			Pan	cgMILP7	Unknown		37.3096	3.25887	17.3125		3.26793	1.86586	0.27436	Auto	0.097	0.0284825	2.64281	Auto	3	33	77.5	81.1	69.4
tissues-ILP1-2-3_Mar30_2016_090722AM	F1			Neu	EF1a	Unknown	19.0513	18.954	0.232882						Auto	0.032			Auto	3	16	75.1
tissues-ILP1-2-3_Mar30_2016_090722AM	F2			Sto	EF1a	Unknown	19.0427	18.9423	0.129487						Auto	0.032			Auto	3	16	75.1	69.4
tissues-ILP1-2-3_Mar30_2016_090722AM	F3			Neu	cgMIP123	Unknown	18.0826	18.0657	0.0586761	-0.888261		0.24016	-6.33496	80.726	Auto	0.111	68.3468	95.3474	Auto	3	15	76.6	80.2	74.8
tissues-ILP1-2-3_Mar30_2016_090722AM	F4			Sto	cgMIP123	Unknown	24.6389	24.6186	0.0252062	5.67626		0.131917	0.229557	0.852897	Auto	0.111	0.778369	0.934561	Auto	3	21	76.6	80.8	74.8
tissues-ILP1-2-3_Mar30_2016_090722AM	F5			Neu	cgMIP4	Unknown	17.6242	17.7477	0.113156	-1.20624		0.258918	-7.09856	137.05	Auto	0.037	114.535	163.992	Auto	3	14	73
tissues-ILP1-2-3_Mar30_2016_090722AM	F6			Sto	cgMIP4	Unknown	24.4398	24.5926	0.140902	5.65025		0.191364	-0.242073	1.18269	Auto	0.037	1.03577	1.35045	Auto	3	20	73
tissues-ILP1-2-3_Mar30_2016_090722AM	F7			Neu	cgMILP7	Unknown	26.6766	26.7552	0.104601	7.80127		0.255294	-7.64541	200.215	Auto	0.097	167.743	238.972	Auto	3	23	79	81.7
tissues-ILP1-2-3_Mar30_2016_090722AM	F8			Sto	cgMILP7	Unknown		35.34	1.08078	16.3977		1.08851	0.951032	0.517262	Auto	0.097	0.243242	1.09998	Auto	3	28	77.5	80.8
tissues-PDX-ILP4_Mar30_2016_100029AM	A1			Lpa	EF1a	Unknown	19.3822	19.3206	0.124661						Auto	0.032			Auto	3	16	75.1
tissues-PDX-ILP4_Mar30_2016_100029AM	A2			Gil	EF1a	Unknown	19.4126	19.3299	0.160529						Auto	0.032			Auto	3	16	74.8	58.6
tissues-PDX-ILP4_Mar30_2016_100029AM	A3			Man	EF1a	Unknown	20.1063	20.0306	0.22464						Auto	0.032			Auto	3	17	74.8
tissues-PDX-ILP4_Mar30_2016_100029AM	A4			Wam	EF1a	Unknown	20.0227	20.1637	0.182436						Auto	0.032			Auto	3	17	74.8
tissues-PDX-ILP4_Mar30_2016_100029AM	A5			Tam	EF1a	Unknown	19.7838	19.8478	0.273877						Auto	0.032			Auto	3	17	74.8	63.1
tissues-PDX-ILP4_Mar30_2016_100029AM	A6			Neu	EF1a	Unknown	19.1495	18.954	0.232882						Auto	0.032			Auto	3	16	74.8	68.8
tissues-PDX-ILP4_Mar30_2016_100029AM	A7			Hea	EF1a	Unknown	19.0465	18.8421	0.218962						Auto	0.032			Auto	3	16	74.5
tissues-PDX-ILP4_Mar30_2016_100029AM	A8			Hem	EF1a	Unknown	18.712	18.7654	0.354771						Auto	0.032			Auto	3	16	74.8	90.4	67.9
tissues-PDX-ILP4_Mar30_2016_100029AM	B1			Mgo	EF1a	Unknown	19.3081	19.2814	0.157427						Auto	0.032			Auto	3	16	75.1
tissues-PDX-ILP4_Mar30_2016_100029AM	B2			Fgo	EF1a	Unknown	21.6958	21.5996	0.167813						Auto	0.032			Auto	3	18	75.1
tissues-PDX-ILP4_Mar30_2016_100029AM	B3			Pan	EF1a	Unknown	20.0388	19.9971	0.243131						Auto	0.032			Auto	3	17	74.8	63.1
tissues-PDX-ILP4_Mar30_2016_100029AM	B4			Sto	EF1a	Unknown	19.0003	18.9423	0.129487						Auto	0.032			Auto	3	16	75.1	63.1
tissues-PDX-ILP4_Mar30_2016_100029AM	B5			Int	EF1a	Unknown	18.6142	18.4745	0.146894						Auto	0.032			Auto	3	15	75.1
tissues-PDX-ILP4_Mar30_2016_100029AM	B6			Int	EF1a	Unknown	18.3489	18.4745	0.146894						Auto	0.032			Auto	3	15	75.4	62.8
tissues-PDX-ILP4_Mar30_2016_100029AM	B7			Int	EF1a	Unknown	18.364	18.4745	0.146894						Auto	0.032			Auto	3	15	75.4	58.9
tissues-PDX-ILP4_Mar30_2016_100029AM	B8			Int	EF1a	Unknown	18.3086	18.4745	0.146894						Auto	0.032			Auto	3	15	75.4
tissues-PDX-ILP4_Mar30_2016_100029AM	C1			Lpa	cgPDX	Unknown	32.1299	32.7055	1.39505	13.3848		1.40061	0	1	Auto	0.105	0.37877	2.64013	Auto	3	29	77.8	71.2	80.8
tissues-PDX-ILP4_Mar30_2016_100029AM	C2			Gil	cgPDX	Unknown	34.1659	32.7157	1.62806	13.3857		1.63596	0.000891527	0.999382	Auto	0.105	0.321558	3.10602	Auto	3	32	77.8	71.5
tissues-PDX-ILP4_Mar30_2016_100029AM	C3			Man	cgPDX	Unknown	35.1778	34.3333	1.64871	14.3027		1.66394	0.917844	0.5293	Auto	0.105	0.167034	1.67725	Auto	3	32	77.5	71.5	80.8
tissues-PDX-ILP4_Mar30_2016_100029AM	C4			Wam	cgPDX	Unknown	34.2376	33.1866	0.967708	13.0229		0.984754	-0.361968	1.28518	Auto	0.105	0.649416	2.54334	Auto	3	32	77.8	71.5	80.8
tissues-PDX-ILP4_Mar30_2016_100029AM	C5			Tam	cgPDX	Unknown	33.0448	33.0326	0.068786	13.1848		0.282383	-0.200084	1.14877	Auto	0.105	0.944551	1.39713	Auto	3	30	77.8	63.7	80.8
tissues-PDX-ILP4_Mar30_2016_100029AM	C6			Neu	cgPDX	Unknown	30.1205	29.9809	0.179106	11.0269		0.29379	-2.35793	5.12636	Auto	0.105	4.18186	6.28418	Auto	3	27	77.8	60.7	58.3
tissues-PDX-ILP4_Mar30_2016_100029AM	C7			Hea	cgPDX	Unknown	29.0915	29.0314	0.0791268	10.1893		0.232821	-3.19552	9.16108	Auto	0.105	7.7958	10.7655	Auto	3	26	77.8	81.1
tissues-PDX-ILP4_Mar30_2016_100029AM	C8			Hem	cgPDX	Unknown	31.5901	31.0025	0.517686	12.2371		0.627583	-1.14775	2.21568	Auto	0.105	1.43412	3.42317	Auto	3	29	77.8	63.7	80.8
tissues-PDX-ILP4_Mar30_2016_100029AM	D1			Mgo	cgPDX	Unknown	31.1553	30.6747	0.597868	11.3933		0.618247	-1.99153	3.97659	Auto	0.105	2.5906	6.1041	Auto	3	28	77.8	71.5	81.1
tissues-PDX-ILP4_Mar30_2016_100029AM	D2			Fgo	cgPDX	Unknown	33.0663	32.8616	0.690033	11.262		0.710145	-2.12282	4.35546	Auto	0.105	2.66231	7.12539	Auto	3	30	77.8	71.5	80.8
tissues-PDX-ILP4_Mar30_2016_100029AM	D3			Pan	cgPDX	Unknown	23.9822	23.9543	0.0242957	3.95726		0.244342	-9.42759	688.631	Auto	0.105	581.342	815.719	Auto	3	20	77.8	59.8
tissues-PDX-ILP4_Mar30_2016_100029AM	D4			Sto	cgPDX	Unknown	20.6366	20.5595	0.0819057	1.61722		0.153217	-11.7676	3486.64	Auto	0.105	3135.34	3877.31	Auto	3	17	77.8	70.3
tissues-PDX-ILP4_Mar30_2016_100029AM	D5			Int	cgPDX	Unknown	19.6702	19.7757	0.112729	1.30122		0.185164	-12.0836	4340.45	Auto	0.105	3817.64	4934.85	Auto	3	16	77.8	60.1
tissues-PDX-ILP4_Mar30_2016_100029AM	D6			Int	cgMIP123	Unknown	23.8609	23.7118	0.152114		5.23735	0.211462	-0.209348	1.15617	Auto	0.111	0.998535	1.33868	Auto	3	20	76.3	74.5	58
tissues-PDX-ILP4_Mar30_2016_100029AM	D7			Int	cgMIP123	Unknown	23.7177	23.7118	0.152114		5.23735	0.211462	-0.209348	1.15617	Auto	0.111	0.998535	1.33868	Auto	3	20	76.3	74.8	80.8
tissues-PDX-ILP4_Mar30_2016_100029AM	D8			Int	cgMIP123	Unknown	23.5569	23.7118	0.152114		5.23735	0.211462	-0.209348	1.15617	Auto	0.111	0.998535	1.33868	Auto	3	20	76.6	81.1
tissues-PDX-ILP4_Mar30_2016_100029AM	E1			Lpa	cgILP	Unknown	33.272	32.7324	0.633348	13.4118		0.6455	0	1	Auto	0.038	0.639271	1.56428	Auto	3	30	73.9	80.8
tissues-PDX-ILP4_Mar30_2016_100029AM	E2			Gil	cgILP	Unknown	33.0473	33.179	0.232933	13.8491		0.282891	0.43732	0.738505	Auto	0.038	0.607009	0.898488	Auto	3	30	73.9	80.5
tissues-PDX-ILP4_Mar30_2016_100029AM	E3			Man	cgILP	Unknown	34.1092	34.5975	0.787628	14.5669		0.819036	1.15507	0.449043	Auto	0.038	0.254527	0.792214	Auto	3	31	73.9	80.8
tissues-PDX-ILP4_Mar30_2016_100029AM	E4			Wam	cgILP	Unknown		33.9357	N/A	13.772		N/A	0.360186	0.779064	Auto	0.038	N/A	N/A	Auto	3	33	80.5	74.2
tissues-PDX-ILP4_Mar30_2016_100029AM	E5			Tam	cgILP	Unknown	31.6641	31.9163	0.238623	12.0685		0.363248	-1.34333	2.53737	Auto	0.038	1.97258	3.26387	Auto	3	29	74.2	81.1
tissues-PDX-ILP4_Mar30_2016_100029AM	E6			Neu	cgILP	Unknown	27.7204	27.5634	0.145662	8.60938		0.274684	-4.80241	27.9043	Auto	0.038	23.0665	33.7566	Auto	3	24	73.9	80.8
tissues-PDX-ILP4_Mar30_2016_100029AM	E7			Hea	cgILP	Unknown	35.6165	35.1681	0.649946	16.326		0.685838	2.91422	0.132658	Auto	0.038	0.0824659	0.213398	Auto	3	33	74.2	80.8
tissues-PDX-ILP4_Mar30_2016_100029AM	E8			Hem	cgILP	Unknown	32.9081	33.2682	0.55967	14.5028		0.662641	1.09104	0.469424	Auto	0.038	0.296545	0.743087	Auto	3	30	73.9	80.8
tissues-PDX-ILP4_Mar30_2016_100029AM	F1			Mgo	cgILP	Unknown		38.0636	N/A	18.7821		N/A	5.37034	0.024175	Auto	0.038	N/A	N/A	Auto	3	24	80.5	74.2
tissues-PDX-ILP4_Mar30_2016_100029AM	F2			Fgo	cgILP	Unknown	34.9166	35.2444	0.549756	13.6448		0.574798	0.233001	0.850863	Auto	0.038	0.571253	1.26733	Auto	3	32	73.9	80.5
tissues-PDX-ILP4_Mar30_2016_100029AM	F3			Pan	cgILP	Unknown	24.3473	24.2505	0.0931592	4.25347		0.260368	-9.15832	571.385	Auto	0.038	477.035	684.396	Auto	3	20	73.9
tissues-PDX-ILP4_Mar30_2016_100029AM	F4			Sto	cgILP	Unknown	23.3823	23.2572	0.109894	4.31488		0.169834	-9.09691	547.573	Auto	0.038	486.762	615.981	Auto	3	19	73.9
tissues-PDX-ILP4_Mar30_2016_100029AM	F5			Int	cgILP	Unknown	26.8541	26.7539	0.149599	8.27937		0.209661	-5.13242	35.0761	Auto	0.038	30.3318	40.5626	Auto	3	23	73.9	81.1
tissues-PDX-ILP4_Mar30_2016_100029AM	F6			Int	cgMIP4	Unknown	22.5038	22.4996	0.0611046		4.02515	0.159096	-1.86717	3.64817	Auto	0.037	3.26725	4.0735	Auto	3	18	72.7
tissues-PDX-ILP4_Mar30_2016_100029AM	F7			Int	cgMIP4	Unknown	22.4365	22.4996	0.0611046		4.02515	0.159096	-1.86717	3.64817	Auto	0.037	3.26725	4.0735	Auto	3	18	73
tissues-PDX-ILP4_Mar30_2016_100029AM	F8			Int	cgMIP4	Unknown	22.5585	22.4996	0.0611046		4.02515	0.159096	-1.86717	3.64817	Auto	0.037	3.26725	4.0735	Auto	3	18	72.7
tissues-PDX-ILP4_Mar30_2016_105332AM	A1			Lpa	EF1a	Unknown	19.1368	19.3206	0.124661						Auto	0.032			Auto	3	16	75.4	69.7
tissues-PDX-ILP4_Mar30_2016_105332AM	A2			Gil	EF1a	Unknown	19.1228	19.3299	0.160529						Auto	0.032			Auto	3	16	75.4
tissues-PDX-ILP4_Mar30_2016_105332AM	A3			Man	EF1a	Unknown	19.7756	20.0306	0.22464						Auto	0.032			Auto	3	17	75.4
tissues-PDX-ILP4_Mar30_2016_105332AM	A4			Wam	EF1a	Unknown	19.9443	20.1637	0.182436						Auto	0.032			Auto	3	17	75.1
tissues-PDX-ILP4_Mar30_2016_105332AM	A5			Tam	EF1a	Unknown	19.5586	19.8478	0.273877						Auto	0.032			Auto	3	16	75.4
tissues-PDX-ILP4_Mar30_2016_105332AM	A6			Neu	EF1a	Unknown	18.6116	18.954	0.232882						Auto	0.032			Auto	3	15	75.4
tissues-PDX-ILP4_Mar30_2016_105332AM	A7			Hea	EF1a	Unknown	18.5747	18.8421	0.218962						Auto	0.032			Auto	3	15	75.1
tissues-PDX-ILP4_Mar30_2016_105332AM	A8			Hem	EF1a	Unknown	18.2873	18.7654	0.354771						Auto	0.032			Auto	3	15	75.4
tissues-PDX-ILP4_Mar30_2016_105332AM	B1			Mgo	EF1a	Unknown	19.0811	19.2814	0.157427						Auto	0.032			Auto	3	16	75.4
tissues-PDX-ILP4_Mar30_2016_105332AM	B2			Fgo	EF1a	Unknown	21.3713	21.5996	0.167813						Auto	0.032			Auto	3	18	75.7
tissues-PDX-ILP4_Mar30_2016_105332AM	B3			Pan	EF1a	Unknown	19.6902	19.9971	0.243131						Auto	0.032			Auto	3	16	75.4
tissues-PDX-ILP4_Mar30_2016_105332AM	B4			Sto	EF1a	Unknown	18.8376	18.9423	0.129487						Auto	0.032			Auto	3	15	75.4
tissues-PDX-ILP4_Mar30_2016_105332AM	B5			Int	EF1a	Unknown	18.3889	18.4745	0.146894						Auto	0.032			Auto	3	15	75.4
tissues-PDX-ILP4_Mar30_2016_105332AM	B6			Int	EF1a	Unknown	18.3665	18.4745	0.146894						Auto	0.032			Auto	3	15	75.4
tissues-PDX-ILP4_Mar30_2016_105332AM	B7			Int	EF1a	Unknown	18.6036	18.4745	0.146894						Auto	0.032			Auto	3	15	75.1
tissues-PDX-ILP4_Mar30_2016_105332AM	B8			Int	EF1a	Unknown	18.7034	18.4745	0.146894						Auto	0.032			Auto	3	15	75.4	70
tissues-PDX-ILP4_Mar30_2016_105332AM	C1			Lpa	cgPDX	Unknown	34.2962	32.7055	1.39505	13.3848		1.40061	0	1	Auto	0.105	0.37877	2.64013	Auto	3	32	77.8	71.5	73.3
tissues-PDX-ILP4_Mar30_2016_105332AM	C2			Gil	cgPDX	Unknown	30.9546	32.7157	1.62806	13.3857		1.63596	0.000891527	0.999382	Auto	0.105	0.321558	3.10602	Auto	3	28	77.8	72.4
tissues-PDX-ILP4_Mar30_2016_105332AM	C3			Man	cgPDX	Unknown	35.3886	34.3333	1.64871	14.3027		1.66394	0.917844	0.5293	Auto	0.105	0.167034	1.67725	Auto	3	33	77.8	71.8	80.8
tissues-PDX-ILP4_Mar30_2016_105332AM	C4			Wam	cgPDX	Unknown	32.9897	33.1866	0.967708	13.0229		0.984754	-0.361968	1.28518	Auto	0.105	0.649416	2.54334	Auto	3	30	77.8	71.5	80.8
tissues-PDX-ILP4_Mar30_2016_105332AM	C5			Tam	cgPDX	Unknown	32.9585	33.0326	0.068786	13.1848		0.282383	-0.200084	1.14877	Auto	0.105	0.944551	1.39713	Auto	3	30	78.1	71.2	81.4
tissues-PDX-ILP4_Mar30_2016_105332AM	C6			Neu	cgPDX	Unknown	30.0432	29.9809	0.179106	11.0269		0.29379	-2.35793	5.12636	Auto	0.105	4.18186	6.28418	Auto	3	27	77.8
tissues-PDX-ILP4_Mar30_2016_105332AM	C7			Hea	cgPDX	Unknown	28.9418	29.0314	0.0791268	10.1893		0.232821	-3.19552	9.16108	Auto	0.105	7.7958	10.7655	Auto	3	26	77.8	81.1	70.6
tissues-PDX-ILP4_Mar30_2016_105332AM	C8			Hem	cgPDX	Unknown	30.6136	31.0025	0.517686	12.2371		0.627583	-1.14775	2.21568	Auto	0.105	1.43412	3.42317	Auto	3	27	77.8	61	63.4
tissues-PDX-ILP4_Mar30_2016_105332AM	D1			Mgo	cgPDX	Unknown	30.8637	30.6747	0.597868	11.3933		0.618247	-1.99153	3.97659	Auto	0.105	2.5906	6.1041	Auto	3	28	77.8	71.5	59.2
tissues-PDX-ILP4_Mar30_2016_105332AM	D2			Fgo	cgPDX	Unknown	33.4262	32.8616	0.690033	11.262		0.710145	-2.12282	4.35546	Auto	0.105	2.66231	7.12539	Auto	3	30	77.8	71.5	80.8
tissues-PDX-ILP4_Mar30_2016_105332AM	D3			Pan	cgPDX	Unknown	23.9428	23.9543	0.0242957	3.95726		0.244342	-9.42759	688.631	Auto	0.105	581.342	815.719	Auto	3	20	77.8
tissues-PDX-ILP4_Mar30_2016_105332AM	D4			Sto	cgPDX	Unknown	20.5685	20.5595	0.0819057	1.61722		0.153217	-11.7676	3486.64	Auto	0.105	3135.34	3877.31	Auto	3	17	77.8
tissues-PDX-ILP4_Mar30_2016_105332AM	D5			Int	cgPDX	Unknown	19.8945	19.7757	0.112729	1.30122		0.185164	-12.0836	4340.45	Auto	0.105	3817.64	4934.85	Auto	3	16	77.8	58.6
tissues-PDX-ILP4_Mar30_2016_105332AM	D6			Int	cgMILP7	Unknown	30.3201	30.2989	0.0892308		11.8245	0.171872	-3.62222	12.3139	Auto	0.097	10.9309	13.8718	Auto	3	27	79	81.7	58.6
tissues-PDX-ILP4_Mar30_2016_105332AM	D7			Int	cgMILP7	Unknown	30.3757	30.2989	0.0892308		11.8245	0.171872	-3.62222	12.3139	Auto	0.097	10.9309	13.8718	Auto	3	27	79	81.7	70
tissues-PDX-ILP4_Mar30_2016_105332AM	D8			Int	cgMILP7	Unknown	30.201	30.2989	0.0892308		11.8245	0.171872	-3.62222	12.3139	Auto	0.097	10.9309	13.8718	Auto	3	27	79	81.7
tissues-PDX-ILP4_Mar30_2016_105332AM	E1			Lpa	cgILP	Unknown	32.8902	32.7324	0.633348	13.4118		0.6455	0	1	Auto	0.038	0.639271	1.56428	Auto	3	30	74.2	80.8
tissues-PDX-ILP4_Mar30_2016_105332AM	E2			Gil	cgILP	Unknown	33.0418	33.179	0.232933	13.8491		0.282891	0.43732	0.738505	Auto	0.038	0.607009	0.898488	Auto	3	30	74.2	80.8
tissues-PDX-ILP4_Mar30_2016_105332AM	E3			Man	cgILP	Unknown	34.177	34.5975	0.787628	14.5669		0.819036	1.15507	0.449043	Auto	0.038	0.254527	0.792214	Auto	3	31	74.2	80.8
tissues-PDX-ILP4_Mar30_2016_105332AM	E4			Wam	cgILP	Unknown	33.9357	33.9357	N/A	13.772		N/A	0.360186	0.779064	Auto	0.038	N/A	N/A	Auto	3	31	74.2	80.8
tissues-PDX-ILP4_Mar30_2016_105332AM	E5			Tam	cgILP	Unknown	32.1385	31.9163	0.238623	12.0685		0.363248	-1.34333	2.53737	Auto	0.038	1.97258	3.26387	Auto	3	30	74.2	80.8
tissues-PDX-ILP4_Mar30_2016_105332AM	E6			Neu	cgILP	Unknown	27.537	27.5634	0.145662	8.60938		0.274684	-4.80241	27.9043	Auto	0.038	23.0665	33.7566	Auto	3	24	74.2	80.8
tissues-PDX-ILP4_Mar30_2016_105332AM	E7			Hea	cgILP	Unknown	34.4228	35.1681	0.649946	16.326		0.685838	2.91422	0.132658	Auto	0.038	0.0824659	0.213398	Auto	3	32	74.2	81.1
tissues-PDX-ILP4_Mar30_2016_105332AM	E8			Hem	cgILP	Unknown	33.913	33.2682	0.55967	14.5028		0.662641	1.09104	0.469424	Auto	0.038	0.296545	0.743087	Auto	3	31	74.2	80.8
tissues-PDX-ILP4_Mar30_2016_105332AM	F1			Mgo	cgILP	Unknown	38.0636	38.0636	N/A	18.7821		N/A	5.37034	0.024175	Auto	0.038	N/A	N/A	Auto	3	21	74.2	80.8
tissues-PDX-ILP4_Mar30_2016_105332AM	F2			Fgo	cgILP	Unknown	35.8791	35.2444	0.549756	13.6448		0.574798	0.233001	0.850863	Auto	0.038	0.571253	1.26733	Auto	3	32	74.2	81.1
tissues-PDX-ILP4_Mar30_2016_105332AM	F3			Pan	cgILP	Unknown	24.1614	24.2505	0.0931592	4.25347		0.260368	-9.15832	571.385	Auto	0.038	477.035	684.396	Auto	3	20	74.2
tissues-PDX-ILP4_Mar30_2016_105332AM	F4			Sto	cgILP	Unknown	23.2127	23.2572	0.109894	4.31488		0.169834	-9.09691	547.573	Auto	0.038	486.762	615.981	Auto	3	19	74.2	81.1
tissues-PDX-ILP4_Mar30_2016_105332AM	F5			Int	cgILP	Unknown	26.8256	26.7539	0.149599	8.27937		0.209661	-5.13242	35.0761	Auto	0.038	30.3318	40.5626	Auto	3	23	73.9	81.1
tissues-PDX-ILP4_Mar30_2016_105332AM	F6
tissues-PDX-ILP4_Mar30_2016_105332AM	F7
tissues-PDX-ILP4_Mar30_2016_105332AM	F8
tissues-PDX-ILP4_Mar30_2016_114639AM	A1			Lpa	EF1a	Unknown	19.1832	19.3206	0.124661						Auto	0.032			Auto	3	16	75.4
tissues-PDX-ILP4_Mar30_2016_114639AM	A2			Gil	EF1a	Unknown	19.0849	19.3299	0.160529						Auto	0.032			Auto	3	16	75.4
tissues-PDX-ILP4_Mar30_2016_114639AM	A3			Man	EF1a	Unknown	19.6417	20.0306	0.22464						Auto	0.032			Auto	3	16	75.4
tissues-PDX-ILP4_Mar30_2016_114639AM	A4			Wam	EF1a	Unknown	19.951	20.1637	0.182436						Auto	0.032			Auto	3	17	75.4	63.7
tissues-PDX-ILP4_Mar30_2016_114639AM	A5			Tam	EF1a	Unknown	19.4881	19.8478	0.273877						Auto	0.032			Auto	3	16	75.4
tissues-PDX-ILP4_Mar30_2016_114639AM	A6			Neu	EF1a	Unknown	18.6269	18.954	0.232882						Auto	0.032			Auto	3	15	75.4
tissues-PDX-ILP4_Mar30_2016_114639AM	A7			Hea	EF1a	Unknown	18.5093	18.8421	0.218962						Auto	0.032			Auto	3	15	75.4	70
tissues-PDX-ILP4_Mar30_2016_114639AM	A8			Hem	EF1a	Unknown	18.332	18.7654	0.354771						Auto	0.032			Auto	3	15	75.4
tissues-PDX-ILP4_Mar30_2016_114639AM	B1			Mgo	EF1a	Unknown	19.0517	19.2814	0.157427						Auto	0.032			Auto	3	16	75.7
tissues-PDX-ILP4_Mar30_2016_114639AM	B2			Fgo	EF1a	Unknown	21.3506	21.5996	0.167813						Auto	0.032			Auto	3	18	75.7
tissues-PDX-ILP4_Mar30_2016_114639AM	B3			Pan	EF1a	Unknown	19.6099	19.9971	0.243131						Auto	0.032			Auto	3	16	75.4
tissues-PDX-ILP4_Mar30_2016_114639AM	B4			Sto	EF1a	Unknown	18.6991	18.9423	0.129487						Auto	0.032			Auto	3	15	75.4	66.7
tissues-PDX-ILP4_Mar30_2016_114639AM	B5			Int	EF1a	Unknown	18.5722	18.4745	0.146894						Auto	0.032			Auto	3	15	75.4	62.8
tissues-PDX-ILP4_Mar30_2016_114639AM	B6
tissues-PDX-ILP4_Mar30_2016_114639AM	B7
tissues-PDX-ILP4_Mar30_2016_114639AM	B8
tissues-PDX-ILP4_Mar30_2016_114639AM	C1			Lpa	cgPDX	Unknown	31.6903	32.7055	1.39505	13.3848		1.40061	0	1	Auto	0.105	0.37877	2.64013	Auto	3	29	77.8	81.1	71.5
tissues-PDX-ILP4_Mar30_2016_114639AM	C2			Gil	cgPDX	Unknown	33.0265	32.7157	1.62806	13.3857		1.63596	0.000891527	0.999382	Auto	0.105	0.321558	3.10602	Auto	3	30	77.8	71.5	80.5
tissues-PDX-ILP4_Mar30_2016_114639AM	C3			Man	cgPDX	Unknown	32.4334	34.3333	1.64871	14.3027		1.66394	0.917844	0.5293	Auto	0.105	0.167034	1.67725	Auto	3	30	77.8	71.5	80.8
tissues-PDX-ILP4_Mar30_2016_114639AM	C4			Wam	cgPDX	Unknown	32.3325	33.1866	0.967708	13.0229		0.984754	-0.361968	1.28518	Auto	0.105	0.649416	2.54334	Auto	3	30	77.8	71.5	81.1
tissues-PDX-ILP4_Mar30_2016_114639AM	C5			Tam	cgPDX	Unknown	33.0944	33.0326	0.068786	13.1848		0.282383	-0.200084	1.14877	Auto	0.105	0.944551	1.39713	Auto	3	30	77.8	71.5	81.4
tissues-PDX-ILP4_Mar30_2016_114639AM	C6			Neu	cgPDX	Unknown	29.779	29.9809	0.179106	11.0269		0.29379	-2.35793	5.12636	Auto	0.105	4.18186	6.28418	Auto	3	26	77.8	61.3	63.4
tissues-PDX-ILP4_Mar30_2016_114639AM	C7			Hea	cgPDX	Unknown	29.061	29.0314	0.0791268	10.1893		0.232821	-3.19552	9.16108	Auto	0.105	7.7958	10.7655	Auto	3	26	77.8	63.4	65.5
tissues-PDX-ILP4_Mar30_2016_114639AM	C8			Hem	cgPDX	Unknown	30.8037	31.0025	0.517686	12.2371		0.627583	-1.14775	2.21568	Auto	0.105	1.43412	3.42317	Auto	3	27	77.8
tissues-PDX-ILP4_Mar30_2016_114639AM	D1			Mgo	cgPDX	Unknown	30.0052	30.6747	0.597868	11.3933		0.618247	-1.99153	3.97659	Auto	0.105	2.5906	6.1041	Auto	3	27	77.8	71.8
tissues-PDX-ILP4_Mar30_2016_114639AM	D2			Fgo	cgPDX	Unknown	32.0924	32.8616	0.690033	11.262		0.710145	-2.12282	4.35546	Auto	0.105	2.66231	7.12539	Auto	3	29	77.8	71.5	80.8
tissues-PDX-ILP4_Mar30_2016_114639AM	D3			Pan	cgPDX	Unknown	23.9379	23.9543	0.0242957	3.95726		0.244342	-9.42759	688.631	Auto	0.105	581.342	815.719	Auto	3	20	77.8
tissues-PDX-ILP4_Mar30_2016_114639AM	D4			Sto	cgPDX	Unknown	20.4735	20.5595	0.0819057	1.61722		0.153217	-11.7676	3486.64	Auto	0.105	3135.34	3877.31	Auto	3	17	77.8
tissues-PDX-ILP4_Mar30_2016_114639AM	D5			Int	cgPDX	Unknown	19.7624	19.7757	0.112729	1.30122		0.185164	-12.0836	4340.45	Auto	0.105	3817.64	4934.85	Auto	3	16	77.8	69.7
tissues-PDX-ILP4_Mar30_2016_114639AM	D6
tissues-PDX-ILP4_Mar30_2016_114639AM	D7
tissues-PDX-ILP4_Mar30_2016_114639AM	D8
tissues-PDX-ILP4_Mar30_2016_114639AM	E1			Lpa	cgILP	Unknown	32.0351	32.7324	0.633348	13.4118		0.6455	0	1	Auto	0.038	0.639271	1.56428	Auto	3	29	74.2	81.1
tissues-PDX-ILP4_Mar30_2016_114639AM	E2			Gil	cgILP	Unknown	33.448	33.179	0.232933	13.8491		0.282891	0.43732	0.738505	Auto	0.038	0.607009	0.898488	Auto	3	30	74.2	81.1
tissues-PDX-ILP4_Mar30_2016_114639AM	E3			Man	cgILP	Unknown	35.5061	34.5975	0.787628	14.5669		0.819036	1.15507	0.449043	Auto	0.038	0.254527	0.792214	Auto	3	32	74.2	81.1
tissues-PDX-ILP4_Mar30_2016_114639AM	E4			Wam	cgILP	Unknown		33.9357	N/A	13.772		N/A	0.360186	0.779064	Auto	0.038	N/A	N/A	Auto	3	33	80.8
tissues-PDX-ILP4_Mar30_2016_114639AM	E5			Tam	cgILP	Unknown	31.9462	31.9163	0.238623	12.0685		0.363248	-1.34333	2.53737	Auto	0.038	1.97258	3.26387	Auto	3	29	74.2	81.1
tissues-PDX-ILP4_Mar30_2016_114639AM	E6			Neu	cgILP	Unknown	27.4327	27.5634	0.145662	8.60938		0.274684	-4.80241	27.9043	Auto	0.038	23.0665	33.7566	Auto	3	23	74.2	81.1
tissues-PDX-ILP4_Mar30_2016_114639AM	E7			Hea	cgILP	Unknown	35.4651	35.1681	0.649946	16.326		0.685838	2.91422	0.132658	Auto	0.038	0.0824659	0.213398	Auto	3	32	74.2	81.1
tissues-PDX-ILP4_Mar30_2016_114639AM	E8			Hem	cgILP	Unknown	32.9835	33.2682	0.55967	14.5028		0.662641	1.09104	0.469424	Auto	0.038	0.296545	0.743087	Auto	3	30	74.2	81.1
tissues-PDX-ILP4_Mar30_2016_114639AM	F1			Mgo	cgILP	Unknown		38.0636	N/A	18.7821		N/A	5.37034	0.024175	Auto	0.038	N/A	N/A	Auto	3	21	81.1
tissues-PDX-ILP4_Mar30_2016_114639AM	F2			Fgo	cgILP	Unknown	34.9375	35.2444	0.549756	13.6448		0.574798	0.233001	0.850863	Auto	0.038	0.571253	1.26733	Auto	3	32	74.2	81.1
tissues-PDX-ILP4_Mar30_2016_114639AM	F3			Pan	cgILP	Unknown	24.2429	24.2505	0.0931592	4.25347		0.260368	-9.15832	571.385	Auto	0.038	477.035	684.396	Auto	3	20	74.2
tissues-PDX-ILP4_Mar30_2016_114639AM	F4			Sto	cgILP	Unknown	23.1765	23.2572	0.109894	4.31488		0.169834	-9.09691	547.573	Auto	0.038	486.762	615.981	Auto	3	19	74.2	81.1
tissues-PDX-ILP4_Mar30_2016_114639AM	F5			Int	cgILP	Unknown	26.5819	26.7539	0.149599	8.27937		0.209661	-5.13242	35.0761	Auto	0.038	30.3318	40.5626	Auto	3	22	74.2	81.1
tissues-PDX-ILP4_Mar30_2016_114639AM	F6
tissues-PDX-ILP4_Mar30_2016_114639AM	F7
tissues-PDX-ILP4_Mar30_2016_114639AM	F8
Treated data
Sample	Assay	RQ	Lower	Upper
Fgo	cgMIP123	0.0053998	0.00478433	0.00609444
Gil	cgMIP123	0.000305018	0.000268882	0.00034601
Hea	cgMIP123	0.000133394	0.000102503	0.000173595
Hem	cgMIP123	0.000123021	8.33037e-05	0.000181676
Int	cgMIP123	0.0143221	0.0123694	0.016583
Lpa	cgMIP123	0.0123876	0.0113025	0.0135768
Man	cgMIP123	0.00296656	0.0025318	0.00347596
Mgo	cgMIP123	0.0145167	0.0130033	0.0162062
Neu	cgMIP123	1	0.846651	1.18112
Pan	cgMIP123	0.0147779	0.0124329	0.0175652
Sto	cgMIP123	0.0105653	0.00964211	0.011577
Tam	cgMIP123	0.000381055	0.000310585	0.000467513
Wam	cgMIP123	6.64489e-05	4.54022e-05	9.72521e-05
Fgo	cgMIP4	0.0013575	0.00106558	0.00172938
Gil	cgMIP4	0.00161966	0.0014383	0.00182389
Hea	cgMIP4	0.00020381	0.000150642	0.000275744
Hem	cgMIP4	0.00127509	0.000975914	0.00166599
Int	cgMIP4	0.0266192	0.0238398	0.0297227
Lpa	cgMIP4	0.00729659	0.00661788	0.0080449
Man	cgMIP4	0.0573258	0.0467258	0.0703305
Mgo	cgMIP4	0.00106118	0.000853957	0.00131868
Neu	cgMIP4	1	0.835715	1.19658
Pan	cgMIP4	0.0132054	0.010891	0.0160116
Sto	cgMIP4	0.00862961	0.00755762	0.00985365
Tam	cgMIP4	0.0012523	0.00101042	0.00155207
Wam	cgMIP4	0.000131327	8.6231e-05	0.000200006
Fgo	cgMILP7	0.0280939	0.0161262	0.0489433
Gil	cgMILP7	0.00564705	0.00374745	0.00850955
Hea	cgMILP7	0	0	0
Hem	cgMILP7	0.00113177	0.000744252	0.00172107
Int	cgMILP7	0.0615034	0.054596	0.0692848
Lpa	cgMILP7	0.00499463	0.00224611	0.0111065
Man	cgMILP7	0.960228	0.817219	1.12826
Mgo	cgMILP7	0.0394794	0.0338675	0.0460213
Neu	cgMILP7	1	0.837816	1.19358
Pan	cgMILP7	0.00137033	0.000142259	0.0131999
Sto	cgMILP7	0.00258354	0.0012149	0.00549398
Tam	cgMILP7	0	0	0
Wam	cgMILP7	0	0	0
Fgo	cgILP	0.00148912	0.000999768	0.002218
Gil	cgILP	0.00129248	0.00106235	0.00157247
Hea	cgILP	0.000232168	0.000144326	0.000373474
Hem	cgILP	0.000821554	0.000518993	0.0013005
Int	cgILP	0.0613879	0.0530846	0.0709899
Lpa	cgILP	0.00175013	0.00111881	0.0027377
Man	cgILP	0.000785885	0.000445456	0.00138648
Mgo	cgILP	4.23094e-05	4.23094e-05	4.23094e-05
Neu	cgILP	0.0488361	0.0403695	0.0590785
Pan	cgILP	1	0.834875	1.19778
Sto	cgILP	0.958326	0.851899	1.07805
Tam	cgILP	0.00444074	0.00345228	0.0057122
Wam	cgILP	0.00136347	0.00136347	0.00136347
Fgo	cgPDX	0.00100346	0.000613373	0.00164163
Gil	cgPDX	0.000230249	7.40841e-05	0.000715598
Hea	cgPDX	0.00211063	0.00179608	0.00248027
Hem	cgPDX	0.000510474	0.000330409	0.000788669
Int	cgPDX	1	0.879549	1.13695
Lpa	cgPDX	0.000230391	8.72651e-05	0.000608262
Man	cgPDX	0.000121946	3.84831e-05	0.000386424
Mgo	cgPDX	0.00091617	0.00059685	0.00140633
Neu	cgPDX	0.00118107	0.000963462	0.00144782
Pan	cgPDX	0.158654	0.133936	0.187934
Sto	cgPDX	0.803291	0.722354	0.893297
Tam	cgPDX	0.000264665	0.000217616	0.000321886
Wam	cgPDX	0.000296094	0.00014962	0.000585962

## Sheet: Figure5a
General Info																	treatment	transfection	measure	firefly	renilla	firefly/renilla	relative firefly/renilla	average
																	blank	1	1	101622	169230	0.600496	1.03427
Run information																	blank	1	2	100490	157099	0.63966	1.10173
	Session name				DLR20200730-2plates												blank	2	1	91467.4	157946	0.579106	0.99743
	Session creator				admin												blank	2	2	91404.1	158319	0.577341	0.994391
	Run name				DLR20200730-2plates												blank	3	1	87162.9	163785	0.532179	0.916605
	Run creator				admin												blank	3	2	86883.5	156602	0.554805	0.955575	1
	Run started				2020/7/30 12:39:05+08:00												100ng	1	1	317757	92723.4	3.42693	5.90242
	Total warnings				0												100ng	1	2	316999	94839.4	3.34248	5.75697
	Total errors				0												100ng	2	1	286746	85830.6	3.34084	5.75413
																	100ng	2	2	283716	84978.5	3.33868	5.75042
Instrument parameters																	100ng	3	1	336361	110938	3.03197	5.22216
	Instrument name				VarioskanFlash												100ng	3	2	336326	111802	3.00823	5.18126	5.59456
	Instrument version				4.00.53												200ng	1	1	447992	56482.7	7.93149	13.6609
	Instrument serial number				3001-1832												200ng	1	2	464834	63049.8	7.37249	12.6981
	Actual instrument temperature				25.9 25.5 25.5												200ng	2	1	470107	65942	7.1291	12.2789
	Dispenser				1												200ng	2	2	469162	65578.8	7.15417	12.3221
	LumiSens module				1302-01												200ng	3	1	494220	68251.6	7.24115	12.4719
	LumiSens scaling factor				0.828												200ng	3	2	493136	62859.5	7.84505	13.512	12.824
																	300ng	1	1	517077	34956.9	14.7918	25.4769
SW Parameters																	300ng	1	2	504421	33319	15.1391	26.0751
	Run Software Version				SkanIt Software 2.4.5 RE for Varioskan Flash												300ng	2	1	490068	36621.9	13.3818	23.0484
	Current Software Version				SkanIt Software 2.4.5 RE for Varioskan Flash												300ng	2	2	488425	36323.2	13.4466	23.16
																	300ng	3	1	550966	43345	12.7112	21.8933
																	300ng	3	2	545840	42997.9	12.6946	21.8647	23.5864
Value	1	2	3	4	5	6	7	8	9	10	11	12					400ng	1	1	504419	24536.3	20.5581	35.4085
A																	400ng	1	2	517009	25496.9	20.2773	34.9249
B	101622	100490	91467.4	91404.1	87162.9	86883.5	317757	316999	286746	283716	336361	336326					400ng	2	1	537810	28060.7	19.166	33.0107
C	447992	464834	470107	469162	494220	493136	517077	504421	490068	488425	550966	545840					400ng	2	2	531775	27674.6	19.2153	33.0957
D	504419	517009	537810	531775	510258	510462											400ng	3	1	510258	28485.8	17.9127	30.8522
E																	400ng	3	2	510462	28580.3	17.8606	30.7625	33.0091
F
G
H
General Info
Run information
	Session name				DLR20200730-2plates
	Session creator				admin
	Run name				DLR20200730-2plates-r
	Run creator				admin
	Run started				2020/7/30 12:58:19+08:00
	Total warnings				0
	Total errors				0
Instrument parameters
	Instrument name				VarioskanFlash
	Instrument version				4.00.53
	Instrument serial number				3001-1832
	Actual instrument temperature				26 25.9 25.9
	Dispenser				1
	LumiSens module				1302-01
	LumiSens scaling factor				0.828
SW Parameters
	Run Software Version				SkanIt Software 2.4.5 RE for Varioskan Flash
	Current Software Version				SkanIt Software 2.4.5 RE for Varioskan Flash
Value	1	2	3	4	5	6	7	8	9	10	11	12
A
B	169230	157099	157946	158319	163785	156602	92723.4	94839.4	85830.6	84978.5	110938	111802
C	56482.7	63049.8	65942	65578.8	68251.6	62859.5	34956.9	33319	36621.9	36323.2	43345	42997.9
D	24536.3	25496.9	28060.7	27674.6	28485.8	28580.3
E
F
G
H

## Sheet: Figure5b
General Info																	treatment	transfection	measure	firefly	renilla	firefly/renilla	relative firefly/renilla	average
																	blank	1	1	1085	1523.23	0.712302	1.02227
Run information																	blank	1	2	991.628	1686.15	0.588102	0.844021
	Session name				DLR20201124-2plates												blank	2	1	1080.06	1288.43	0.838276	1.20306
	Session creator				admin												blank	2	2	1150.11	1359.39	0.846049	1.21422
	Run name				DLR20201124-2plates												blank	3	1	870.758	1516.56	0.574167	0.824022
	Run creator				admin												blank	3	2	905.275	1455.85	0.621819	0.892411	1
	Run started				2020/11/24 19:17:00+08:00												100ng	1	1	2151.89	2448.96	0.878695	1.26107
	Total warnings				0												100ng	1	2	1905.45	2360.33	0.807281	1.15858
	Total errors				0												100ng	2	1	1369.82	1433.45	0.955611	1.37146
																	100ng	2	2	1390.3	1517.37	0.916256	1.31498
Instrument parameters																	100ng	3	1	1291.03	1274.44	1.01302	1.45384
	Instrument name				VarioskanFlash												100ng	3	2	1311.5	1364.26	0.961327	1.37966	1.32326
	Instrument version				4.00.53												200ng	1	1	1585.92	1284.15	1.235	1.77242
	Instrument serial number				3001-1832												200ng	1	2	1885.7	1199.79	1.57169	2.25563
	Actual instrument temperature				18.2 17.7 17.7												200ng	2	1	2653.87	1658.97	1.59971	2.29584
	Dispenser				1												200ng	2	2	2525.07	1776.32	1.42152	2.04011
	LumiSens module				1302-01												200ng	3	1	2768.4	1795.53	1.54183	2.21277
	LumiSens scaling factor				0.828												200ng	3	2	2650.96	1779.89	1.4894	2.13752	2.11905
																	300ng	1	1	6851.83	3072.73	2.22988	3.20024
SW Parameters																	300ng	1	2	7063	3221.68	2.19233	3.14635
	Run Software Version				SkanIt Software 2.4.5 RE for Varioskan Flash												300ng	2	1	6947.31	3037.35	2.28729	3.28264
	Current Software Version				SkanIt Software 2.4.5 RE for Varioskan Flash												300ng	2	2	6742.08	2918.84	2.30985	3.31501
																	300ng	3	1	6009.43	2725.32	2.20504	3.16458
																	300ng	3	2	5483.37	2858.31	1.9184	2.75321	3.14367
Value	1	2	3	4	5	6	7	8	9	10	11	12					400ng	1	1	7233.98	2502.46	2.89075	4.14869
A	1085	991.628	1080.06	1150.11	870.758	905.275											400ng	1	2	7602.36	2414.05	3.14921	4.51963
B																	400ng	2	1	7297.71	2201.2	3.31533	4.75804
C	2151.89	1905.45	1369.82	1390.3	1291.03	1311.5	1585.92	1885.7	2653.87	2525.07	2768.4	2650.96					400ng	2	2	7368.18	1887.18	3.90433	5.60335
D	6851.83	7063	6947.31	6742.08	6009.43	5483.37											400ng	3	1	7128.59	2050.95	3.47575	4.98826
E	7233.98	7602.36	7297.71	7368.18	7128.59	6715.68											400ng	3	2	6715.68	2214.38	3.03276	4.3525	4.72841
F
G
H
General Info
Run information
	Session name				DLR20201124-2plates
	Session creator				admin
	Run name				DLR20201124-2plates-r
	Run creator				admin
	Run started				2020/11/24 19:37:47+08:00
	Total warnings				0
	Total errors				0
Instrument parameters
	Instrument name				VarioskanFlash
	Instrument version				4.00.53
	Instrument serial number				3001-1832
	Actual instrument temperature				18.3 18 18
	Dispenser				1
	LumiSens module				1302-01
	LumiSens scaling factor				0.828
SW Parameters
	Run Software Version				SkanIt Software 2.4.5 RE for Varioskan Flash
	Current Software Version				SkanIt Software 2.4.5 RE for Varioskan Flash
Value	1	2	3	4	5	6	7	8	9	10	11	12
A	1523.23	1686.15	1288.43	1359.39	1516.56	1455.85
B
C	2448.96	2360.33	1433.45	1517.37	1274.44	1364.26	1284.15	1199.79	1658.97	1776.32	1795.53	1779.89
D	3072.73	3221.68	3037.35	2918.84	2725.32	2858.31
E	2502.46	2414.05	2201.2	1887.18	2050.95	2214.38
F
G
H

## Sheet: Figure5c
General Info																	treatment	transfection	measure	firefly	renilla	firefly/renilla	relative firefly/renilla	average
																	blank	1	1	10678	4623.44	2.30954	0.928247
Run information																	blank	1	2	10494.8	4720.7	2.22314	0.893525
	Session name				DLR20201118-1plate												blank	2	1	8845.05	3052.59	2.89756	1.16458
	Session creator				admin												blank	2	2	8523.6	3245.9	2.62596	1.05542
	Run name				DLR20201118-1plate												blank	3	1	13264.5	5660.31	2.34342	0.941867
	Run creator				admin												blank	3	2	13201.3	5220.48	2.52875	1.01635	1
	Run started				2020/11/18 19:06:04+08:00												cgPdx	1	1	16136.9	1065.07	15.151	6.08949
	Total warnings				0												cgPdx	1	2	16343.4	1237.13	13.2107	5.30965
	Total errors				0												cgPdx	2	1	23784.5	1559.1	15.2553	6.13139
																	cgPdx	2	2	22959.3	1684.16	13.6325	5.47916
Instrument parameters																	cgPdx	3	1	13311.6	1111	11.9816	4.81565
	Instrument name				VarioskanFlash												cgPdx	3	2	13453.5	1093.62	12.3018	4.94433	5.46161
	Instrument version				4.00.53												cgNeuroD	1	1	18395.5	3358.31	5.47761	2.20156
	Instrument serial number				3001-1832												cgNeuroD	1	2	17636.1	3660.59	4.81783	1.93638
	Actual instrument temperature				22.4 22 22												cgNeuroD	2	1	15837.8	3532.13	4.48392	1.80218
	Dispenser				1												cgNeuroD	2	2	16543.5	3033.98	5.45274	2.19156
	LumiSens module				1302-01												cgNeuroD	3	1	13549	3009.99	4.50134	1.80918
	LumiSens scaling factor				0.828												cgNeuroD	3	2	13268.1	2674.34	4.96126	1.99403	1.98915
																	cgPdx+cgNeuroD	1	1	40986.8	1881.53	21.7838	8.75531
SW Parameters																	cgPdx+cgNeuroD	1	2	39169.5	1657.49	23.6318	9.49808
	Run Software Version				SkanIt Software 2.4.5 RE for Varioskan Flash												cgPdx+cgNeuroD	2	1	36103.8	1276.68	28.2794	11.3661
	Current Software Version				SkanIt Software 2.4.5 RE for Varioskan Flash												cgPdx+cgNeuroD	2	2	34843.9	1299.97	26.8036	10.7729
																	cgPdx+cgNeuroD	3	1	37383.7	1500.09	24.921	10.0162
																	cgPdx+cgNeuroD	3	2	36372.7	1420.18	25.6113	10.2937	10.117
Value	1	2	3	4	5	6	7	8	9	10	11	12
A	10678	10494.8	8845.05	8523.6	13264.5	13201.3	16136.9	16343.4	23784.5	22959.3	13311.6	13453.5
B	18395.5	17636.1	15837.8	16543.5	13549	13268.1
C	40986.8	39169.5	36103.8	34843.9	37383.7	36372.7
D
E
F
G
H
Value	1	2	3	4	5	6	7	8	9	10	11	12
A	4623.44	4720.7	3052.59	3245.9	5660.31	5220.48	1065.07	1237.13	1559.1	1684.16	1111	1093.62
B	3358.31	3660.59	3532.13	3033.98	3009.99	2674.34
C	1881.53	1657.49	1276.68	1299.97	1500.09	1420.18
D
E
F
G
H

## Sheet: Figure5d
Sample#1
	Site		Input	IgG IP	Anti-cgPdx (E9112) IP					Site		Input	IgG IP	Anti-cgPdx (E9113) IP
		Ct 1	29.8484	32.4289	32.7002						Ct 1	29.8484	32.4289	32.3857
		Ct 2	30.0431	33.6214	33.4278						Ct 2	30.0431	33.6214	31.9263
	cgILP	Ct 3	29.6297	33.2904	31.7299					cgILP	Ct 3	29.6297	33.2904	32.4844
		mean	29.8404	33.1136	32.6193						mean	29.8404	33.1136	32.2655
		normalized	16.5527	31.1136	30.6193						normalized	16.5527	31.1136	30.2655
	ThermoFisher methods									ThermoFisher methods
			*Adjusted input to 100%			Percent input	Fold Enrichment					*Adjusted input to 100%			Percent input	Fold Enrichment
		Raw Ct	(Ct Input - Log2 (Input Dilution Factor: 200*50))		Triplicate average Ct	100*2^(Adjusted input - Ct (IP)					Raw Ct	(Ct Input - Log2 (Input Dilution Factor: 200*50))		Triplicate average Ct	100*2^(Adjusted input - Ct (IP)
	cgILP									cgILP
	Input (2%)	29.8404	16.5527	Adjusted input	16.5527					Input (2%)	29.8404	16.5527	Adjusted input	16.5527
				Mock (IgG)	31.1136	0.0041374							Mock (IgG)	31.1136	0.0041374
				Antibody E9112	30.6193	0.00582802	1.40862						Antibody E9113	30.2655	0.00744791	1.80014
Sample#2
	Site		Input	IgG IP	Anti-cgPdx (E9112) IP					Site		Input	IgG IP	Anti-cgPdx (E9113) IP
		Ct 1	32.1503	31.954	30.9186						Ct 1	32.1503	31.954	30.9266
		Ct 2	31.9163	32.9151	31.8652						Ct 2	31.9163	32.9151	30.7929
	cgILP	Ct 3	31.8102	32.9373	31.0016					cgILP	Ct 3	31.8102	32.9373	31.4941
		mean	31.9589	32.6022	31.2618						mean	31.9589	32.6022	31.0712
		normalized	18.6712	30.6022	29.2618						normalized	18.6712	30.6022	29.0712
	ThermoFisher methods									ThermoFisher methods
			*Adjusted input to 100%			Percent input	Fold Enrichment					*Adjusted input to 100%			Percent input	Fold Enrichment
		Raw Ct	(Ct Input - Log2 (Input Dilution Factor: 200*50))		Triplicate average Ct	100*2^(Adjusted input - Ct (IP)					Raw Ct	(Ct Input - Log2 (Input Dilution Factor: 200*50))		Triplicate average Ct	100*2^(Adjusted input - Ct (IP)
	cgILP									cgILP
	Input (2%)	31.9589	18.6712	Adjusted input	18.6712					Input (2%)	31.9589	18.6712	Adjusted input	18.6712
				Mock (IgG)	30.6022	0.0256111							Mock (IgG)	30.6022	0.0256111
				Antibody E9112	29.2618	0.0648523	2.5322						Antibody E9113	29.0712	0.0740118	2.88983

## Sheet: Figure5e
Sample#1														Antibody E9113
	Site		Input	IgG IP	Anti-cgPdx (E9112) IP									Site		Input	IgG IP	Anti-cgPdx (E9113) IP
		Ct 1	30.6518	34.2068	34.8708										Ct 1	30.6518	34.2068	34.1255
		Ct 2	30.8902	37.2702	33.7545										Ct 2	30.8902	37.2702	33.8107
	cgPCSK1	Ct 3	30.6296	34.2327	35.1698									cgPCSK1	Ct 3	30.6296	34.2327	32.5072
		mean	30.7239	35.2366	34.5984										mean	30.7239	35.2366	33.4811
		normalized	17.4362	33.2366	32.5984										normalized	17.4362	33.2366	31.4811
	ThermoFisher methods													ThermoFisher methods
			*Adjusted input to 100%			Percent input	Fold Enrichment									*Adjusted input to 100%			Percent input	Fold Enrichment
		Raw Ct	(Ct Input - Log2 (Input Dilution Factor: 200*50))		Triplicate average Ct	100*2^(Adjusted input - Ct (IP)									Raw Ct	(Ct Input - Log2 (Input Dilution Factor: 200*50))		Triplicate average Ct	100*2^(Adjusted input - Ct (IP)
	cgPCSK1													cgPCSK1
	Input (2%)	30.7239	17.4362	Adjusted input	17.4362									Input (2%)	30.7239	17.4362	Adjusted input	17.4362
				Mock (IgG)	33.2366	0.00175227											Mock (IgG)	33.2366	0.00175227
				Antibody E9112	32.5984	0.0027272	1.55638										Antibody E9113	31.4811	0.00591612	3.37626
Sample#2
	Site		Input	IgG IP	Anti-cgPdx (E9112) IP									Site		Input	IgG IP	Anti-cgPdx (E9113) IP
		Ct 1	33.4772	33.4261	32.4187										Ct 1	33.4772	33.4261	33.0109
		Ct 2	33.5467	33.8384	33.2225										Ct 2	33.5467	33.8384	33.8048
	cgPCSK1	Ct 3	33.0566	34.2831	32.8102									cgPCSK1	Ct 3	33.0566	34.2831	32.8708
		mean	33.3602	33.8492	32.8172										mean	33.3602	33.8492	33.2289
		normalized	20.0725	31.8492	30.8172										normalized	20.0725	31.8492	31.2289
	ThermoFisher methods													ThermoFisher methods
			*Adjusted input to 100%			Percent input	Fold Enrichment									*Adjusted input to 100%			Percent input	Fold Enrichment
		Raw Ct	(Ct Input - Log2 (Input Dilution Factor: 200*50))		Triplicate average Ct	100*2^(Adjusted input - Ct (IP)									Raw Ct	(Ct Input - Log2 (Input Dilution Factor: 200*50))		Triplicate average Ct	100*2^(Adjusted input - Ct (IP)
	cgPCSK1													cgPCSK1
	Input (2%)	33.703	20.4153	Adjusted input	20.4153									Input (2%)	33.3602	20.0725	Adjusted input	20.0725
				Mock (IgG)	31.8492	0.0361464											Mock (IgG)	31.8492	0.0285006
				Antibody E9112	30.8172	0.0739154	2.04489										Antibody E9113	31.2289	0.0438116	1.53722

## Sheet: Figure5f
Sample#1														Antibody E9113
	Site		Input	IgG IP	Anti-cgPdx (E9112) IP									Site		Input	IgG IP	Anti-cgPdx (E9113) IP
		Ct 1	36.1092	38.4504	Undetermined										Ct 1	36.1092	38.4504	37.2861
		Ct 2	36.6393	37.6001	37.8849										Ct 2	36.6393	37.6001	38.5057
	cgXBP1	Ct 3	36.0361	37.426	39.2049									cgXBP1	Ct 3	36.0361	37.426	37.6642
		mean	36.2615	37.8255	38.5449										mean	36.2615	37.8255	37.8186
		normalized	22.9738	35.8255	36.5449										normalized	22.9738	35.8255	35.8186
	ThermoFisher methods													ThermoFisher methods
			*Adjusted input to 100%			Percent input	Fold Enrichment									*Adjusted input to 100%			Percent input	Fold Enrichment
		Raw Ct	(Ct Input - Log2 (Input Dilution Factor: 200*50))		Triplicate average Ct	100*2^(Adjusted input - Ct (IP)									Raw Ct	(Ct Input - Log2 (Input Dilution Factor: 200*50))		Triplicate average Ct	100*2^(Adjusted input - Ct (IP)
	cgXBP	36.2615	22.9738											cgXBP	36.2615	22.9738
				Adjusted input	22.9738												Adjusted input	22.9738
				Mock (IgG)	35.8255	0.0135289											Mock (IgG)	35.8255	0.0135289
				Antibody E9112	36.5449	0.00821675	0.607349										Antibody E9113	35.8186	0.0135932	1.00476
Sample#2
	Site		Input	IgG IP	Anti-cgPdx (E9112) IP									Site		Input	IgG IP	Anti-cgPdx (E9113) IP
		Ct 1	37.4621	36.9683	36.7287										Ct 1	37.4621	36.9683	36.9592
		Ct 2	36.8654	37.0354	36.3804										Ct 2	36.8654	37.0354	37.1508
	cgXBP1	Ct 3	36.4558	36.7096	37.0985									cgXBP1	Ct 3	36.4558	36.7096	36.9373
		mean	36.9278	36.9044	36.7359										mean	36.9278	36.9044	37.0158
		normalized	23.6401	34.9044	34.7359										normalized	23.6401	34.9044	35.0158
	ThermoFisher methods													ThermoFisher methods
			*Adjusted input to 100%			Percent input	Fold Enrichment									*Adjusted input to 100%			Percent input	Fold Enrichment
		Raw Ct	(Ct Input - Log2 (Input Dilution Factor: 200*50))		Triplicate average Ct	100*2^(Adjusted input - Ct (IP)									Raw Ct	(Ct Input - Log2 (Input Dilution Factor: 200*50))		Triplicate average Ct	100*2^(Adjusted input - Ct (IP)
	cgXBP	36.9278	23.6401											cgXBP	36.9278	23.6401
				Adjusted input	23.6401												Adjusted input	23.6401
				Mock (IgG)	34.9044	0.0406529											Mock (IgG)	34.9044	0.0406528
				Antibody E9112	34.7359	0.0456906	1.12392										Antibody E9113	35.0158	0.0376336	0.925733

## Sheet: Supplementary FigureS10a
General Info																	treatment	transfection	measure	firefly	renilla	firefly/renilla	relative firefly/renilla	average
																	blank	1	1	7126.16	2362.14	3.01682	1.09978
Run information																	blank	1	2	7572.78	2494.78	3.03545	1.10657
	Session name				DLR0428												blank	2	1	8031.32	3087.91	2.60089	0.948154
	Session creator				admin												blank	2	2	8073.37	3095.46	2.60813	0.950794
	Run name				DLR0428												blank	3	1	8224.06	3104.06	2.64945	0.965857
	Run creator				admin												blank	3	2	7875.14	3090.82	2.54791	0.928841	1
	Run started				2017/4/28 10:21:34+08:00												100ng	1	1	7648.05	2404	3.18139	1.15977
	Total warnings				0												100ng	1	2	8232.89	2585.23	3.18459	1.16094
	Total errors				0												100ng	2	1	8781.06	2710.71	3.23939	1.18092
																	100ng	2	2	9030.3	2756.5	3.276	1.19427
Instrument parameters																	100ng	3	1	9307.81	3064.62	3.03718	1.1072
	Instrument name				VarioskanFlash												100ng	3	2	9295.9	2659.03	3.49597	1.27446	1.17959
	Instrument version				4.00.53												300ng	1	1	11936.2	3451.95	3.45781	1.26054
	Instrument serial number				3001-1832												300ng	1	2	11637.7	3409.84	3.41298	1.2442
	Actual instrument temperature				24.1 24.5 24.5												300ng	2	1	12359.9	3431.89	3.60148	1.31292
	Dispenser				1												300ng	2	2	12635.8	3390.14	3.72722	1.35876
	LumiSens module				1302-01												300ng	3	1	12322.6	3355.54	3.67232	1.33874
	LumiSens scaling factor				0.828												300ng	3	2	12009.4	3280.59	3.66074	1.33452	1.30828
																	500ng	1	1	13010.3	3349.3	3.88448	1.41609
SW Parameters																	500ng	1	2	12699	3353.02	3.78733	1.38067
	Run Software Version				SkanIt Software 2.4.5 RE for Varioskan Flash												500ng	2	1	13408.1	3717.65	3.60661	1.31479
	Current Software Version				SkanIt Software 2.4.5 RE for Varioskan Flash												500ng	2	2	13618.9	3652.76	3.72839	1.35918
																	500ng	3	1	14138.4	3491.56	4.04931	1.47617
																	500ng	3	2	12601.6	3446.62	3.65622	1.33287	1.37996
Value	1	2	3	4	5	6	7	8	9	10	11	12
A	7126.16	7648.05	11936.2	13010.3
B	7572.78	8232.89	11637.7	12699
C	8031.32	8781.06	12359.9	13408.1
D	8073.37	9030.3	12635.8	13618.9
E	8224.06	9307.81	12322.6	14138.4
F	7875.14	9295.9	12009.4	12601.6
G
H
Value	1	2	3	4	5	6	7	8	9	10	11	12
A	2362.14	2404	3451.95	3349.3
B	2494.78	2585.23	3409.84	3353.02
C	3087.91	2710.71	3431.89	3717.65
D	3095.46	2756.5	3390.14	3652.76
E	3104.06	3064.62	3355.54	3491.56
F	3090.82	2659.03	3280.59	3446.62
G
H

## Sheet: Supplementary FigureS10b
General Info																	treatment	transfection	measure	firefly	renilla	firefly/renilla	relative firefly/renilla	average
																	blank	1	1	114594	112602	1.01769	0.937463
Run information																	blank	1	2	123307	114728	1.07478	0.990049
	Session name				DLR20200922-1plate												blank	2	1	151732	135796	1.11735	1.02927
	Session creator				admin												blank	2	2	152690	138118	1.1055	1.01835
	Run name				DLR20200922-1plate												blank	3	1	146399	125502	1.16651	1.07455
	Run creator				admin												blank	3	2	150720	146097	1.03164	0.950316	1
	Run started				2020/9/22 18:47:42+08:00												100ng	1	1	621770	65403.8	9.50663	8.7572
	Total warnings				0												100ng	1	2	613956	65787.8	9.33237	8.59667
	Total errors				0												100ng	2	1	660002	70138.2	9.41002	8.6682
																	100ng	2	2	652105	72029.4	9.05332	8.33962
Instrument parameters																	100ng	3	1	691639	73591.6	9.39834	8.65745
	Instrument name				VarioskanFlash												100ng	3	2	680800	72872.6	9.34233	8.60585	8.60417
	Instrument version				4.00.53												200ng	1	1	789443	34291.5	23.0215	21.2067
	Instrument serial number				3001-1832												200ng	1	2	802434	44378.8	18.0815	16.6561
	Actual instrument temperature				25.7 25.6 25.5												200ng	2	1	862680	44434.6	19.4146	17.8841
	Dispenser				1												200ng	2	2	838377	42117	19.9059	18.3367
	LumiSens module				1302-01												200ng	3	1	808737	48412	16.7053	15.3884
	LumiSens scaling factor				0.828												200ng	3	2	796541	48806	16.3206	15.034	17.4176
																	300ng	1	1	796355	36798.8	21.6408	19.9348
SW Parameters																	300ng	1	2	798862	36592.9	21.8311	20.1101
	Run Software Version				SkanIt Software 2.4.5 RE for Varioskan Flash												300ng	2	1	803517	35645.5	22.5419	20.7649
	Current Software Version				SkanIt Software 2.4.5 RE for Varioskan Flash												300ng	2	2	826947	38592.9	21.4274	19.7383
																	300ng	3	1	891063	38801.3	22.9648	21.1544
																	300ng	3	2	859521	35374.5	24.2978	22.3823	20.6808
Value	1	2	3	4	5	6	7	8	9	10	11	12					400ng	1	1	908848	24284.7	37.4247	34.4744
A	114594	123307	151732	152690	146399	150720	621770	613956	660002	652105	691639	680800					400ng	1	2	895214	26984.4	33.1752	30.5599
B	789443	802434	862680	838377	808737	796541	796355	798862	803517	826947	891063	859521					400ng	2	1	919411	30557.6	30.0878	27.7159
C	908848	895214	919411	905089	918809	910876											400ng	2	2	905089	30441.8	29.7318	27.3879
D																	400ng	3	1	918809	33717.3	27.2504	25.1022
E																	400ng	3	2	910876	33853.6	26.9063	24.7852	28.3376
F
G
H
Value	1	2	3	4	5	6	7	8	9	10	11	12
A	112602	114728	135796	138118	125502	146097	65403.8	65787.8	70138.2	72029.4	73591.6	72872.6
B	34291.5	44378.8	44434.6	42117	48412	48806	36798.8	36592.9	35645.5	38592.9	38801.3	35374.5
C	24284.7	26984.4	30557.6	30441.8	33717.3	33853.6
D
E
F
G
H

## Sheet: Supplementary FigureS10c
General Info																	treatment	transfection	measure	firefly	renilla	firefly/renilla	relative firefly/renilla	average
																	blank	1	1	9201.81	5164.3	1.78181	0.866423
Run information																	blank	1	2	9085.84	4791.44	1.89627	0.922077
	Session name				DLR20201127-1plate												blank	2	1	8127.53	3792.35	2.14314	1.04212
	Session creator				admin												blank	2	2	8122.72	3872.61	2.09748	1.01992
	Run name				DLR20201127-1plate												blank	3	1	7799.06	3389.07	2.30124	1.119
	Run creator				admin												blank	3	2	7587.43	3580.41	2.11915	1.03046	1
	Run started				2020/11/27 10:36:19+08:00												cgNeuroD	1	1	17304.1	3992.39	4.33427	2.10758
	Total warnings				0												cgNeuroD	1	2	16518.8	3733.27	4.42475	2.15158
	Total errors				0												cgNeuroD	2	1	22283.7	4770.71	4.67094	2.27129
																	cgNeuroD	2	2	22015.6	4985.96	4.41552	2.14709
Instrument parameters																	cgNeuroD	3	1	18575.8	4238.51	4.38263	2.13109
	Instrument name				VarioskanFlash												cgNeuroD	3	2	17694.3	4178.79	4.23431	2.05898	2.1446
	Instrument version				4.00.53												mPdx1	1	1	70919.6	2490.6	28.4749	13.8462
	Instrument serial number				3001-1832												mPdx1	1	2	69556	2286.09	30.4257	14.7948
	Actual instrument temperature				18 17.5 17.5												mPdx1	2	1	51319.6	2016.54	25.4493	12.375
	Dispenser				1												mPdx1	2	2	51232.7	2040.69	25.1056	12.2078
	LumiSens module				1302-01												mPdx1	3	1	53335.3	2115.03	25.2173	12.2621
	LumiSens scaling factor				0.828												mPdx1	3	2	53104.1	1883.88	28.1887	13.707	13.1988
																	mPdx1+cgNeuroD	1	1	106065	2229.71	47.569	23.1309
SW Parameters																	mPdx1+cgNeuroD	1	2	106505	2385.79	44.6414	21.7073
	Run Software Version				SkanIt Software 2.4.5 RE for Varioskan Flash												mPdx1+cgNeuroD	2	1	130469	2792.59	46.7197	22.7179
	Current Software Version				SkanIt Software 2.4.5 RE for Varioskan Flash												mPdx1+cgNeuroD	2	2	130835	3159.94	41.4043	20.1332
																	mPdx1+cgNeuroD	3	1	164051	3347.57	49.006	23.8296
																	mPdx1+cgNeuroD	3	2	163761	3097.97	52.8607	25.7041	22.8705
Value	1	2	3	4	5	6	7	8	9	10	11	12
A	9201.81	9085.84	8127.53	8122.72	7799.06	7587.43
B							17304.1	16518.8	22283.7	22015.6	18575.8	17694.3
C
D	70919.6	69556	51319.6	51232.7	53335.3	53104.1	106065	106505	130469	130835	164051	163761
E
F
G
H
Value	1	2	3	4	5	6	7	8	9	10	11	12
A	5164.3	4791.44	3792.35	3872.61	3389.07	3580.41
B							3992.39	3733.27	4770.71	4985.96	4238.51	4178.79
C
D	2490.6	2286.09	2016.54	2040.69	2115.03	1883.88	2229.71	2385.79	2792.59	3159.94	3347.57	3097.97
E
F
G
H

[truncated: 5 more sheets: Supplementary FigureS10d, Supplementary FigureS10e, Supplementary FigureS11a, Supplementary FigureS11b, Supplementary FigureS11c]
